# Supplementary material for: Controlled release herbicide formulation for effective weed control efficacy
Source: Sci Rep. 2024 Feb 20;14:4216. doi: 10.1038/s41598-024-53820-8 (PMC10879510; doi:10.1038/s41598-024-53820-8)
Supplement: Supplementary file 2 — Supplementary Information 2. [file 41598_2024_53820_MOESM2_ESM.xlsx]

## Sheet: Kinetics (Adsorption)-MMT1. R1
Wavelength nm.	MQ_1	MQ.2	MQ.3 (Final)	MM1. 1 Min	MM1. 3 Min	MM1. 5 Min	MM1. 6 Min	MM1. 9 Min	MM1.10 Min	MM1. 12 Min	MM1. 15 Min	MM1. 20 Min	MM1. 30 Min	MM1. 45 Min	MM1. 60 Min	MM1. 90 Min	MM1. 120 Min	100 PPM
200	-0.036	-0.023	0	4.427	6	4.014	3.847	3.788	3.644	2.27	3.576	6	6	2.701	6	1.757	2.414	6
200.1	-0.013	-0.013	0	4.421	2.621	3.965	3.826	3.806	3.639	2.209	3.546	6	2.215	1.977	2.646	6	2.407	5.632
200.2	-0.025	-0.014	0	4.363	2.44	3.949	3.831	3.785	3.648	6	3.526	2.368	6	2.307	6	6	6	5.08
200.3	-0.016	-0.011	0	4.313	6	3.939	3.809	3.743	3.641	6	3.505	2.294	2.427	3.2	2.569	1.84	6	5.065
200.4	-0.024	-0.013	0	4.2	2.487	3.926	3.795	3.71	3.627	6	3.502	6	2.109	2.498	2.066	6	6	5.326
200.5	-0.014	0.003	0	4.211	2.638	3.898	3.817	3.701	3.601	6	3.488	6	6	6	1.99	2.696	6	5.118
200.6	-0.036	-0.028	0	4.125	2.416	3.887	3.833	3.672	3.592	6	3.491	1.992	3.244	2.228	6	2.87	2.192	5.984
200.7	-0.016	-0.013	0	4.094	2.387	3.862	3.818	3.672	3.537	2.952	3.493	2.47	6	1.875	3.835	6	6	6
200.8	-0.029	-0.023	0	4.071	6	3.831	3.852	3.678	3.538	6	3.491	2.533	2.204	2.557	6	2.238	1.852	5.398
200.9	-0.028	-0.028	0	4.084	2.339	3.834	3.839	3.689	3.535	6	3.454	2.585	6	2.48	6	2.196	2.541	5.927
201	-0.041	-0.022	0	4.042	2.476	3.833	3.809	3.688	3.555	2.695	3.428	2.272	2.118	3.35	2.285	2.613	6	6
201.1	-0.027	-0.028	0	4.066	2.615	3.835	3.799	3.69	3.532	6	3.427	2.374	2.609	6	6	6	6	6
201.2	-0.037	-0.017	0	4.065	6	3.826	3.788	3.683	3.562	2.468	3.393	2.236	2.478	6	6	2.074	1.795	5.491
201.3	-0.026	-0.032	0	4.066	2.301	3.837	3.735	3.691	3.539	2.22	3.385	6	2.854	6	1.777	1.975	2.202	6
201.4	-0.018	-0.019	0	4.069	2.235	3.838	3.73	3.667	3.52	2.738	3.384	2.103	2.671	6	6	2.355	6	5.867
201.5	-0.017	-0.018	0	4.082	2.454	3.806	3.717	3.672	3.514	2.36	3.38	6	1.91	6	6	2.164	2.623	6
201.6	-0.024	-0.019	0	4.071	2.345	3.804	3.71	3.638	3.519	2.542	3.371	6	6	1.994	2.225	1.971	6	6
201.7	-0.029	-0.021	0	4.081	2.299	3.79	3.701	3.65	3.506	2.219	3.374	6	6	2.226	2.192	2.489	2.144	6
201.8	-0.02	-0.015	0	4.079	6	3.767	3.714	3.61	3.513	6	3.346	2.288	3.433	6	1.973	6	2.145	6
201.9	-0.019	-0.013	0	4.071	3.155	3.737	3.697	3.615	3.517	2.266	3.353	6	6	2.497	6	6	2.946	6
202	-0.021	-0.011	0	4.056	3.263	3.744	3.696	3.588	3.477	2.611	3.332	6	6	2.049	2.643	2.324	2.583	6
202.1	-0.029	-0.014	0	4.028	6	3.731	3.683	3.573	3.465	3.036	3.304	6	2.644	6	2.258	2.733	6	6
202.2	-0.031	-0.021	0.001	4.016	6	3.73	3.666	3.529	3.433	6	3.293	6	2.367	2.534	2.621	2.11	2.354	6
202.3	-0.029	-0.013	0.001	4.023	2.42	3.701	3.649	3.525	3.406	2.638	3.289	2.676	3.125	6	6	4.337	6	6
202.4	-0.026	-0.019	0.001	3.994	6	3.681	3.626	3.501	3.369	6	3.264	1.817	2.35	6	6	2.299	2.428	5.344
202.5	-0.033	-0.034	0.001	3.986	2.329	3.66	3.591	3.487	3.368	2.441	3.258	6	4.141	2.72	2.158	6	2.664	4.907
202.6	-0.032	-0.018	0	3.997	6	3.659	3.57	3.485	3.358	2.083	3.257	2.497	6	3.555	6	2.553	2.6	4.723
202.7	-0.02	0	0	3.97	2.282	3.64	3.55	3.462	3.346	6	3.247	2.408	2.179	2.082	6	2.054	6	4.787
202.8	-0.019	-0.012	0	3.929	6	3.63	3.527	3.457	3.324	2.587	3.227	2.786	6	1.984	1.986	6	2.172	4.86
202.9	-0.022	-0.009	0	3.924	4.629	3.621	3.509	3.454	3.305	4.527	3.207	6	1.993	2.534	6	2.636	2.114	5.968
203	-0.041	-0.014	0	3.877	2.384	3.609	3.502	3.435	3.279	6	3.188	2.149	6	2.859	1.935	3.19	6	6
203.1	-0.027	-0.024	0	3.863	2.392	3.579	3.48	3.41	3.254	6	3.156	2.103	6	2.082	6	6	1.96	6
203.2	-0.019	-0.011	0	3.871	2.727	3.569	3.446	3.4	3.248	3.076	3.124	2.238	6	2.708	2.143	2.552	1.877	6
203.3	-0.027	-0.015	0	3.874	2.441	3.562	3.421	3.384	3.228	2.972	3.106	2.02	2.079	3.002	6	6	6	6
203.4	-0.025	-0.012	0	3.841	2.06	3.534	3.392	3.343	3.205	6	3.084	2.313	2.342	1.98	1.849	6	6	6
203.5	-0.023	-0.011	0	3.822	6	3.506	3.365	3.324	3.178	2.401	3.057	2.352	2.362	1.875	2.072	2.148	3.477	6
203.6	-0.027	-0.014	0	3.79	6	3.476	3.336	3.31	3.156	2.449	3.04	1.985	2.193	2.365	2.676	2.641	6	6
203.7	-0.021	-0.015	0	3.734	6	3.416	3.325	3.295	3.125	6	3.015	1.944	2.449	6	3.749	2.483	2.895	5.272
203.8	-0.03	-0.014	0	3.684	3.341	3.385	3.312	3.252	3.097	2.773	2.993	2.344	3.15	2.94	6	2.601	6	5.43
203.9	-0.022	-0.018	0	3.677	3.269	3.361	3.284	3.238	3.075	2.944	2.972	6	2.381	6	2.383	2.44	2.871	5.114
204	-0.044	-0.026	0	3.643	2.851	3.335	3.26	3.209	3.05	2.229	2.947	6	2.386	2.287	6	2.116	2.589	5.23
204.1	-0.027	-0.02	0	3.631	2.285	3.307	3.243	3.181	3.031	2.165	2.92	3.283	6	6	2.24	6	2.666	5.393
204.2	-0.028	-0.013	0	3.609	2.529	3.302	3.214	3.157	3.001	6	2.9	2.702	2.153	2.156	2.179	2.191	2.034	5.873
204.3	-0.031	-0.023	0	3.583	6	3.269	3.184	3.134	2.978	2.943	2.878	2.126	6	6	2.882	2.524	1.905	5.247
204.4	-0.025	-0.011	0	3.54	6	3.238	3.16	3.104	2.953	2.777	2.85	6	2.132	2.109	6	6	2.275	6
204.5	-0.025	-0.006	0	3.531	2.066	3.217	3.129	3.073	2.925	2.597	2.825	2.433	2.654	2.367	2.185	2.191	2.558	6
204.6	-0.033	-0.021	0	3.488	6	3.193	3.096	3.041	2.891	2.539	2.798	2.012	2.296	6	6	2.211	2.146	6
204.7	-0.029	-0.016	0	3.463	3.374	3.162	3.065	3.009	2.869	2.346	2.775	2.106	6	2.316	2.732	6	2.071	6
204.8	-0.025	-0.016	0	3.422	6	3.133	3.039	2.984	2.843	2.705	2.749	2.216	2.24	2.59	2.595	2.368	2.04	6
204.9	-0.033	-0.014	0	3.383	2.503	3.107	3.008	2.955	2.814	2.821	2.726	2.019	6	6	2.135	2.59	2.34	6
205	-0.019	-0.007	0	3.34	2.426	3.063	2.978	2.928	2.787	2.433	2.697	2.838	2.087	6	2.587	2.568	2.485	6
205.1	-0.025	-0.011	0	3.307	3.467	3.031	2.948	2.898	2.755	6	2.672	2.209	2.189	2.154	3.359	6	2.57	6
205.2	-0.022	-0.012	0	3.268	2.702	2.995	2.92	2.861	2.723	2.325	2.644	3.176	1.864	6	2.999	2.51	6	6
205.3	-0.016	-0.02	0	3.236	2.327	2.96	2.882	2.825	2.692	6	2.61	2.271	2.682	2.289	6	1.961	2.062	6
205.4	-0.032	-0.014	0	3.207	2.757	2.922	2.852	2.792	2.661	6	2.577	2.421	2.419	2.239	2.142	2.3	1.989	6
205.5	-0.032	-0.024	0	3.17	2.468	2.889	2.822	2.754	2.627	2.181	2.546	1.903	2.21	6	6	6	2.164	6
205.6	-0.021	-0.028	0	3.13	3.643	2.859	2.791	2.716	2.598	6	2.512	1.901	6	6	2.135	2.106	2.897	6
205.7	-0.028	-0.011	0	3.098	2.989	2.82	2.759	2.684	2.568	2.186	2.473	2.122	2.816	2.437	2.76	2.276	6	6
205.8	-0.017	-0.021	0	3.062	2.925	2.781	2.729	2.65	2.54	2.24	2.439	2.834	2.695	1.922	2.343	2.32	1.853	6
205.9	-0.028	-0.026	0	3.012	2.331	2.746	2.695	2.615	2.505	2.338	2.404	2.571	1.975	2.128	2.154	6	1.884	6
206	-0.041	-0.034	0	2.985	2.732	2.72	2.666	2.593	2.472	2.74	2.369	2.104	2.391	1.955	1.99	2.113	2.012	5.637
206.1	-0.016	-0.006	0	2.935	2.453	2.674	2.626	2.551	2.432	2.335	2.331	2.352	2.154	1.874	2.47	2.009	1.965	5.567
206.2	-0.017	-0.017	0	2.888	2.38	2.637	2.589	2.512	2.394	2.469	2.3	2.154	2.222	2.484	2.472	2.245	1.982	5.172
206.3	-0.023	-0.018	0	2.844	2.78	2.599	2.551	2.472	2.36	2.233	2.267	2.153	2.426	1.985	2.255	2.068	1.881	5.136
206.4	-0.016	-0.019	0	2.799	2.504	2.558	2.515	2.433	2.322	2.047	2.23	6	2.128	1.8	2.287	2.298	1.822	4.8
206.5	-0.027	-0.011	0	2.742	2.428	2.51	2.471	2.385	2.283	2.366	2.194	2.271	2.294	2.077	2.199	2.193	1.98	5.273
206.6	-0.017	-0.014	0	2.702	2.421	2.471	2.437	2.351	2.256	2.29	2.172	2.121	1.979	2.124	1.786	2.098	2.006	5.229
206.7	-0.023	-0.02	0	2.659	2.272	2.432	2.4	2.317	2.215	2.231	2.133	2.83	2.389	1.716	2.153	1.913	2.008	6
206.8	-0.026	-0.004	0	2.625	4.033	2.394	2.365	2.281	2.173	2.068	2.094	1.86	1.892	1.834	2.08	1.925	2.077	6
206.9	-0.017	-0.02	0	2.586	2.715	2.354	2.33	2.242	2.135	2.2	2.059	1.931	2.046	2.001	1.731	1.901	1.625	6
207	-0.026	-0.027	0	2.542	1.983	2.316	2.294	2.205	2.097	2.099	2.025	2.182	1.86	2.292	1.768	1.855	1.701	6
207.1	-0.023	-0.021	0	2.5	2.649	2.275	2.257	2.169	2.054	2.162	1.983	2.038	1.788	1.945	1.763	1.793	1.605	6
207.2	-0.023	-0.021	0	2.456	2.116	2.235	2.22	2.133	2.016	2.087	1.948	1.854	1.922	1.802	1.913	1.846	1.724	6
207.3	-0.015	-0.015	0	2.41	2.426	2.194	2.182	2.099	1.981	2.048	1.915	1.798	1.773	1.832	1.826	1.91	1.715	5.267
207.4	-0.027	-0.02	0	2.373	2.177	2.158	2.145	2.066	1.952	1.834	1.883	1.737	1.774	1.706	1.836	1.765	1.602	6
207.5	-0.025	-0.015	0	2.336	2.627	2.117	2.104	2.031	1.916	1.998	1.847	2.003	1.725	1.733	1.793	1.672	1.579	5.173
207.6	-0.019	-0.011	0	2.293	2.198	2.08	2.065	1.996	1.879	1.96	1.814	1.728	2.067	1.677	1.696	1.708	1.591	4.9
207.7	-0.028	-0.015	0	2.254	2.219	2.044	2.028	1.96	1.845	1.764	1.781	1.601	1.749	1.744	1.782	1.734	1.579	5.015
207.8	-0.025	-0.011	0	2.216	2.364	2.007	1.99	1.926	1.812	1.867	1.748	1.776	1.683	1.554	1.706	1.738	1.602	5.656
207.9	-0.018	-0.008	0	2.173	2.375	1.97	1.953	1.892	1.775	1.723	1.714	1.844	1.734	1.552	1.623	1.618	1.691	5.138
208	-0.015	-0.002	0	2.135	2.118	1.936	1.918	1.858	1.743	1.679	1.684	1.637	1.82	1.587	1.587	1.535	1.495	5.048
208.1	-0.025	-0.012	0	2.102	2.134	1.9	1.881	1.826	1.711	1.693	1.652	1.631	1.691	1.444	1.518	1.594	1.481	5.417
208.2	-0.015	-0.021	0	2.066	1.893	1.863	1.845	1.795	1.679	1.758	1.622	1.623	1.596	1.45	1.576	1.75	1.421	6
208.3	-0.021	-0.015	0	2.03	2.248	1.829	1.811	1.762	1.646	1.653	1.592	1.54	1.445	1.477	1.567	1.622	1.432	5.737
208.4	-0.011	-0.012	0	1.995	1.924	1.794	1.777	1.731	1.615	1.684	1.561	1.536	1.467	1.454	1.421	1.572	1.403	6
208.5	-0.017	-0.013	0	1.958	1.939	1.759	1.743	1.701	1.585	1.679	1.532	1.584	1.396	1.466	1.406	1.388	1.324	6
208.6	-0.028	-0.018	0	1.922	1.869	1.729	1.707	1.67	1.554	1.578	1.502	1.499	1.444	1.332	1.428	1.467	1.287	6
208.7	-0.018	-0.006	0	1.888	1.782	1.703	1.673	1.639	1.524	1.545	1.474	1.546	1.411	1.396	1.333	1.355	1.309	6
208.8	-0.024	-0.02	0	1.853	1.794	1.67	1.639	1.609	1.495	1.494	1.445	1.473	1.418	1.329	1.336	1.359	1.236	6
208.9	-0.022	-0.018	0	1.818	1.761	1.639	1.606	1.581	1.465	1.478	1.418	1.346	1.342	1.38	1.374	1.321	1.209	6
209	-0.024	-0.014	0	1.785	1.65	1.608	1.574	1.552	1.437	1.401	1.389	1.355	1.346	1.313	1.282	1.251	1.211	6
209.1	-0.025	-0.022	0	1.75	1.734	1.575	1.543	1.523	1.408	1.438	1.363	1.337	1.264	1.205	1.313	1.307	1.254	6
209.2	-0.026	-0.016	0.001	1.714	1.639	1.54	1.513	1.493	1.379	1.379	1.337	1.361	1.294	1.257	1.158	1.273	1.173	6
209.3	-0.018	-0.012	0	1.681	1.642	1.512	1.482	1.465	1.353	1.381	1.31	1.286	1.223	1.241	1.261	1.173	1.168	6
209.4	-0.018	-0.007	0	1.648	1.631	1.482	1.453	1.435	1.326	1.317	1.285	1.255	1.234	1.252	1.189	1.172	1.131	6
209.5	-0.014	-0.001	0	1.617	1.527	1.455	1.425	1.408	1.301	1.329	1.261	1.247	1.244	1.235	1.219	1.174	1.121	6
209.6	-0.028	-0.013	0	1.587	1.574	1.429	1.398	1.383	1.276	1.283	1.236	1.24	1.22	1.17	1.188	1.18	1.068	6
209.7	-0.026	-0.017	0	1.559	1.508	1.404	1.371	1.357	1.253	1.28	1.212	1.176	1.165	1.166	1.08	1.151	1.032	6
209.8	-0.021	-0.013	0	1.53	1.48	1.38	1.349	1.332	1.229	1.219	1.19	1.16	1.155	1.113	1.075	1.114	1.014	6
209.9	-0.017	-0.015	0	1.504	1.463	1.356	1.326	1.309	1.207	1.236	1.169	1.083	1.14	1.081	1.11	1.123	1.003	6
210	-0.019	-0.012	0	1.476	1.413	1.332	1.301	1.284	1.184	1.189	1.147	1.156	1.089	1.123	1.111	1.102	1.007	5.087
210.1	-0.035	-0.017	0	1.451	1.388	1.309	1.279	1.26	1.164	1.152	1.126	1.11	1.079	1.047	1.024	1.055	0.965	5.318
210.2	-0.025	-0.02	0	1.424	1.352	1.285	1.255	1.237	1.141	1.137	1.105	1.083	1.053	1.041	1.036	1.015	0.978	5.307
210.3	-0.031	-0.016	0	1.399	1.319	1.263	1.231	1.214	1.12	1.096	1.086	1.101	1.072	0.987	1.083	1.048	0.969	6
210.4	-0.025	-0.024	0	1.373	1.313	1.242	1.208	1.194	1.1	1.073	1.067	1.02	0.988	0.964	0.971	0.966	0.92	6
210.5	-0.022	-0.031	0	1.349	1.294	1.221	1.188	1.175	1.082	1.105	1.05	1.042	0.967	1.013	0.991	0.991	0.898	6
210.6	-0.019	-0.014	0	1.326	1.23	1.2	1.167	1.155	1.063	1.069	1.034	1.041	0.97	0.985	0.956	0.951	0.905	6
210.7	-0.027	-0.025	0.001	1.304	1.262	1.182	1.148	1.136	1.047	1.02	1.019	0.984	0.946	0.94	0.928	0.929	0.84	6
210.8	-0.015	-0.007	0	1.283	1.24	1.163	1.131	1.119	1.03	1.028	1.003	0.98	0.984	0.932	0.922	0.954	0.874	5.16
210.9	-0.023	-0.015	0	1.264	1.209	1.147	1.114	1.102	1.014	1.011	0.989	0.944	0.966	0.909	0.911	0.908	0.87	5.059
211	-0.028	-0.025	0	1.244	1.173	1.129	1.097	1.085	0.998	0.977	0.974	0.928	0.926	0.905	0.915	0.911	0.828	4.933
211.1	-0.025	-0.02	0	1.226	1.164	1.113	1.082	1.072	0.984	0.974	0.961	0.941	0.897	0.902	0.914	0.911	0.811	4.956
211.2	-0.012	-0.01	0	1.212	1.126	1.099	1.07	1.06	0.97	0.951	0.947	0.892	0.909	0.903	0.863	0.869	0.809	5.232
211.3	-0.018	-0.02	0	1.194	1.119	1.083	1.053	1.043	0.957	0.963	0.933	0.924	0.86	0.872	0.871	0.896	0.797	4.943
211.4	-0.013	-0.015	0	1.176	1.109	1.067	1.038	1.027	0.944	0.956	0.92	0.892	0.855	0.85	0.817	0.841	0.795	4.865
211.5	-0.019	-0.018	0	1.16	1.128	1.052	1.023	1.012	0.932	0.942	0.908	0.863	0.873	0.846	0.822	0.831	0.759	4.771
211.6	-0.03	-0.017	0	1.144	1.074	1.039	1.009	0.995	0.92	0.896	0.896	0.87	0.841	0.83	0.837	0.853	0.784	4.558
211.7	-0.024	-0.012	0	1.126	1.067	1.023	0.993	0.978	0.909	0.894	0.884	0.849	0.804	0.859	0.799	0.803	0.761	4.468
211.8	-0.022	-0.011	0	1.111	1.055	1.011	0.981	0.966	0.9	0.903	0.873	0.827	0.813	0.838	0.783	0.822	0.738	4.428
211.9	-0.024	-0.015	0	1.097	1.036	0.998	0.97	0.954	0.891	0.89	0.864	0.823	0.8	0.772	0.775	0.801	0.733	4.418
212	-0.012	-0.012	0	1.083	1.037	0.986	0.958	0.942	0.879	0.872	0.853	0.83	0.818	0.793	0.819	0.781	0.715	4.358
212.1	-0.008	-0.01	0	1.069	1.022	0.973	0.947	0.931	0.868	0.863	0.841	0.8	0.819	0.798	0.763	0.785	0.723	4.361
212.2	-0.027	-0.015	0	1.055	0.996	0.961	0.936	0.921	0.858	0.847	0.831	0.79	0.787	0.762	0.775	0.781	0.704	4.352
212.3	-0.021	-0.012	0	1.044	1.016	0.951	0.927	0.91	0.846	0.822	0.821	0.793	0.775	0.768	0.745	0.765	0.703	4.324
212.4	-0.021	-0.013	0	1.032	0.984	0.941	0.918	0.9	0.834	0.813	0.811	0.779	0.789	0.779	0.762	0.768	0.684	4.261
212.5	-0.022	-0.012	0	1.022	0.971	0.932	0.909	0.89	0.826	0.813	0.803	0.775	0.757	0.784	0.739	0.748	0.681	4.27
212.6	-0.023	-0.018	0	1.012	0.948	0.923	0.901	0.882	0.819	0.811	0.796	0.799	0.76	0.752	0.698	0.756	0.677	4.258
212.7	-0.011	-0.006	0	1.003	0.971	0.917	0.894	0.872	0.81	0.805	0.788	0.766	0.745	0.753	0.729	0.769	0.673	4.22
212.8	-0.02	-0.016	0	0.994	0.93	0.908	0.886	0.864	0.803	0.797	0.781	0.753	0.736	0.746	0.718	0.72	0.646	4.239
212.9	-0.018	-0.015	0	0.984	0.942	0.9	0.878	0.857	0.796	0.807	0.774	0.742	0.723	0.725	0.723	0.753	0.651	4.23
213	-0.019	-0.012	0	0.976	0.914	0.892	0.871	0.849	0.789	0.785	0.767	0.765	0.707	0.722	0.711	0.742	0.653	4.137
213.1	-0.02	-0.016	0	0.967	0.922	0.884	0.864	0.842	0.783	0.782	0.76	0.719	0.732	0.729	0.696	0.721	0.67	4.087
213.2	-0.025	-0.008	0	0.959	0.912	0.874	0.857	0.836	0.776	0.768	0.755	0.722	0.711	0.701	0.691	0.722	0.656	4.036
213.3	-0.017	-0.014	0	0.951	0.89	0.867	0.851	0.829	0.77	0.77	0.748	0.705	0.709	0.718	0.673	0.701	0.634	3.965
213.4	-0.014	-0.005	0	0.944	0.904	0.86	0.845	0.823	0.764	0.762	0.743	0.735	0.71	0.698	0.697	0.68	0.652	3.914
213.5	-0.016	-0.009	0	0.936	0.897	0.854	0.839	0.817	0.759	0.761	0.738	0.702	0.689	0.695	0.689	0.721	0.644	3.903
213.6	-0.02	-0.015	0	0.93	0.892	0.848	0.834	0.813	0.753	0.746	0.732	0.701	0.69	0.699	0.675	0.699	0.607	3.871
213.7	-0.024	-0.016	0	0.924	0.869	0.843	0.829	0.808	0.749	0.733	0.726	0.712	0.688	0.653	0.67	0.693	0.62	3.847
213.8	-0.016	-0.008	0	0.918	0.871	0.837	0.824	0.804	0.744	0.733	0.722	0.711	0.691	0.677	0.67	0.683	0.623	3.826
213.9	-0.023	-0.02	0	0.913	0.859	0.832	0.82	0.799	0.74	0.727	0.717	0.682	0.656	0.669	0.659	0.664	0.612	3.82
214	-0.019	-0.018	0	0.908	0.852	0.826	0.815	0.795	0.736	0.737	0.713	0.7	0.682	0.665	0.655	0.669	0.606	3.793
214.1	-0.017	-0.007	0	0.902	0.858	0.822	0.81	0.79	0.731	0.716	0.709	0.705	0.668	0.658	0.671	0.671	0.618	3.78
214.2	-0.015	-0.008	0	0.897	0.842	0.818	0.806	0.786	0.727	0.723	0.705	0.71	0.678	0.654	0.654	0.677	0.63	3.768
214.3	-0.026	-0.015	0	0.893	0.85	0.814	0.802	0.782	0.724	0.71	0.701	0.681	0.67	0.634	0.642	0.662	0.595	3.762
214.4	-0.028	-0.024	0	0.888	0.831	0.81	0.797	0.778	0.72	0.706	0.697	0.675	0.648	0.664	0.632	0.629	0.597	3.737
214.5	-0.017	-0.011	0	0.884	0.846	0.807	0.794	0.774	0.717	0.699	0.694	0.683	0.647	0.666	0.663	0.658	0.617	3.735
214.6	-0.011	-0.011	0	0.88	0.831	0.803	0.791	0.771	0.715	0.706	0.691	0.684	0.661	0.672	0.655	0.646	0.608	3.714
214.7	-0.017	-0.014	0.001	0.877	0.839	0.799	0.788	0.768	0.712	0.704	0.688	0.669	0.666	0.655	0.638	0.643	0.602	3.679
214.8	-0.021	-0.015	0.001	0.874	0.832	0.797	0.784	0.765	0.709	0.699	0.686	0.656	0.679	0.648	0.645	0.651	0.577	3.674
214.9	-0.019	-0.01	0.001	0.871	0.829	0.793	0.781	0.762	0.706	0.69	0.683	0.661	0.658	0.647	0.629	0.618	0.589	3.658
215	-0.021	-0.012	0.001	0.868	0.82	0.791	0.778	0.759	0.704	0.692	0.681	0.64	0.67	0.652	0.629	0.632	0.603	3.631
215.1	-0.02	-0.008	0	0.865	0.821	0.788	0.775	0.757	0.702	0.697	0.679	0.68	0.644	0.658	0.649	0.635	0.596	3.628
215.2	-0.021	-0.017	0	0.863	0.817	0.785	0.772	0.754	0.7	0.688	0.677	0.654	0.648	0.623	0.626	0.641	0.581	3.629
215.3	-0.022	-0.02	0	0.86	0.821	0.783	0.77	0.752	0.698	0.678	0.675	0.652	0.639	0.636	0.638	0.635	0.569	3.608
215.4	-0.02	-0.017	0	0.858	0.805	0.781	0.767	0.75	0.696	0.69	0.673	0.655	0.65	0.629	0.641	0.615	0.608	3.602
215.5	-0.014	-0.011	0	0.856	0.805	0.779	0.766	0.749	0.694	0.681	0.671	0.654	0.658	0.646	0.608	0.644	0.575	3.608
215.6	-0.022	-0.016	0	0.854	0.816	0.778	0.764	0.747	0.692	0.674	0.67	0.64	0.641	0.62	0.626	0.638	0.563	3.604
215.7	-0.023	-0.011	0	0.852	0.798	0.776	0.762	0.745	0.691	0.676	0.669	0.64	0.639	0.624	0.627	0.654	0.585	3.598
215.8	-0.014	-0.011	0	0.85	0.803	0.774	0.76	0.743	0.69	0.695	0.668	0.662	0.64	0.63	0.635	0.622	0.579	3.599
215.9	-0.021	-0.012	0	0.849	0.806	0.773	0.759	0.742	0.689	0.671	0.667	0.654	0.639	0.625	0.604	0.647	0.582	3.588
216	-0.027	-0.012	0	0.847	0.801	0.771	0.757	0.74	0.687	0.672	0.666	0.66	0.63	0.628	0.622	0.643	0.559	3.57
216.1	-0.025	-0.014	0	0.845	0.801	0.769	0.756	0.739	0.687	0.675	0.665	0.647	0.644	0.613	0.625	0.635	0.597	3.561
216.2	-0.025	-0.014	0	0.844	0.793	0.769	0.754	0.737	0.685	0.664	0.664	0.657	0.63	0.62	0.612	0.615	0.574	3.559
216.3	-0.017	-0.014	0	0.843	0.785	0.768	0.753	0.737	0.684	0.678	0.663	0.64	0.637	0.632	0.612	0.622	0.565	3.546
216.4	-0.021	-0.012	0	0.841	0.792	0.767	0.752	0.736	0.684	0.672	0.662	0.641	0.646	0.621	0.617	0.637	0.564	3.55
216.5	-0.023	-0.014	0	0.841	0.802	0.766	0.752	0.736	0.683	0.676	0.662	0.619	0.634	0.623	0.595	0.651	0.579	3.551
216.6	-0.02	-0.005	0	0.84	0.793	0.765	0.751	0.735	0.682	0.672	0.661	0.636	0.625	0.616	0.604	0.622	0.562	3.547
216.7	-0.013	-0.01	0	0.839	0.799	0.764	0.75	0.735	0.681	0.678	0.66	0.66	0.636	0.633	0.614	0.631	0.579	3.538
216.8	-0.019	-0.013	0	0.838	0.798	0.764	0.749	0.734	0.681	0.665	0.66	0.646	0.655	0.621	0.596	0.626	0.569	3.539
216.9	-0.015	-0.017	0	0.838	0.814	0.763	0.748	0.733	0.681	0.661	0.659	0.649	0.64	0.629	0.625	0.632	0.557	3.532
217	-0.022	-0.011	0	0.837	0.781	0.763	0.748	0.733	0.68	0.656	0.659	0.635	0.629	0.619	0.605	0.613	0.56	3.531
217.1	-0.022	-0.017	0	0.837	0.774	0.763	0.747	0.733	0.68	0.669	0.659	0.636	0.641	0.602	0.61	0.62	0.556	3.535
217.2	-0.023	-0.012	0	0.837	0.792	0.763	0.747	0.732	0.68	0.663	0.659	0.636	0.642	0.604	0.61	0.612	0.56	3.538
217.3	-0.018	-0.009	0	0.837	0.788	0.763	0.746	0.731	0.68	0.673	0.658	0.659	0.638	0.631	0.619	0.625	0.574	3.54
217.4	-0.024	-0.014	0	0.837	0.789	0.763	0.746	0.731	0.68	0.66	0.658	0.643	0.626	0.626	0.612	0.638	0.561	3.544
217.5	-0.019	-0.01	0	0.836	0.794	0.763	0.746	0.731	0.68	0.669	0.658	0.638	0.641	0.611	0.609	0.639	0.557	3.541
217.6	-0.018	-0.012	0	0.836	0.799	0.763	0.746	0.73	0.68	0.669	0.658	0.649	0.633	0.631	0.62	0.61	0.565	3.529
217.7	-0.024	-0.019	0	0.836	0.796	0.763	0.746	0.73	0.68	0.672	0.658	0.666	0.627	0.624	0.605	0.631	0.563	3.533
217.8	-0.026	-0.009	0	0.837	0.8	0.762	0.747	0.73	0.68	0.674	0.658	0.643	0.631	0.619	0.63	0.618	0.566	3.538
217.9	-0.02	-0.011	0	0.837	0.792	0.762	0.746	0.73	0.68	0.673	0.659	0.634	0.628	0.613	0.593	0.607	0.562	3.535
218	-0.012	-0.007	0	0.837	0.804	0.762	0.747	0.73	0.68	0.665	0.659	0.656	0.629	0.617	0.604	0.62	0.584	3.539
218.1	-0.017	-0.011	0	0.838	0.798	0.762	0.747	0.731	0.68	0.667	0.659	0.646	0.632	0.621	0.617	0.628	0.563	3.552
218.2	-0.015	-0.013	0	0.838	0.791	0.763	0.747	0.731	0.68	0.67	0.659	0.65	0.644	0.651	0.616	0.617	0.561	3.551
218.3	-0.027	-0.016	0	0.838	0.796	0.763	0.747	0.731	0.681	0.656	0.659	0.637	0.618	0.621	0.582	0.623	0.56	3.552
218.4	-0.019	-0.012	0	0.838	0.783	0.763	0.747	0.731	0.681	0.664	0.659	0.63	0.638	0.633	0.612	0.631	0.572	3.561
218.5	-0.014	-0.014	0	0.838	0.799	0.764	0.747	0.731	0.681	0.665	0.66	0.642	0.638	0.63	0.596	0.646	0.557	3.562
218.6	-0.02	-0.016	0	0.839	0.783	0.764	0.747	0.732	0.682	0.666	0.661	0.63	0.624	0.6	0.614	0.633	0.547	3.566
218.7	-0.017	-0.008	0	0.839	0.815	0.764	0.748	0.732	0.682	0.662	0.661	0.65	0.633	0.627	0.616	0.637	0.576	3.567
218.8	-0.023	-0.012	0	0.839	0.795	0.764	0.749	0.733	0.683	0.669	0.661	0.644	0.639	0.619	0.618	0.628	0.567	3.571
218.9	-0.019	-0.008	0	0.84	0.791	0.765	0.75	0.733	0.683	0.671	0.662	0.648	0.615	0.638	0.615	0.609	0.564	3.571
219	-0.014	-0.005	0	0.841	0.801	0.765	0.75	0.734	0.684	0.671	0.662	0.645	0.663	0.621	0.625	0.646	0.574	3.576
219.1	-0.017	-0.006	0.001	0.841	0.807	0.765	0.751	0.734	0.684	0.674	0.662	0.652	0.65	0.615	0.606	0.638	0.566	3.572
219.2	-0.018	-0.011	0	0.842	0.799	0.766	0.751	0.734	0.685	0.674	0.663	0.653	0.643	0.625	0.609	0.621	0.578	3.576
219.3	-0.015	-0.012	0	0.842	0.795	0.767	0.752	0.735	0.685	0.665	0.663	0.65	0.632	0.622	0.614	0.635	0.562	3.574
219.4	-0.019	-0.012	0	0.843	0.799	0.768	0.752	0.735	0.685	0.678	0.664	0.646	0.634	0.627	0.605	0.626	0.589	3.574
219.5	-0.029	-0.017	0	0.842	0.795	0.768	0.752	0.735	0.686	0.671	0.664	0.646	0.632	0.621	0.628	0.629	0.561	3.578
219.6	-0.022	-0.008	0	0.843	0.799	0.769	0.753	0.736	0.686	0.672	0.664	0.652	0.651	0.642	0.622	0.639	0.581	3.579
219.7	-0.021	-0.013	0	0.844	0.801	0.769	0.753	0.736	0.686	0.665	0.665	0.639	0.631	0.635	0.612	0.645	0.582	3.587
219.8	-0.018	-0.015	0	0.844	0.805	0.769	0.753	0.736	0.687	0.663	0.665	0.653	0.651	0.634	0.62	0.633	0.579	3.587
219.9	-0.015	-0.01	0	0.845	0.801	0.77	0.754	0.737	0.688	0.672	0.665	0.665	0.655	0.619	0.609	0.638	0.566	3.595
220	-0.02	-0.013	0	0.845	0.799	0.77	0.754	0.737	0.688	0.675	0.666	0.654	0.63	0.609	0.619	0.637	0.571	3.592
220.1	-0.016	-0.01	0	0.845	0.804	0.77	0.754	0.738	0.689	0.674	0.666	0.66	0.637	0.631	0.615	0.635	0.571	3.597
220.2	-0.018	-0.016	0	0.846	0.803	0.771	0.754	0.738	0.689	0.67	0.667	0.655	0.663	0.626	0.628	0.643	0.58	3.599
220.3	-0.024	-0.013	0.001	0.846	0.816	0.771	0.755	0.739	0.69	0.677	0.667	0.648	0.638	0.64	0.613	0.625	0.573	3.605
220.4	-0.022	-0.012	0	0.847	0.819	0.771	0.755	0.739	0.69	0.668	0.667	0.638	0.654	0.623	0.631	0.64	0.571	3.6
220.5	-0.021	-0.012	0	0.848	0.795	0.772	0.756	0.74	0.69	0.682	0.668	0.641	0.644	0.638	0.614	0.627	0.572	3.615
220.6	-0.024	-0.013	0	0.848	0.8	0.772	0.756	0.74	0.691	0.676	0.668	0.646	0.653	0.62	0.608	0.627	0.563	3.617
220.7	-0.021	-0.011	0	0.849	0.806	0.773	0.756	0.74	0.69	0.684	0.668	0.665	0.655	0.643	0.605	0.637	0.585	3.61
220.8	-0.016	-0.011	0	0.849	0.806	0.774	0.757	0.741	0.691	0.676	0.669	0.669	0.651	0.627	0.62	0.64	0.564	3.62
220.9	-0.023	-0.011	0	0.85	0.809	0.774	0.757	0.741	0.691	0.676	0.669	0.648	0.652	0.633	0.62	0.621	0.567	3.625
221	-0.019	-0.019	0	0.85	0.808	0.775	0.757	0.741	0.691	0.669	0.669	0.652	0.654	0.619	0.617	0.641	0.577	3.622
221.1	-0.019	-0.01	0	0.85	0.812	0.775	0.758	0.742	0.692	0.682	0.669	0.648	0.642	0.623	0.621	0.641	0.57	3.625
221.2	-0.024	-0.011	0	0.851	0.812	0.775	0.758	0.742	0.692	0.67	0.67	0.641	0.651	0.626	0.632	0.629	0.576	3.638
221.3	-0.021	-0.014	0	0.852	0.81	0.776	0.758	0.742	0.693	0.676	0.67	0.651	0.666	0.639	0.623	0.634	0.581	3.626
221.4	-0.019	-0.009	0	0.852	0.815	0.776	0.759	0.743	0.693	0.686	0.67	0.666	0.642	0.644	0.614	0.622	0.564	3.632
221.5	-0.02	-0.016	0	0.852	0.817	0.776	0.759	0.743	0.693	0.67	0.671	0.664	0.64	0.622	0.627	0.632	0.579	3.628
221.6	-0.021	-0.01	0	0.853	0.809	0.776	0.759	0.743	0.693	0.684	0.671	0.668	0.639	0.631	0.608	0.644	0.571	3.627
221.7	-0.019	-0.01	0	0.853	0.817	0.776	0.76	0.743	0.694	0.683	0.671	0.643	0.632	0.627	0.614	0.641	0.57	3.619
221.8	-0.018	-0.008	0	0.853	0.811	0.777	0.76	0.744	0.694	0.686	0.671	0.673	0.637	0.632	0.611	0.642	0.566	3.625
221.9	-0.021	-0.013	0.001	0.853	0.809	0.777	0.76	0.744	0.694	0.677	0.671	0.661	0.645	0.636	0.614	0.629	0.584	3.627
222	-0.019	-0.009	0	0.854	0.815	0.778	0.76	0.744	0.694	0.68	0.671	0.66	0.637	0.63	0.617	0.662	0.583	3.628
222.1	-0.023	-0.006	0	0.854	0.811	0.778	0.761	0.744	0.694	0.683	0.672	0.665	0.629	0.636	0.62	0.631	0.582	3.631
222.2	-0.025	-0.015	0	0.854	0.809	0.778	0.76	0.744	0.694	0.68	0.672	0.639	0.639	0.621	0.622	0.634	0.563	3.642
222.3	-0.018	-0.007	0	0.855	0.813	0.778	0.761	0.744	0.694	0.68	0.672	0.656	0.641	0.632	0.624	0.627	0.569	3.639
222.4	-0.019	-0.012	0	0.855	0.808	0.778	0.761	0.744	0.695	0.678	0.672	0.653	0.63	0.635	0.631	0.627	0.579	3.638
222.5	-0.019	-0.018	0	0.856	0.811	0.778	0.761	0.744	0.695	0.675	0.673	0.67	0.637	0.638	0.622	0.628	0.577	3.655
222.6	-0.022	-0.014	0	0.856	0.808	0.778	0.762	0.745	0.695	0.675	0.672	0.642	0.651	0.634	0.622	0.644	0.578	3.66
222.7	-0.012	-0.009	0	0.856	0.816	0.779	0.762	0.745	0.695	0.679	0.673	0.655	0.645	0.622	0.613	0.635	0.581	3.652
222.8	-0.017	-0.019	0	0.856	0.812	0.779	0.762	0.746	0.696	0.68	0.673	0.647	0.64	0.634	0.623	0.629	0.579	3.66
222.9	-0.023	-0.01	0	0.857	0.811	0.78	0.762	0.746	0.696	0.684	0.673	0.654	0.645	0.626	0.626	0.632	0.57	3.666
223	-0.014	-0.013	0	0.857	0.821	0.78	0.763	0.746	0.695	0.678	0.673	0.676	0.651	0.626	0.609	0.626	0.581	3.65
223.1	-0.018	-0.016	0	0.857	0.816	0.781	0.763	0.746	0.696	0.685	0.673	0.669	0.652	0.63	0.622	0.641	0.571	3.651
223.2	-0.019	-0.008	0	0.858	0.82	0.781	0.763	0.746	0.696	0.693	0.674	0.663	0.652	0.632	0.617	0.642	0.578	3.665
223.3	-0.019	-0.012	0	0.858	0.813	0.781	0.763	0.747	0.696	0.685	0.674	0.673	0.644	0.644	0.634	0.64	0.582	3.675
223.4	-0.023	-0.009	0	0.859	0.81	0.782	0.764	0.748	0.697	0.69	0.674	0.65	0.653	0.628	0.601	0.637	0.583	3.677
223.5	-0.024	-0.019	0	0.859	0.803	0.783	0.764	0.748	0.698	0.681	0.675	0.652	0.643	0.624	0.618	0.643	0.562	3.689
223.6	-0.013	-0.006	0	0.86	0.816	0.783	0.765	0.749	0.698	0.684	0.675	0.67	0.642	0.637	0.621	0.652	0.604	3.702
223.7	-0.02	-0.01	0	0.86	0.822	0.784	0.766	0.75	0.699	0.687	0.676	0.633	0.652	0.62	0.623	0.638	0.58	3.7
223.8	-0.025	-0.019	0	0.862	0.818	0.785	0.767	0.75	0.7	0.681	0.677	0.649	0.647	0.622	0.601	0.643	0.568	3.693
223.9	-0.016	-0.008	0	0.863	0.825	0.786	0.768	0.75	0.7	0.692	0.678	0.668	0.658	0.64	0.634	0.654	0.579	3.705
224	-0.01	-0.003	0	0.864	0.832	0.787	0.769	0.751	0.701	0.697	0.678	0.681	0.648	0.65	0.632	0.665	0.586	3.707
224.1	-0.019	-0.005	0	0.865	0.824	0.788	0.769	0.751	0.702	0.686	0.679	0.675	0.654	0.656	0.647	0.638	0.596	3.709
224.2	-0.024	-0.008	0	0.867	0.82	0.789	0.77	0.752	0.703	0.685	0.68	0.658	0.658	0.645	0.609	0.634	0.596	3.714
224.3	-0.02	-0.012	0	0.868	0.82	0.79	0.771	0.753	0.704	0.691	0.681	0.677	0.66	0.639	0.628	0.643	0.576	3.724
224.4	-0.022	-0.016	0	0.87	0.817	0.791	0.772	0.755	0.705	0.693	0.682	0.667	0.638	0.632	0.616	0.642	0.573	3.727
224.5	-0.021	-0.007	0	0.871	0.819	0.792	0.773	0.756	0.706	0.692	0.683	0.667	0.66	0.639	0.628	0.631	0.597	3.742
224.6	-0.019	-0.019	0	0.872	0.822	0.794	0.774	0.758	0.708	0.686	0.684	0.665	0.645	0.637	0.625	0.644	0.575	3.741
224.7	-0.021	-0.008	0	0.873	0.833	0.795	0.776	0.759	0.709	0.692	0.685	0.667	0.658	0.658	0.632	0.65	0.589	3.743
224.8	-0.026	-0.009	0	0.875	0.83	0.796	0.777	0.76	0.71	0.695	0.686	0.657	0.658	0.645	0.636	0.647	0.578	3.742
224.9	-0.02	-0.014	0	0.876	0.831	0.798	0.778	0.761	0.712	0.686	0.687	0.674	0.654	0.638	0.637	0.642	0.582	3.742
225	-0.022	-0.01	0	0.878	0.829	0.799	0.779	0.763	0.713	0.69	0.688	0.685	0.64	0.656	0.628	0.664	0.591	3.744
225.1	-0.019	-0.01	0	0.88	0.817	0.801	0.781	0.764	0.714	0.7	0.689	0.665	0.665	0.642	0.613	0.653	0.582	3.752
225.2	-0.02	-0.012	0	0.881	0.839	0.802	0.782	0.765	0.716	0.697	0.691	0.68	0.663	0.657	0.64	0.648	0.589	3.767
225.3	-0.01	-0.006	0	0.883	0.849	0.804	0.784	0.766	0.717	0.707	0.692	0.677	0.678	0.656	0.637	0.651	0.607	3.778
225.4	-0.025	-0.017	0	0.884	0.841	0.805	0.785	0.768	0.719	0.69	0.694	0.665	0.661	0.65	0.619	0.655	0.592	3.796
225.5	-0.016	-0.007	0	0.886	0.84	0.806	0.787	0.77	0.72	0.699	0.696	0.682	0.667	0.651	0.651	0.659	0.607	3.799
225.6	-0.016	-0.015	0	0.888	0.843	0.808	0.788	0.771	0.722	0.7	0.698	0.664	0.663	0.673	0.646	0.666	0.605	3.803
225.7	-0.021	-0.01	0	0.89	0.848	0.809	0.79	0.773	0.723	0.697	0.699	0.687	0.674	0.663	0.637	0.667	0.6	3.799
225.8	-0.016	-0.012	0	0.892	0.842	0.811	0.792	0.775	0.725	0.702	0.7	0.676	0.682	0.677	0.643	0.649	0.593	3.813
225.9	-0.015	-0.009	0	0.894	0.847	0.813	0.793	0.776	0.726	0.703	0.702	0.691	0.681	0.651	0.645	0.667	0.603	3.814
226	-0.016	-0.012	0	0.896	0.853	0.815	0.795	0.777	0.727	0.717	0.703	0.699	0.69	0.661	0.651	0.665	0.61	3.826
226.1	-0.012	-0.01	0	0.898	0.855	0.817	0.796	0.779	0.729	0.717	0.704	0.681	0.672	0.665	0.659	0.67	0.609	3.837
226.2	-0.019	-0.006	0	0.9	0.853	0.819	0.798	0.781	0.73	0.725	0.705	0.712	0.667	0.664	0.655	0.676	0.602	3.855
226.3	-0.015	-0.009	0	0.901	0.848	0.821	0.8	0.782	0.732	0.713	0.707	0.701	0.675	0.681	0.657	0.677	0.593	3.852
226.4	-0.016	-0.009	0	0.903	0.855	0.823	0.802	0.784	0.733	0.733	0.708	0.708	0.68	0.67	0.66	0.666	0.606	3.865
226.5	-0.013	-0.008	0	0.905	0.859	0.824	0.804	0.786	0.735	0.718	0.71	0.701	0.712	0.686	0.636	0.675	0.613	3.88
226.6	-0.014	-0.007	0	0.906	0.864	0.826	0.805	0.787	0.737	0.723	0.711	0.696	0.679	0.672	0.643	0.675	0.628	3.883
226.7	-0.018	-0.009	0	0.908	0.864	0.827	0.807	0.789	0.738	0.728	0.712	0.692	0.685	0.679	0.657	0.685	0.6	3.885
226.8	-0.019	-0.014	0	0.91	0.857	0.829	0.809	0.791	0.739	0.714	0.714	0.701	0.689	0.669	0.654	0.672	0.6	3.911
226.9	-0.009	-0.008	0	0.912	0.866	0.83	0.81	0.792	0.74	0.732	0.715	0.701	0.674	0.67	0.657	0.673	0.627	3.908
227	-0.022	-0.011	0	0.914	0.874	0.832	0.812	0.794	0.741	0.722	0.716	0.697	0.686	0.67	0.668	0.693	0.61	3.909
227.1	-0.019	-0.011	0	0.915	0.87	0.833	0.813	0.795	0.742	0.723	0.717	0.706	0.686	0.672	0.664	0.678	0.602	3.912
227.2	-0.017	-0.014	0	0.917	0.857	0.835	0.815	0.796	0.744	0.73	0.718	0.696	0.677	0.653	0.655	0.692	0.613	3.911
227.3	-0.014	-0.006	0	0.917	0.881	0.835	0.816	0.798	0.745	0.729	0.719	0.714	0.708	0.686	0.655	0.687	0.63	3.898
227.4	-0.014	-0.011	0	0.919	0.873	0.837	0.818	0.799	0.746	0.733	0.72	0.7	0.689	0.682	0.661	0.687	0.619	3.906
227.5	-0.021	-0.014	0	0.92	0.871	0.838	0.819	0.8	0.747	0.73	0.721	0.703	0.684	0.671	0.665	0.688	0.61	3.892
227.6	-0.02	-0.005	0	0.92	0.879	0.839	0.82	0.801	0.748	0.733	0.722	0.726	0.695	0.694	0.668	0.686	0.621	3.9
227.7	-0.024	-0.007	0	0.922	0.876	0.839	0.82	0.801	0.748	0.735	0.723	0.704	0.706	0.678	0.67	0.687	0.605	3.918
227.8	-0.013	-0.006	0	0.923	0.872	0.84	0.821	0.802	0.749	0.746	0.724	0.718	0.71	0.687	0.657	0.697	0.631	3.92
227.9	-0.019	-0.015	0	0.924	0.881	0.841	0.821	0.803	0.749	0.727	0.724	0.706	0.703	0.696	0.673	0.681	0.625	3.926
228	-0.014	-0.013	0	0.925	0.88	0.842	0.822	0.804	0.75	0.738	0.724	0.716	0.694	0.694	0.664	0.685	0.619	3.931
228.1	-0.021	-0.015	0	0.926	0.878	0.842	0.823	0.805	0.75	0.734	0.725	0.707	0.696	0.677	0.689	0.686	0.613	3.931
228.2	-0.018	-0.011	0	0.926	0.887	0.843	0.824	0.805	0.75	0.74	0.725	0.706	0.699	0.695	0.661	0.674	0.624	3.926
228.3	-0.019	-0.004	0	0.927	0.886	0.844	0.824	0.806	0.751	0.738	0.726	0.706	0.683	0.683	0.666	0.674	0.628	3.923
228.4	-0.019	-0.008	0	0.927	0.891	0.844	0.824	0.806	0.751	0.729	0.726	0.715	0.705	0.684	0.678	0.696	0.616	3.906
228.5	-0.012	-0.011	0	0.928	0.889	0.844	0.825	0.806	0.751	0.734	0.726	0.718	0.697	0.693	0.676	0.682	0.633	3.91
228.6	-0.015	-0.01	0	0.928	0.892	0.845	0.824	0.806	0.751	0.738	0.726	0.721	0.693	0.687	0.667	0.681	0.629	3.911
228.7	-0.019	-0.007	0	0.928	0.888	0.845	0.825	0.806	0.751	0.75	0.726	0.713	0.702	0.699	0.676	0.685	0.612	3.901
228.8	-0.01	0	0	0.929	0.889	0.845	0.824	0.807	0.751	0.748	0.726	0.73	0.717	0.694	0.672	0.679	0.646	3.915
228.9	-0.022	-0.012	0	0.929	0.884	0.845	0.824	0.807	0.751	0.736	0.725	0.729	0.704	0.671	0.677	0.689	0.62	3.923
229	-0.021	-0.011	0	0.929	0.881	0.845	0.824	0.807	0.75	0.742	0.725	0.72	0.704	0.688	0.681	0.681	0.637	3.928
229.1	-0.012	-0.009	0	0.929	0.88	0.845	0.824	0.807	0.75	0.736	0.725	0.715	0.713	0.684	0.679	0.698	0.616	3.922
229.2	-0.018	-0.009	0	0.928	0.889	0.845	0.824	0.806	0.749	0.738	0.724	0.708	0.7	0.698	0.665	0.688	0.632	3.916
229.3	-0.018	-0.011	0	0.927	0.883	0.844	0.823	0.806	0.749	0.73	0.724	0.699	0.695	0.678	0.663	0.7	0.63	3.902
229.4	-0.023	-0.017	0	0.927	0.874	0.844	0.823	0.805	0.748	0.733	0.724	0.715	0.697	0.674	0.68	0.685	0.621	3.888
229.5	-0.015	-0.004	0	0.926	0.876	0.843	0.822	0.805	0.748	0.74	0.723	0.718	0.675	0.673	0.671	0.681	0.621	3.877
229.6	-0.023	-0.014	0	0.925	0.868	0.842	0.822	0.804	0.747	0.725	0.722	0.688	0.699	0.676	0.661	0.687	0.598	3.882
229.7	-0.013	-0.008	0	0.924	0.875	0.841	0.821	0.803	0.746	0.735	0.721	0.714	0.682	0.672	0.655	0.683	0.622	3.876
229.8	-0.016	-0.013	0	0.922	0.876	0.84	0.82	0.801	0.745	0.736	0.72	0.711	0.718	0.693	0.666	0.693	0.616	3.87
229.9	-0.014	-0.005	0	0.922	0.877	0.839	0.819	0.8	0.744	0.736	0.719	0.7	0.703	0.685	0.682	0.693	0.631	3.865
230	-0.016	-0.012	0	0.921	0.879	0.839	0.818	0.799	0.743	0.728	0.718	0.7	0.693	0.681	0.673	0.679	0.6	3.845
230.1	-0.015	-0.008	0	0.919	0.877	0.837	0.816	0.798	0.742	0.734	0.717	0.72	0.688	0.666	0.661	0.688	0.615	3.83
230.2	-0.017	-0.012	0	0.919	0.867	0.836	0.815	0.797	0.741	0.727	0.715	0.692	0.691	0.662	0.657	0.695	0.622	3.844
230.3	-0.01	-0.008	0	0.917	0.857	0.835	0.814	0.796	0.74	0.733	0.714	0.704	0.695	0.673	0.655	0.67	0.629	3.832
230.4	-0.019	-0.013	0	0.915	0.865	0.833	0.812	0.794	0.738	0.727	0.713	0.688	0.678	0.675	0.65	0.668	0.613	3.82
230.5	-0.016	-0.009	0	0.913	0.873	0.832	0.811	0.792	0.736	0.724	0.711	0.697	0.691	0.674	0.673	0.676	0.611	3.827
230.6	-0.016	-0.012	0	0.911	0.855	0.83	0.809	0.79	0.735	0.725	0.71	0.679	0.685	0.667	0.633	0.678	0.62	3.811
230.7	-0.021	-0.009	0	0.908	0.857	0.828	0.807	0.788	0.733	0.728	0.709	0.689	0.675	0.675	0.655	0.688	0.605	3.778
230.8	-0.019	-0.014	0	0.906	0.866	0.826	0.805	0.787	0.731	0.718	0.707	0.698	0.679	0.678	0.65	0.666	0.618	3.772
230.9	-0.017	-0.006	0	0.904	0.855	0.824	0.804	0.785	0.73	0.712	0.705	0.694	0.665	0.667	0.65	0.678	0.598	3.775
231	-0.015	-0.006	0	0.902	0.859	0.822	0.802	0.783	0.728	0.721	0.704	0.688	0.689	0.663	0.65	0.676	0.602	3.772
231.1	-0.02	-0.008	0	0.9	0.858	0.82	0.8	0.782	0.726	0.712	0.702	0.693	0.666	0.672	0.662	0.65	0.607	3.773
231.2	-0.015	-0.011	0	0.899	0.854	0.818	0.798	0.78	0.725	0.716	0.7	0.698	0.673	0.667	0.644	0.676	0.598	3.782
231.3	-0.02	-0.009	0	0.897	0.849	0.816	0.797	0.778	0.723	0.712	0.698	0.677	0.669	0.658	0.637	0.656	0.587	3.774
231.4	-0.018	-0.006	0	0.894	0.841	0.814	0.795	0.776	0.721	0.714	0.696	0.681	0.668	0.653	0.652	0.652	0.588	3.753
231.5	-0.016	-0.012	0	0.892	0.847	0.811	0.793	0.774	0.719	0.708	0.694	0.678	0.682	0.65	0.643	0.664	0.582	3.73
231.6	-0.021	-0.01	0	0.89	0.833	0.809	0.791	0.772	0.717	0.706	0.692	0.672	0.66	0.651	0.629	0.673	0.592	3.706
231.7	-0.013	-0.007	0	0.887	0.847	0.807	0.789	0.769	0.714	0.704	0.69	0.683	0.658	0.633	0.64	0.648	0.59	3.688
231.8	-0.022	-0.013	0	0.884	0.83	0.805	0.786	0.767	0.712	0.698	0.688	0.661	0.671	0.66	0.626	0.649	0.575	3.668
231.9	-0.018	-0.007	0	0.881	0.832	0.802	0.783	0.765	0.71	0.696	0.685	0.667	0.656	0.648	0.638	0.659	0.583	3.661
232	-0.015	-0.009	0	0.878	0.835	0.799	0.78	0.762	0.707	0.698	0.683	0.672	0.648	0.632	0.624	0.637	0.596	3.652
232.1	-0.013	-0.006	0	0.875	0.832	0.797	0.778	0.759	0.705	0.698	0.681	0.672	0.661	0.645	0.645	0.654	0.591	3.649
232.2	-0.017	-0.01	0	0.872	0.825	0.793	0.775	0.757	0.702	0.689	0.678	0.669	0.657	0.633	0.633	0.645	0.579	3.634
232.3	-0.013	-0.009	0	0.869	0.828	0.79	0.772	0.754	0.699	0.686	0.675	0.675	0.654	0.639	0.624	0.63	0.588	3.619
232.4	-0.016	-0.005	0.001	0.866	0.822	0.787	0.77	0.752	0.697	0.685	0.672	0.655	0.642	0.629	0.615	0.631	0.577	3.604
232.5	-0.016	-0.007	0	0.862	0.824	0.784	0.767	0.749	0.694	0.687	0.669	0.66	0.645	0.637	0.623	0.653	0.584	3.585
232.6	-0.027	-0.012	0	0.859	0.807	0.781	0.763	0.746	0.691	0.676	0.666	0.644	0.629	0.611	0.599	0.633	0.576	3.567
232.7	-0.014	-0.012	0	0.856	0.817	0.778	0.761	0.743	0.687	0.672	0.663	0.653	0.628	0.627	0.606	0.634	0.581	3.551
232.8	-0.019	-0.013	0	0.852	0.804	0.774	0.757	0.74	0.684	0.667	0.66	0.642	0.623	0.627	0.609	0.633	0.563	3.542
232.9	-0.02	-0.01	0	0.847	0.795	0.77	0.754	0.736	0.681	0.673	0.657	0.639	0.631	0.624	0.61	0.623	0.563	3.526
233	-0.013	-0.012	0	0.843	0.803	0.766	0.75	0.733	0.677	0.667	0.654	0.634	0.633	0.627	0.612	0.628	0.564	3.51
233.1	-0.012	-0.006	0	0.839	0.802	0.762	0.746	0.729	0.673	0.67	0.65	0.627	0.624	0.612	0.602	0.618	0.558	3.492
233.2	-0.013	-0.011	0	0.834	0.787	0.758	0.742	0.725	0.669	0.658	0.646	0.635	0.623	0.6	0.582	0.616	0.554	3.475
233.3	-0.014	-0.009	0	0.829	0.79	0.753	0.738	0.721	0.666	0.652	0.642	0.643	0.62	0.61	0.586	0.622	0.548	3.454
233.4	-0.019	-0.01	0	0.824	0.782	0.748	0.733	0.716	0.662	0.646	0.638	0.634	0.605	0.609	0.599	0.602	0.538	3.432
233.5	-0.018	-0.008	0	0.819	0.774	0.744	0.728	0.712	0.657	0.654	0.633	0.633	0.608	0.594	0.583	0.614	0.547	3.413
233.6	-0.013	-0.012	0	0.813	0.765	0.739	0.724	0.708	0.652	0.645	0.629	0.621	0.605	0.599	0.575	0.593	0.535	3.398
233.7	-0.017	-0.011	0	0.808	0.757	0.734	0.719	0.703	0.647	0.643	0.625	0.615	0.592	0.584	0.573	0.598	0.535	3.372
233.8	-0.019	-0.015	0	0.802	0.749	0.729	0.713	0.697	0.641	0.623	0.62	0.586	0.609	0.572	0.563	0.574	0.527	3.347
233.9	-0.017	-0.011	0	0.796	0.748	0.724	0.708	0.692	0.636	0.627	0.615	0.607	0.589	0.573	0.572	0.583	0.529	3.32
234	-0.019	-0.012	0	0.789	0.742	0.718	0.703	0.687	0.631	0.616	0.61	0.592	0.587	0.574	0.553	0.576	0.532	3.293
234.1	-0.018	-0.009	0.001	0.783	0.738	0.712	0.697	0.682	0.625	0.625	0.604	0.606	0.579	0.571	0.579	0.583	0.52	3.264
234.2	-0.019	-0.008	0.001	0.776	0.731	0.705	0.69	0.676	0.619	0.611	0.598	0.596	0.557	0.558	0.546	0.559	0.511	3.237
234.3	-0.018	-0.003	0	0.77	0.729	0.699	0.685	0.671	0.614	0.606	0.593	0.589	0.577	0.56	0.554	0.563	0.516	3.21
234.4	-0.02	-0.016	0	0.763	0.714	0.692	0.678	0.665	0.607	0.587	0.587	0.569	0.563	0.553	0.536	0.552	0.496	3.185
234.5	-0.017	-0.011	0	0.755	0.703	0.685	0.672	0.658	0.601	0.592	0.581	0.578	0.56	0.539	0.543	0.545	0.502	3.162
234.6	-0.015	-0.01	0	0.748	0.707	0.679	0.665	0.651	0.594	0.586	0.575	0.57	0.56	0.537	0.522	0.536	0.49	3.129
234.7	-0.018	-0.01	0	0.741	0.7	0.671	0.658	0.644	0.587	0.582	0.568	0.564	0.548	0.526	0.515	0.542	0.493	3.094
234.8	-0.022	-0.013	0.001	0.733	0.68	0.664	0.65	0.637	0.58	0.573	0.562	0.542	0.533	0.53	0.518	0.522	0.485	3.057
234.9	-0.016	-0.011	0.001	0.725	0.682	0.657	0.642	0.63	0.574	0.572	0.555	0.542	0.538	0.518	0.5	0.525	0.486	3.02
235	-0.014	-0.01	0.001	0.716	0.665	0.649	0.634	0.622	0.566	0.561	0.548	0.534	0.531	0.508	0.5	0.516	0.47	2.976
235.1	-0.016	-0.008	0.001	0.707	0.663	0.64	0.626	0.614	0.559	0.555	0.54	0.533	0.522	0.512	0.502	0.511	0.477	2.935
235.2	-0.018	-0.011	0	0.698	0.657	0.632	0.618	0.606	0.551	0.552	0.533	0.528	0.522	0.504	0.495	0.501	0.457	2.895
235.3	-0.015	-0.007	0	0.689	0.643	0.624	0.609	0.599	0.543	0.535	0.525	0.519	0.512	0.495	0.491	0.49	0.451	2.855
235.4	-0.011	-0.009	0	0.68	0.637	0.616	0.601	0.59	0.534	0.536	0.517	0.516	0.506	0.491	0.465	0.504	0.461	2.814
235.5	-0.015	-0.009	0	0.671	0.624	0.608	0.592	0.583	0.526	0.523	0.51	0.509	0.496	0.477	0.468	0.492	0.441	2.776
235.6	-0.013	-0.012	0.001	0.661	0.614	0.599	0.584	0.574	0.518	0.512	0.502	0.501	0.485	0.474	0.456	0.477	0.428	2.736
235.7	-0.017	-0.017	0.001	0.652	0.604	0.591	0.575	0.565	0.51	0.507	0.495	0.486	0.475	0.465	0.451	0.471	0.428	2.696
235.8	-0.013	-0.006	0.001	0.642	0.6	0.582	0.567	0.557	0.502	0.498	0.487	0.48	0.462	0.476	0.451	0.469	0.424	2.654
235.9	-0.015	-0.009	0.001	0.633	0.584	0.573	0.558	0.548	0.494	0.486	0.479	0.468	0.459	0.441	0.442	0.451	0.413	2.61
236	-0.022	-0.009	0.001	0.622	0.58	0.564	0.549	0.539	0.485	0.483	0.471	0.454	0.455	0.435	0.437	0.447	0.408	2.563
236.1	-0.014	-0.005	0.001	0.613	0.573	0.557	0.54	0.53	0.477	0.478	0.464	0.459	0.449	0.433	0.431	0.435	0.403	2.517
236.2	-0.023	-0.016	0.001	0.602	0.551	0.547	0.531	0.521	0.469	0.465	0.455	0.436	0.433	0.428	0.409	0.433	0.375	2.47
236.3	-0.017	-0.013	0.001	0.592	0.547	0.538	0.521	0.512	0.46	0.454	0.447	0.429	0.423	0.418	0.403	0.407	0.38	2.426
236.4	-0.012	-0.008	0.001	0.581	0.538	0.529	0.512	0.503	0.452	0.447	0.439	0.435	0.421	0.403	0.401	0.413	0.385	2.381
236.5	-0.017	-0.007	0	0.571	0.526	0.519	0.503	0.494	0.443	0.437	0.431	0.435	0.42	0.4	0.404	0.392	0.379	2.339
236.6	-0.015	-0.013	0	0.56	0.518	0.509	0.494	0.485	0.434	0.428	0.425	0.408	0.406	0.413	0.385	0.404	0.373	2.294
236.7	-0.016	-0.007	0	0.55	0.507	0.499	0.485	0.475	0.425	0.423	0.417	0.403	0.391	0.391	0.392	0.392	0.359	2.249
236.8	-0.011	-0.007	0	0.539	0.505	0.49	0.476	0.466	0.417	0.426	0.408	0.404	0.394	0.383	0.381	0.392	0.352	2.205
236.9	-0.013	-0.005	0	0.529	0.491	0.481	0.467	0.458	0.408	0.409	0.4	0.398	0.387	0.388	0.362	0.375	0.34	2.162
237	-0.017	-0.011	0	0.519	0.477	0.472	0.458	0.45	0.4	0.399	0.392	0.396	0.366	0.373	0.354	0.367	0.326	2.117
237.1	-0.019	-0.013	0.001	0.511	0.463	0.463	0.449	0.44	0.392	0.384	0.382	0.383	0.367	0.365	0.353	0.358	0.328	2.074
237.2	-0.018	-0.013	0.001	0.501	0.458	0.454	0.441	0.431	0.384	0.381	0.374	0.357	0.368	0.344	0.343	0.348	0.322	2.03
237.3	-0.023	-0.013	0.001	0.49	0.436	0.445	0.433	0.421	0.376	0.366	0.366	0.346	0.344	0.344	0.326	0.333	0.309	1.987
237.4	-0.016	-0.007	0.001	0.48	0.44	0.435	0.424	0.412	0.368	0.363	0.358	0.351	0.348	0.348	0.335	0.34	0.308	1.95
237.5	-0.015	-0.01	0.001	0.469	0.427	0.425	0.414	0.402	0.36	0.356	0.349	0.336	0.337	0.334	0.317	0.332	0.298	1.906
237.6	-0.025	-0.016	0.001	0.456	0.41	0.416	0.405	0.393	0.351	0.341	0.341	0.309	0.331	0.313	0.312	0.313	0.292	1.861
237.7	-0.018	-0.014	0.001	0.446	0.401	0.407	0.396	0.384	0.345	0.334	0.333	0.309	0.314	0.313	0.31	0.305	0.272	1.818
237.8	-0.022	-0.012	0.001	0.436	0.39	0.397	0.385	0.375	0.336	0.32	0.325	0.308	0.299	0.304	0.286	0.3	0.274	1.773
237.9	-0.011	-0.007	0.001	0.426	0.387	0.388	0.377	0.366	0.328	0.326	0.316	0.309	0.3	0.3	0.299	0.288	0.267	1.726
238	-0.014	-0.007	0.001	0.416	0.377	0.379	0.368	0.358	0.32	0.317	0.309	0.298	0.292	0.283	0.296	0.292	0.265	1.684
238.1	-0.017	-0.009	0.001	0.406	0.367	0.37	0.359	0.349	0.311	0.307	0.303	0.293	0.283	0.284	0.28	0.284	0.255	1.642
238.2	-0.015	-0.008	0.001	0.396	0.36	0.361	0.35	0.34	0.301	0.297	0.295	0.284	0.283	0.28	0.261	0.278	0.241	1.599
238.3	-0.01	-0.005	0.001	0.386	0.352	0.352	0.342	0.332	0.293	0.296	0.287	0.291	0.278	0.273	0.269	0.274	0.238	1.555
238.4	-0.014	-0.009	0.001	0.376	0.337	0.342	0.332	0.324	0.285	0.285	0.28	0.265	0.271	0.269	0.253	0.257	0.243	1.512
238.5	-0.013	-0.008	0.001	0.366	0.331	0.333	0.324	0.316	0.277	0.278	0.272	0.248	0.258	0.246	0.249	0.255	0.224	1.471
238.6	-0.015	-0.014	0	0.357	0.321	0.325	0.315	0.308	0.269	0.263	0.263	0.255	0.249	0.24	0.231	0.236	0.218	1.433
238.7	-0.022	-0.011	0.001	0.347	0.307	0.316	0.307	0.3	0.262	0.256	0.255	0.243	0.245	0.231	0.234	0.231	0.205	1.395
238.8	-0.013	-0.009	0.001	0.338	0.31	0.308	0.299	0.293	0.255	0.259	0.249	0.242	0.234	0.235	0.233	0.237	0.214	1.359
238.9	-0.014	-0.007	0.001	0.329	0.295	0.301	0.292	0.285	0.248	0.247	0.242	0.239	0.234	0.228	0.215	0.224	0.211	1.323
239	-0.017	-0.008	0.001	0.32	0.288	0.294	0.284	0.276	0.241	0.239	0.235	0.232	0.222	0.217	0.209	0.217	0.198	1.287
239.1	-0.02	-0.009	0.001	0.311	0.27	0.286	0.276	0.269	0.234	0.231	0.228	0.224	0.21	0.208	0.204	0.211	0.191	1.251
239.2	-0.013	-0.004	0.001	0.302	0.274	0.278	0.269	0.262	0.229	0.227	0.222	0.218	0.212	0.211	0.213	0.207	0.185	1.216
239.3	-0.015	-0.009	0.001	0.294	0.265	0.27	0.262	0.255	0.223	0.219	0.215	0.209	0.202	0.201	0.193	0.197	0.182	1.182
239.4	-0.013	-0.01	0.001	0.286	0.259	0.262	0.255	0.248	0.216	0.217	0.209	0.199	0.202	0.19	0.189	0.193	0.177	1.149
239.5	-0.017	-0.008	0.001	0.277	0.243	0.253	0.248	0.241	0.21	0.208	0.204	0.186	0.196	0.185	0.174	0.184	0.161	1.116
239.6	-0.014	-0.009	0.001	0.27	0.24	0.246	0.241	0.235	0.203	0.208	0.197	0.191	0.186	0.181	0.181	0.192	0.168	1.084
239.7	-0.019	-0.01	0	0.262	0.233	0.239	0.234	0.228	0.196	0.188	0.191	0.185	0.188	0.183	0.168	0.175	0.156	1.053
239.8	-0.016	-0.009	0	0.254	0.23	0.232	0.228	0.221	0.19	0.191	0.186	0.169	0.18	0.172	0.165	0.166	0.159	1.023
239.9	-0.013	-0.007	0	0.248	0.221	0.226	0.222	0.215	0.185	0.188	0.18	0.169	0.169	0.166	0.159	0.181	0.165	0.992
240	-0.016	-0.003	0	0.241	0.215	0.219	0.216	0.209	0.179	0.175	0.173	0.172	0.17	0.157	0.16	0.164	0.14	0.963
240.1	-0.015	-0.012	0	0.234	0.203	0.213	0.21	0.204	0.174	0.166	0.168	0.155	0.155	0.148	0.156	0.162	0.139	0.935
240.2	-0.015	-0.006	0	0.228	0.204	0.207	0.205	0.198	0.168	0.166	0.163	0.162	0.155	0.148	0.146	0.147	0.144	0.908
240.3	-0.012	-0.008	0.001	0.221	0.195	0.201	0.2	0.192	0.163	0.161	0.159	0.147	0.153	0.139	0.139	0.143	0.13	0.885
240.4	-0.016	-0.01	0.001	0.215	0.186	0.194	0.194	0.186	0.158	0.156	0.154	0.142	0.152	0.136	0.138	0.142	0.133	0.858
240.5	-0.012	-0.008	0.001	0.209	0.189	0.188	0.188	0.181	0.153	0.156	0.149	0.145	0.132	0.128	0.14	0.143	0.12	0.831
240.6	-0.019	-0.007	0	0.203	0.172	0.183	0.182	0.176	0.148	0.139	0.144	0.141	0.136	0.129	0.137	0.131	0.118	0.805
240.7	-0.015	-0.009	0	0.197	0.171	0.177	0.176	0.17	0.144	0.139	0.14	0.142	0.132	0.136	0.13	0.131	0.114	0.778
240.8	-0.013	-0.008	0	0.191	0.167	0.172	0.171	0.166	0.139	0.135	0.135	0.128	0.114	0.131	0.127	0.131	0.11	0.751
240.9	-0.012	-0.009	0	0.186	0.166	0.168	0.166	0.161	0.135	0.132	0.131	0.13	0.13	0.122	0.123	0.132	0.117	0.728
241	-0.02	-0.013	0.001	0.181	0.152	0.163	0.162	0.157	0.131	0.127	0.127	0.115	0.12	0.11	0.116	0.116	0.102	0.707
241.1	-0.019	-0.008	0.001	0.176	0.147	0.159	0.157	0.153	0.127	0.123	0.124	0.109	0.119	0.114	0.104	0.108	0.105	0.686
241.2	-0.01	-0.006	0.001	0.171	0.148	0.155	0.153	0.148	0.123	0.123	0.12	0.111	0.113	0.107	0.107	0.112	0.098	0.666
241.3	-0.015	-0.005	0.001	0.166	0.144	0.151	0.148	0.144	0.119	0.117	0.116	0.114	0.114	0.109	0.114	0.114	0.102	0.645
241.4	-0.018	-0.008	0.001	0.162	0.138	0.147	0.144	0.14	0.115	0.114	0.113	0.102	0.104	0.099	0.104	0.103	0.096	0.626
241.5	-0.014	-0.011	0.001	0.157	0.134	0.142	0.14	0.136	0.111	0.105	0.109	0.096	0.105	0.105	0.106	0.097	0.083	0.607
241.6	-0.017	-0.008	0.001	0.152	0.126	0.138	0.136	0.132	0.108	0.099	0.106	0.097	0.092	0.098	0.091	0.109	0.088	0.589
241.7	-0.018	-0.007	0	0.148	0.127	0.134	0.132	0.128	0.104	0.101	0.102	0.091	0.094	0.098	0.096	0.103	0.082	0.571
241.8	-0.013	-0.011	0.001	0.143	0.122	0.13	0.128	0.124	0.101	0.101	0.099	0.09	0.097	0.089	0.087	0.092	0.083	0.554
241.9	-0.014	-0.011	0.001	0.139	0.115	0.127	0.124	0.121	0.098	0.089	0.096	0.09	0.086	0.093	0.085	0.085	0.079	0.537
242	-0.018	-0.009	0	0.135	0.103	0.123	0.12	0.118	0.095	0.092	0.093	0.08	0.076	0.084	0.079	0.083	0.071	0.521
242.1	-0.013	-0.01	0.001	0.132	0.102	0.12	0.117	0.115	0.092	0.09	0.09	0.085	0.076	0.083	0.084	0.082	0.069	0.506
242.2	-0.013	-0.006	0.001	0.128	0.103	0.117	0.114	0.112	0.089	0.09	0.087	0.088	0.09	0.082	0.08	0.082	0.078	0.49
242.3	-0.011	-0.006	0	0.124	0.104	0.113	0.111	0.109	0.086	0.084	0.084	0.084	0.085	0.073	0.072	0.075	0.074	0.475
242.4	-0.018	-0.013	0.001	0.121	0.096	0.11	0.108	0.106	0.084	0.08	0.082	0.081	0.07	0.067	0.067	0.066	0.068	0.459
242.5	-0.015	-0.011	0.001	0.117	0.091	0.107	0.105	0.103	0.081	0.076	0.079	0.065	0.065	0.071	0.067	0.072	0.051	0.444
242.6	-0.013	-0.007	0.001	0.114	0.09	0.104	0.102	0.1	0.078	0.07	0.076	0.064	0.067	0.07	0.077	0.062	0.062	0.43
242.7	-0.014	-0.006	0.001	0.11	0.087	0.101	0.099	0.097	0.075	0.071	0.074	0.073	0.068	0.067	0.065	0.079	0.069	0.416
242.8	-0.014	-0.007	0.001	0.107	0.086	0.098	0.096	0.094	0.072	0.073	0.071	0.066	0.058	0.063	0.058	0.063	0.06	0.403
242.9	-0.014	-0.009	0.001	0.104	0.077	0.095	0.093	0.092	0.07	0.068	0.069	0.071	0.058	0.062	0.062	0.056	0.058	0.39
243	-0.016	-0.01	0.001	0.101	0.081	0.092	0.091	0.09	0.067	0.066	0.067	0.062	0.06	0.065	0.056	0.059	0.058	0.378
243.1	-0.017	-0.009	0.001	0.098	0.074	0.09	0.088	0.087	0.065	0.06	0.064	0.049	0.06	0.053	0.054	0.049	0.045	0.366
243.2	-0.014	-0.008	0	0.096	0.075	0.087	0.086	0.085	0.063	0.06	0.062	0.057	0.058	0.058	0.063	0.052	0.053	0.356
243.3	-0.018	-0.01	0	0.093	0.07	0.085	0.084	0.083	0.061	0.059	0.061	0.053	0.06	0.057	0.054	0.055	0.054	0.345
243.4	-0.015	-0.004	0	0.09	0.068	0.082	0.082	0.08	0.059	0.051	0.059	0.056	0.06	0.052	0.062	0.06	0.041	0.334
243.5	-0.013	-0.013	0.001	0.088	0.064	0.08	0.079	0.077	0.058	0.056	0.057	0.057	0.05	0.044	0.048	0.057	0.04	0.323
243.6	-0.018	-0.011	0.001	0.086	0.063	0.078	0.077	0.075	0.056	0.052	0.055	0.043	0.044	0.045	0.048	0.048	0.04	0.313
243.7	-0.017	-0.008	0.001	0.083	0.059	0.076	0.075	0.073	0.054	0.052	0.054	0.051	0.042	0.038	0.046	0.044	0.049	0.302
243.8	-0.007	-0.008	0.001	0.081	0.066	0.074	0.073	0.072	0.052	0.054	0.052	0.055	0.048	0.048	0.054	0.05	0.055	0.293
243.9	-0.014	-0.009	0.001	0.079	0.054	0.072	0.071	0.07	0.05	0.046	0.05	0.043	0.046	0.041	0.046	0.046	0.037	0.284
244	-0.018	-0.006	0.001	0.076	0.054	0.07	0.07	0.068	0.048	0.045	0.048	0.045	0.051	0.038	0.05	0.045	0.038	0.276
244.1	-0.016	-0.013	0.001	0.075	0.053	0.068	0.068	0.066	0.047	0.038	0.047	0.036	0.038	0.033	0.039	0.035	0.039	0.268
244.2	-0.013	-0.01	0.001	0.073	0.055	0.067	0.066	0.065	0.045	0.043	0.046	0.041	0.045	0.036	0.036	0.042	0.024	0.261
244.3	-0.014	-0.009	0.001	0.071	0.052	0.065	0.065	0.063	0.044	0.039	0.045	0.042	0.042	0.038	0.04	0.035	0.032	0.253
244.4	-0.016	-0.009	0.001	0.069	0.052	0.063	0.063	0.062	0.043	0.047	0.043	0.036	0.038	0.034	0.039	0.044	0.031	0.245
244.5	-0.014	-0.006	0.001	0.068	0.05	0.062	0.061	0.06	0.041	0.04	0.041	0.034	0.054	0.044	0.038	0.045	0.035	0.238
244.6	-0.015	-0.012	0.001	0.066	0.044	0.06	0.06	0.059	0.04	0.039	0.04	0.038	0.044	0.031	0.047	0.039	0.034	0.231
244.7	-0.01	-0.005	0.001	0.065	0.051	0.058	0.059	0.057	0.039	0.039	0.039	0.043	0.034	0.041	0.032	0.039	0.032	0.224
244.8	-0.014	-0.007	0.001	0.063	0.045	0.057	0.058	0.056	0.037	0.038	0.038	0.034	0.028	0.041	0.032	0.034	0.037	0.217
244.9	-0.012	-0.007	0.001	0.061	0.041	0.056	0.056	0.054	0.036	0.036	0.037	0.035	0.042	0.029	0.031	0.034	0.035	0.211
245	-0.019	-0.009	0.001	0.06	0.037	0.055	0.055	0.053	0.035	0.03	0.036	0.028	0.034	0.03	0.026	0.026	0.027	0.205
245.1	-0.018	-0.008	0.001	0.058	0.036	0.053	0.054	0.052	0.034	0.03	0.035	0.037	0.028	0.033	0.034	0.031	0.029	0.198
245.2	-0.015	-0.006	0.001	0.057	0.036	0.053	0.053	0.051	0.033	0.032	0.034	0.028	0.023	0.028	0.027	0.028	0.029	0.192
245.3	-0.011	-0.004	0.001	0.056	0.041	0.051	0.051	0.05	0.032	0.034	0.033	0.037	0.042	0.035	0.032	0.032	0.034	0.187
245.4	-0.016	-0.01	0.001	0.055	0.038	0.05	0.051	0.049	0.031	0.031	0.032	0.033	0.036	0.037	0.028	0.031	0.034	0.182
245.5	-0.018	-0.011	0.001	0.054	0.032	0.049	0.049	0.048	0.03	0.025	0.031	0.026	0.026	0.024	0.032	0.026	0.032	0.178
245.6	-0.015	-0.011	0.001	0.053	0.033	0.048	0.049	0.047	0.03	0.033	0.03	0.027	0.03	0.025	0.029	0.031	0.014	0.173
245.7	-0.014	-0.012	0.001	0.052	0.033	0.047	0.048	0.046	0.029	0.03	0.029	0.025	0.026	0.032	0.022	0.024	0.02	0.169
245.8	-0.008	-0.006	0.001	0.051	0.035	0.046	0.047	0.045	0.028	0.026	0.028	0.029	0.026	0.034	0.032	0.028	0.018	0.165
245.9	-0.016	-0.006	0.001	0.05	0.032	0.045	0.046	0.044	0.027	0.027	0.028	0.027	0.029	0.028	0.022	0.02	0.018	0.16
246	-0.015	-0.01	0.001	0.049	0.024	0.044	0.045	0.043	0.026	0.027	0.027	0.02	0.023	0.027	0.021	0.026	0.036	0.156
246.1	-0.009	-0.004	0.001	0.048	0.035	0.044	0.044	0.043	0.026	0.027	0.026	0.033	0.021	0.025	0.034	0.032	0.021	0.153
246.2	-0.018	-0.006	0.001	0.047	0.029	0.043	0.043	0.042	0.025	0.023	0.026	0.028	0.02	0.021	0.021	0.014	0.021	0.149
246.3	-0.019	-0.013	0.001	0.046	0.023	0.042	0.042	0.041	0.024	0.017	0.025	0.018	0.027	0.014	0.017	0.018	0.011	0.146
246.4	-0.015	-0.006	0.001	0.045	0.028	0.041	0.042	0.04	0.024	0.018	0.024	0.02	0.022	0.02	0.018	0.025	0.02	0.142
246.5	-0.013	-0.006	0.001	0.044	0.03	0.041	0.041	0.04	0.023	0.024	0.024	0.026	0.023	0.02	0.021	0.023	0.022	0.139
246.6	-0.018	-0.008	0.001	0.043	0.027	0.04	0.04	0.039	0.023	0.025	0.023	0.03	0.024	0.014	0.033	0.03	0.024	0.135
246.7	-0.017	-0.008	0.001	0.043	0.024	0.039	0.04	0.038	0.022	0.017	0.022	0.011	0.014	0.012	0.021	0.022	0.014	0.132
246.8	-0.02	-0.009	0.001	0.042	0.023	0.039	0.039	0.038	0.022	0.012	0.022	0.023	0.022	0.015	0.014	0.012	0.01	0.13
246.9	-0.015	-0.009	0.001	0.041	0.022	0.038	0.038	0.037	0.021	0.019	0.022	0.028	0.027	0.021	0.015	0.022	0.023	0.127
247	-0.008	-0.005	0.001	0.04	0.02	0.037	0.038	0.036	0.021	0.019	0.021	0.018	0.026	0.017	0.022	0.022	0.019	0.124
247.1	-0.016	-0.01	0.001	0.04	0.021	0.037	0.037	0.036	0.02	0.017	0.021	0.016	0.012	0.009	0.009	0.012	0.019	0.121
247.2	-0.017	-0.011	0.001	0.039	0.022	0.036	0.037	0.035	0.02	0.018	0.02	0.017	0.015	0.013	0.021	0.019	0.019	0.119
247.3	-0.011	-0.005	0.001	0.039	0.025	0.036	0.036	0.035	0.019	0.019	0.02	0.026	0.013	0.02	0.016	0.018	0.022	0.117
247.4	-0.018	-0.01	0.001	0.038	0.023	0.036	0.036	0.035	0.019	0.014	0.019	0.008	0.018	0.017	0.016	0.023	0.015	0.114
247.5	-0.022	-0.01	0.001	0.037	0.019	0.035	0.035	0.034	0.019	0.01	0.019	0.016	0.005	0.018	0.017	0.011	0.005	0.112
247.6	-0.014	-0.005	0.001	0.037	0.022	0.034	0.035	0.034	0.018	0.016	0.019	0.023	0.014	0.015	0.013	0.017	0.013	0.11
247.7	-0.011	-0.007	0.001	0.036	0.021	0.034	0.034	0.033	0.018	0.014	0.018	0.018	0.018	0.014	0.023	0.022	0.02	0.108
247.8	-0.015	-0.011	0.001	0.036	0.02	0.033	0.034	0.033	0.018	0.01	0.018	0.016	0.001	0.005	0.016	0.016	0.013	0.106
247.9	-0.014	-0.01	0.001	0.035	0.016	0.033	0.033	0.032	0.017	0.014	0.017	0.016	0.013	0.007	0.013	0.009	0.014	0.104
248	-0.008	0	0.001	0.034	0.023	0.032	0.033	0.032	0.017	0.018	0.017	0.012	0.019	0.014	0.009	0.021	0.024	0.102
248.1	-0.013	-0.008	0.001	0.035	0.012	0.032	0.033	0.032	0.017	0.009	0.017	0.015	0.015	0.012	0.013	0.013	0.012	0.101
248.2	-0.017	-0.011	0.001	0.034	0.014	0.032	0.032	0.031	0.016	0.011	0.017	0.009	0.01	0.004	0.016	0.012	0.007	0.099
248.3	-0.014	-0.007	0.001	0.034	0.018	0.031	0.032	0.031	0.016	0.016	0.016	0.014	0.015	0.006	0.012	0.011	0.016	0.098
248.4	-0.014	-0.01	0.001	0.034	0.021	0.031	0.032	0.031	0.016	0.013	0.016	0.019	0.014	0.018	0.02	0.009	0.013	0.096
248.5	-0.015	-0.012	0.001	0.033	0.015	0.031	0.031	0.031	0.015	0.012	0.016	0.017	0.019	0.013	0.012	0.015	0.019	0.095
248.6	-0.012	-0.006	0.001	0.033	0.017	0.03	0.031	0.03	0.015	0.012	0.016	0.018	0.015	0.026	0.011	0.014	0.01	0.094
248.7	-0.017	-0.007	0.001	0.033	0.017	0.03	0.03	0.03	0.015	0.012	0.016	0.011	0.018	0.019	0.02	0.019	0.012	0.092
248.8	-0.016	-0.01	0.001	0.032	0.012	0.03	0.03	0.029	0.015	0.012	0.016	0.005	0.021	0.012	0.014	0.016	0.001	0.091
248.9	-0.016	-0.01	0.001	0.032	0.019	0.03	0.03	0.029	0.014	0.009	0.015	0.014	0.006	0.012	0.017	0.013	0.007	0.09
249	-0.013	-0.007	0.001	0.031	0.014	0.029	0.029	0.029	0.014	0.014	0.015	0.016	0.018	0.02	0.007	0.011	0.015	0.089
249.1	-0.007	-0.005	0.001	0.031	0.02	0.029	0.029	0.029	0.014	0.016	0.015	0.016	0.013	0.019	0.015	0.01	0.009	0.088
249.2	-0.017	-0.009	0.001	0.031	0.012	0.029	0.029	0.028	0.014	0.005	0.015	0.01	0.014	0.006	0.011	0.014	0.012	0.087
249.3	-0.013	-0.013	0.001	0.031	0.016	0.029	0.029	0.028	0.014	0.013	0.015	0.011	0.012	0.012	0.013	0.012	0.006	0.086
249.4	-0.015	-0.011	0	0.031	0.01	0.029	0.029	0.028	0.013	0.007	0.015	0.004	0.009	0.003	0.014	0.014	0.009	0.085
249.5	-0.01	-0.011	0	0.03	0.015	0.029	0.028	0.028	0.013	0.007	0.014	0.023	0.016	0.006	0.011	0.001	0.008	0.084
249.6	-0.02	-0.006	0	0.03	0.009	0.028	0.028	0.027	0.013	0.008	0.014	0.016	0.002	0.014	0.015	0.018	0.001	0.084
249.7	-0.018	-0.009	0	0.03	0.011	0.028	0.028	0.027	0.013	0.006	0.014	0.013	0.014	0.016	0.012	0.007	0.016	0.083
249.8	-0.013	-0.009	0	0.029	0.017	0.028	0.028	0.027	0.013	0.011	0.014	0.008	0.01	0.011	0.012	0.016	0.007	0.083
249.9	-0.013	-0.005	0	0.029	0.015	0.027	0.028	0.027	0.013	0.012	0.014	0.008	0.015	0.008	0.015	0.017	0.007	0.082
250	-0.017	-0.008	0.001	0.029	0.016	0.027	0.028	0.027	0.013	0.014	0.014	0.009	0.016	0.017	0.012	0.005	0.008	0.081
250.1	-0.017	-0.011	0.001	0.029	0.018	0.027	0.028	0.027	0.013	0.009	0.013	0.005	0.012	0.011	0.01	0.007	0.005	0.081
250.2	-0.015	-0.008	0.001	0.029	0.017	0.027	0.028	0.026	0.013	0.009	0.013	0.01	0.003	0.016	0.007	0.013	0.015	0.08
250.3	-0.014	-0.005	0.001	0.029	0.013	0.027	0.027	0.026	0.013	0.012	0.013	0.023	0.013	0.017	0.01	0.013	0.01	0.08
250.4	-0.017	-0.009	0	0.029	0.012	0.027	0.027	0.026	0.013	0.009	0.013	0.005	0.01	0.009	0.012	0.01	0.01	0.079
250.5	-0.014	-0.008	0	0.029	0.018	0.027	0.027	0.026	0.012	0.009	0.013	0.012	0.013	0.007	0.021	0.015	0.007	0.079
250.6	-0.019	-0.012	0.001	0.028	0.011	0.027	0.027	0.026	0.013	0.008	0.013	0.005	0.011	-0.001	0.003	0.007	0.008	0.079
250.7	-0.013	-0.009	0	0.028	0.016	0.026	0.027	0.026	0.012	0.014	0.013	0.014	0.015	0.018	-0.001	0.011	0.011	0.079
250.8	-0.01	-0.006	0.001	0.028	0.012	0.026	0.027	0.026	0.013	0.011	0.013	0.014	0.015	0.014	0.012	0.014	0.009	0.078
250.9	-0.011	-0.005	0.001	0.028	0.011	0.026	0.027	0.026	0.013	0.009	0.013	0.024	0.016	0.016	0.017	0.02	0.016	0.078
251	-0.017	-0.007	0.001	0.028	0.012	0.027	0.027	0.026	0.013	0.01	0.013	0.014	0.014	0.014	0.012	0.009	0.008	0.078
251.1	-0.014	-0.01	0.001	0.028	0.015	0.027	0.027	0.026	0.013	0.009	0.013	0.012	0.01	0.023	0.015	0.002	0.009	0.078
251.2	-0.015	-0.004	0.001	0.028	0.01	0.027	0.027	0.027	0.013	0.009	0.014	0.009	0.016	0.017	0.013	0.015	0.009	0.078
251.3	-0.014	-0.008	0.001	0.028	0.011	0.027	0.027	0.026	0.013	0.011	0.013	0.018	0.011	0.003	-0.001	0.008	0.011	0.078
251.4	-0.01	-0.008	0	0.028	0.009	0.027	0.027	0.027	0.012	0.01	0.013	0.006	0.018	0.011	0.004	0.014	0.004	0.079
251.5	-0.016	-0.006	0	0.028	0.013	0.027	0.027	0.026	0.012	0.012	0.013	0.014	0.011	0.014	0.01	0.016	0.016	0.078
251.6	-0.017	-0.008	0.001	0.028	0.012	0.027	0.027	0.026	0.013	0.011	0.013	0.008	0.01	0.004	0.015	0.01	0.01	0.079
251.7	-0.012	-0.01	0.001	0.028	0.017	0.027	0.027	0.026	0.013	0.01	0.013	0.012	0.017	0.008	0.009	0.012	0.013	0.079
251.8	-0.016	-0.01	0.001	0.028	0.01	0.026	0.027	0.026	0.013	0.008	0.013	0.013	0.009	0.004	0.012	0.011	0.005	0.079
251.9	-0.025	-0.012	0.001	0.028	0.003	0.026	0.026	0.026	0.013	0.002	0.013	-0.001	0.003	0	0.004	0.008	0.003	0.079
252	-0.012	-0.011	0.001	0.028	0.017	0.026	0.027	0.026	0.013	0.01	0.013	0.019	0.011	0.01	0.009	0.016	0.015	0.079
252.1	-0.016	-0.01	0	0.028	0.016	0.026	0.027	0.026	0.013	0.009	0.013	0.011	0.011	0.001	0.006	0.01	0.007	0.079
252.2	-0.014	-0.007	0.001	0.028	0.013	0.026	0.027	0.026	0.013	0.011	0.013	0.015	0.011	0.008	0.008	0.007	0.018	0.079
252.3	-0.014	-0.012	0.001	0.028	0.013	0.026	0.027	0.026	0.013	0.009	0.013	0.008	0.018	0.003	0.015	0.01	0.008	0.08
252.4	-0.013	-0.002	0.001	0.028	0.012	0.026	0.027	0.026	0.013	0.011	0.013	0.019	0.007	0.009	0.014	0.022	0.013	0.08
252.5	-0.019	-0.006	0.001	0.028	0.007	0.026	0.027	0.026	0.013	0.008	0.013	0.003	0.015	0.014	0.013	0.014	0.004	0.08
252.6	-0.019	-0.007	0.001	0.029	0.012	0.027	0.027	0.026	0.013	0.006	0.013	0.01	0.014	0.015	0.018	0.009	0.007	0.08
252.7	-0.013	-0.005	0.001	0.029	0.013	0.027	0.027	0.027	0.013	0.01	0.013	0.021	0.004	0.017	0.009	0.007	0.017	0.081
252.8	-0.016	-0.012	0.001	0.028	0.01	0.027	0.027	0.026	0.013	0.003	0.013	0.013	0.012	0.01	0.007	0.011	0.008	0.081
252.9	-0.014	-0.011	0.001	0.029	0.012	0.027	0.027	0.027	0.013	0.004	0.013	0.007	0.016	0.015	0.007	0.015	0	0.081
253	-0.011	-0.004	0.001	0.029	0.018	0.027	0.027	0.027	0.013	0.011	0.013	0.013	0.003	0.019	0.008	0.014	0.013	0.082
253.1	-0.013	-0.009	0.001	0.029	0.015	0.027	0.028	0.027	0.013	0.011	0.013	0.013	0.011	0.006	0.016	0.015	0.006	0.082
253.2	-0.011	-0.007	0.001	0.029	0.018	0.027	0.028	0.027	0.013	0.007	0.013	0.012	0.017	0.013	0.012	0.013	0.017	0.083
253.3	-0.013	-0.003	0.001	0.029	0.016	0.027	0.028	0.027	0.013	0.015	0.014	0.007	0.014	0.023	0.011	0.019	0.016	0.083
253.4	-0.01	-0.005	0.001	0.029	0.016	0.027	0.028	0.027	0.014	0.015	0.014	0.012	0.013	0.007	0.018	0.013	0.015	0.084
253.5	-0.015	-0.007	0.001	0.029	0.012	0.027	0.028	0.027	0.014	0.008	0.014	0.008	0.012	0.018	0.013	0.012	0.011	0.084
253.6	-0.023	-0.009	0.001	0.029	0.011	0.028	0.028	0.027	0.014	0.006	0.014	0.015	0.007	0.008	0.012	0.014	0.012	0.085
253.7	-0.011	-0.001	0.001	0.029	0.016	0.028	0.028	0.027	0.015	0.015	0.015	0.023	0.019	0.015	0.02	0.019	0.015	0.085
253.8	-0.016	-0.006	0.001	0.029	0.015	0.027	0.028	0.027	0.015	0.006	0.015	0.012	0.014	0.01	0.009	0.006	0.009	0.085
253.9	-0.011	-0.006	0.001	0.029	0.015	0.028	0.028	0.027	0.015	0.014	0.015	0.014	0.022	0.019	0.016	0.014	0.014	0.086
254	-0.013	-0.008	0.001	0.029	0.01	0.027	0.028	0.027	0.014	0.01	0.015	0.01	0.021	0.014	0.01	0.015	0.004	0.086
254.1	-0.015	-0.006	0.001	0.029	0.011	0.027	0.028	0.027	0.014	0.008	0.015	0.012	0.011	0.007	0.01	0.013	0.019	0.087
254.2	-0.017	-0.009	0.001	0.029	0.019	0.027	0.028	0.027	0.014	0.015	0.015	0.025	0.022	0.02	0.015	0.015	0.012	0.088
254.3	-0.015	-0.011	0.001	0.03	0.015	0.028	0.028	0.027	0.014	0.01	0.015	0.014	0.017	0.012	0.009	0.011	0.014	0.089
254.4	-0.015	-0.009	0.001	0.03	0.015	0.028	0.028	0.027	0.014	0.012	0.015	0.013	0.019	0.017	0.013	0.016	0.011	0.089
254.5	-0.011	-0.012	0.001	0.03	0.015	0.028	0.029	0.028	0.015	0.009	0.015	0.008	0.011	0.014	0.016	0.008	0.012	0.09
254.6	-0.015	-0.008	0.001	0.03	0.012	0.028	0.028	0.028	0.015	0.011	0.015	0.014	0.009	0.011	0.01	0.018	0.012	0.091
254.7	-0.01	-0.001	0.001	0.03	0.024	0.028	0.028	0.028	0.015	0.016	0.015	0.024	0.013	0.01	0.025	0.013	0.015	0.091
254.8	-0.01	-0.004	0.001	0.03	0.016	0.028	0.028	0.028	0.015	0.013	0.016	0.017	0.011	0.02	0.02	0.02	0.009	0.092
254.9	-0.021	-0.015	0.001	0.03	0.012	0.028	0.029	0.028	0.016	0.011	0.016	0.022	0.011	0.009	0.007	0.016	0.006	0.093
255	-0.012	-0.007	0.001	0.03	0.019	0.028	0.029	0.028	0.016	0.014	0.016	0.02	0.019	0.014	0.019	0.028	0.015	0.094
255.1	-0.014	-0.004	0.001	0.03	0.018	0.028	0.029	0.028	0.016	0.013	0.016	0.017	0.023	0.016	0.018	0.018	0.015	0.094
255.2	-0.017	-0.01	0.001	0.031	0.018	0.028	0.029	0.028	0.016	0.011	0.016	0.013	0.014	0.01	0.018	0.008	0.011	0.095
255.3	-0.02	-0.011	0.001	0.031	0.015	0.029	0.029	0.028	0.016	0.008	0.016	0.015	0.012	0.016	0.01	0.01	0.011	0.096
255.4	-0.018	-0.009	0.001	0.031	0.018	0.029	0.029	0.028	0.016	0.014	0.016	0.011	0.01	0.011	0.013	0.013	0.012	0.097
255.5	-0.016	-0.007	0.001	0.031	0.017	0.029	0.029	0.028	0.016	0.013	0.016	0.021	0.015	0.012	0.025	0.019	0.002	0.098
255.6	-0.014	-0.012	0.001	0.032	0.014	0.029	0.029	0.028	0.016	0.01	0.016	0.015	0.01	0.005	0.017	0.015	0.002	0.099
255.7	-0.013	-0.009	0.001	0.032	0.017	0.029	0.03	0.029	0.016	0.012	0.017	0.013	0.016	0.01	0.014	0.013	0.01	0.1
255.8	-0.013	-0.006	0.001	0.031	0.02	0.029	0.03	0.029	0.017	0.011	0.017	0.015	0.024	0.021	0.015	0.016	0.012	0.1
255.9	-0.013	-0.005	0.001	0.031	0.018	0.029	0.03	0.029	0.017	0.015	0.017	0.011	0.006	0.007	0.016	0.019	0.018	0.101
256	-0.01	-0.003	0.001	0.031	0.021	0.029	0.03	0.029	0.017	0.013	0.017	0.018	0.008	0.013	0.007	0.018	0.013	0.102
256.1	-0.013	-0.005	0.001	0.032	0.017	0.029	0.03	0.029	0.017	0.012	0.017	0.011	0.013	0.016	0.014	0.014	0.017	0.103
256.2	-0.013	-0.008	0.001	0.032	0.019	0.03	0.03	0.029	0.017	0.01	0.017	0.023	0.017	0.013	0.02	0.012	0.013	0.104
256.3	-0.013	-0.007	0.001	0.032	0.017	0.03	0.03	0.029	0.017	0.012	0.018	0.023	0.018	0.022	0.021	0.019	0.016	0.105
256.4	-0.013	-0.006	0.001	0.032	0.017	0.03	0.03	0.03	0.018	0.01	0.018	0.02	0.02	0.014	0.016	0.009	0.016	0.106
256.5	-0.017	-0.008	0.001	0.032	0.022	0.03	0.03	0.03	0.018	0.012	0.018	0.016	0.021	0.016	0.014	0.02	0.015	0.107
256.6	-0.013	-0.007	0.001	0.032	0.019	0.03	0.031	0.03	0.018	0.012	0.018	0.014	0.018	0.013	0.019	0.017	0.007	0.108
256.7	-0.016	-0.006	0.001	0.032	0.019	0.031	0.031	0.03	0.019	0.014	0.019	0.017	0.013	0.017	0.016	0.019	0.022	0.109
256.8	-0.007	-0.006	0.001	0.032	0.021	0.031	0.031	0.03	0.019	0.016	0.019	0.015	0.014	0.02	0.016	0.019	0.013	0.11
256.9	-0.012	-0.006	0.001	0.032	0.017	0.031	0.031	0.03	0.019	0.018	0.019	0.019	0.021	0.011	0.016	0.024	0.019	0.112
257	-0.013	-0.008	0.001	0.033	0.019	0.031	0.032	0.03	0.019	0.011	0.019	0.022	0.022	0.02	0.015	0.028	0.015	0.113
257.1	-0.016	-0.005	0.001	0.033	0.018	0.032	0.032	0.031	0.019	0.015	0.019	0.011	0.019	0.016	0.015	0.02	0.014	0.115
257.2	-0.017	-0.007	0.001	0.034	0.02	0.032	0.032	0.031	0.02	0.015	0.019	0.01	0.023	0.012	0.021	0.02	0.013	0.116
257.3	-0.011	-0.007	0.001	0.034	0.024	0.032	0.032	0.031	0.02	0.016	0.019	0.017	0.025	0.021	0.021	0.023	0.019	0.117
257.4	-0.017	-0.007	0.001	0.034	0.021	0.032	0.032	0.032	0.02	0.016	0.019	0.015	0.026	0.015	0.024	0.016	0.013	0.118
257.5	-0.016	-0.006	0.001	0.035	0.022	0.032	0.033	0.032	0.02	0.013	0.02	0.019	0.02	0.019	0.013	0.016	0.02	0.119
257.6	-0.013	-0.006	0.001	0.035	0.024	0.032	0.033	0.032	0.02	0.019	0.02	0.026	0.015	0.02	0.022	0.014	0.018	0.12
257.7	-0.012	-0.003	0.001	0.035	0.027	0.032	0.033	0.033	0.02	0.02	0.02	0.013	0.025	0.021	0.025	0.027	0.019	0.121
257.8	-0.011	-0.012	0.001	0.035	0.016	0.033	0.034	0.033	0.021	0.021	0.02	0.02	0.017	0.022	0.016	0.011	0.016	0.123
257.9	-0.014	-0.008	0.001	0.036	0.018	0.033	0.034	0.033	0.021	0.017	0.021	0.019	0.023	0.021	0.022	0.016	0.002	0.124
258	-0.01	-0.008	0.001	0.036	0.024	0.034	0.034	0.033	0.021	0.022	0.021	0.023	0.023	0.017	0.013	0.023	0.014	0.125
258.1	-0.015	-0.008	0.001	0.036	0.02	0.034	0.034	0.033	0.021	0.02	0.022	0.024	0.024	0.014	0.018	0.027	0.015	0.126
258.2	-0.018	-0.008	0.001	0.036	0.017	0.034	0.034	0.033	0.022	0.019	0.022	0.014	0.014	0.011	0.014	0.023	0.007	0.127
258.3	-0.017	-0.012	0.001	0.036	0.019	0.034	0.034	0.033	0.022	0.015	0.022	0.019	0.025	0.016	0.019	0.019	0.019	0.128
258.4	-0.021	-0.013	0.001	0.036	0.018	0.034	0.034	0.034	0.022	0.014	0.022	0.018	0.019	0.02	0.013	0.016	0.011	0.13
258.5	-0.018	-0.009	0.001	0.036	0.025	0.035	0.035	0.034	0.023	0.015	0.023	0.018	0.018	0.021	0.011	0.028	0.019	0.131
258.6	-0.011	-0.007	0.001	0.037	0.03	0.035	0.035	0.034	0.023	0.022	0.023	0.023	0.018	0.015	0.021	0.033	0.02	0.133
258.7	-0.01	-0.011	0.001	0.037	0.025	0.035	0.035	0.034	0.023	0.019	0.023	0.023	0.023	0.016	0.015	0.023	0.033	0.134
258.8	-0.014	-0.008	0.001	0.038	0.026	0.035	0.036	0.035	0.024	0.017	0.023	0.025	0.021	0.017	0.019	0.02	0.015	0.136
258.9	-0.013	-0.009	0.001	0.038	0.03	0.035	0.036	0.035	0.024	0.02	0.024	0.015	0.024	0.014	0.02	0.026	0.019	0.137
259	-0.013	-0.01	0.001	0.038	0.023	0.035	0.036	0.035	0.024	0.019	0.024	0.019	0.023	0.028	0.02	0.027	0.019	0.138
259.1	-0.009	-0.002	0.001	0.039	0.027	0.036	0.036	0.036	0.024	0.021	0.024	0.027	0.027	0.023	0.024	0.026	0.015	0.14
259.2	-0.014	-0.007	0.001	0.039	0.025	0.036	0.037	0.036	0.024	0.02	0.025	0.022	0.01	0.023	0.017	0.018	0.017	0.141
259.3	-0.01	-0.01	0.001	0.039	0.028	0.037	0.037	0.036	0.025	0.018	0.025	0.031	0.022	0.032	0.027	0.026	0.019	0.143
259.4	-0.012	-0.008	0.001	0.04	0.028	0.037	0.037	0.037	0.025	0.019	0.025	0.03	0.018	0.025	0.022	0.018	0.028	0.144
259.5	-0.007	-0.004	0.001	0.04	0.031	0.037	0.037	0.037	0.025	0.024	0.025	0.033	0.029	0.025	0.022	0.026	0.02	0.146
259.6	-0.019	-0.013	0.001	0.04	0.026	0.037	0.038	0.037	0.026	0.018	0.025	0.019	0.017	0.015	0.017	0.019	0.019	0.147
259.7	-0.02	-0.004	0.001	0.04	0.026	0.037	0.038	0.037	0.026	0.017	0.025	0.013	0.02	0.017	0.02	0.017	0.009	0.149
259.8	-0.011	-0.005	0.001	0.041	0.027	0.038	0.038	0.038	0.026	0.022	0.025	0.021	0.029	0.027	0.024	0.028	0.027	0.151
259.9	-0.017	-0.005	0.001	0.041	0.029	0.038	0.038	0.038	0.027	0.022	0.026	0.028	0.025	0.023	0.022	0.035	0.029	0.152
260	-0.012	-0.009	0.001	0.042	0.029	0.039	0.039	0.038	0.027	0.02	0.026	0.02	0.019	0.023	0.02	0.017	0.025	0.154
260.1	-0.011	-0.011	0.001	0.042	0.032	0.039	0.039	0.038	0.027	0.025	0.027	0.024	0.016	0.031	0.017	0.025	0.019	0.155
260.2	-0.015	-0.006	0.001	0.042	0.034	0.039	0.039	0.039	0.027	0.025	0.027	0.029	0.035	0.028	0.038	0.026	0.026	0.157
260.3	-0.018	-0.007	0.001	0.043	0.03	0.039	0.04	0.039	0.028	0.023	0.028	0.029	0.021	0.029	0.02	0.025	0.021	0.159
260.4	-0.015	-0.006	0.001	0.043	0.03	0.04	0.04	0.04	0.028	0.025	0.028	0.019	0.025	0.02	0.03	0.03	0.018	0.161
260.5	-0.014	-0.009	0.001	0.043	0.029	0.04	0.04	0.04	0.029	0.021	0.029	0.023	0.024	0.023	0.015	0.028	0.024	0.163
260.6	-0.014	-0.009	0.001	0.044	0.033	0.041	0.04	0.04	0.029	0.022	0.029	0.02	0.033	0.028	0.024	0.026	0.023	0.165
260.7	-0.018	-0.007	0.001	0.044	0.029	0.041	0.04	0.041	0.029	0.02	0.029	0.026	0.024	0.023	0.025	0.029	0.019	0.166
260.8	-0.014	-0.01	0.001	0.044	0.032	0.041	0.041	0.041	0.03	0.024	0.03	0.028	0.036	0.02	0.024	0.033	0.024	0.168
260.9	-0.016	-0.01	0.001	0.045	0.032	0.042	0.041	0.041	0.03	0.029	0.03	0.025	0.02	0.03	0.024	0.03	0.03	0.17
261	-0.015	-0.007	0.001	0.045	0.028	0.042	0.042	0.042	0.03	0.024	0.03	0.031	0.029	0.025	0.022	0.023	0.027	0.171
261.1	-0.021	-0.009	0.001	0.046	0.028	0.042	0.042	0.042	0.031	0.022	0.03	0.029	0.029	0.023	0.026	0.029	0.025	0.173
261.2	-0.016	-0.009	0.001	0.046	0.036	0.042	0.042	0.042	0.031	0.024	0.031	0.024	0.029	0.024	0.027	0.036	0.021	0.175
261.3	-0.013	-0.005	0.001	0.046	0.035	0.043	0.042	0.043	0.031	0.026	0.031	0.034	0.026	0.03	0.029	0.021	0.026	0.177
261.4	-0.016	-0.004	0.001	0.047	0.036	0.043	0.042	0.043	0.032	0.03	0.031	0.028	0.032	0.036	0.028	0.025	0.02	0.178
261.5	-0.01	-0.003	0.001	0.047	0.039	0.043	0.043	0.043	0.032	0.031	0.031	0.041	0.04	0.032	0.024	0.04	0.021	0.18
261.6	-0.012	-0.003	0.001	0.048	0.037	0.044	0.043	0.043	0.032	0.026	0.032	0.034	0.025	0.022	0.029	0.027	0.025	0.182
261.7	-0.013	-0.009	0.001	0.048	0.03	0.044	0.043	0.044	0.033	0.024	0.032	0.033	0.028	0.034	0.022	0.03	0.02	0.184
261.8	-0.013	-0.008	0.001	0.048	0.043	0.044	0.044	0.044	0.033	0.028	0.033	0.036	0.032	0.033	0.031	0.03	0.027	0.186
261.9	-0.015	-0.011	0.001	0.049	0.034	0.045	0.045	0.045	0.034	0.025	0.033	0.027	0.03	0.03	0.04	0.022	0.023	0.188
262	-0.016	-0.008	0.001	0.05	0.035	0.045	0.045	0.045	0.034	0.028	0.034	0.034	0.036	0.033	0.032	0.026	0.028	0.19
262.1	-0.012	-0.009	0.001	0.05	0.04	0.045	0.045	0.045	0.035	0.03	0.033	0.033	0.035	0.03	0.033	0.037	0.027	0.192
262.2	-0.016	-0.003	0.001	0.051	0.034	0.046	0.045	0.045	0.035	0.032	0.034	0.031	0.032	0.025	0.037	0.027	0.029	0.194
262.3	-0.014	-0.014	0.001	0.051	0.038	0.046	0.046	0.046	0.035	0.031	0.034	0.033	0.028	0.028	0.027	0.035	0.033	0.196
262.4	-0.015	-0.003	0.001	0.051	0.043	0.047	0.046	0.046	0.036	0.027	0.034	0.03	0.032	0.037	0.038	0.031	0.03	0.198
262.5	-0.019	-0.009	0.001	0.052	0.034	0.047	0.047	0.046	0.036	0.029	0.035	0.034	0.029	0.034	0.034	0.035	0.028	0.2
262.6	-0.011	-0.004	0.001	0.052	0.039	0.048	0.047	0.046	0.037	0.034	0.036	0.034	0.041	0.034	0.036	0.039	0.03	0.202
262.7	-0.008	-0.006	0.001	0.052	0.044	0.048	0.047	0.047	0.037	0.037	0.036	0.047	0.034	0.046	0.038	0.031	0.027	0.204
262.8	-0.016	-0.01	0.001	0.052	0.04	0.048	0.048	0.047	0.038	0.03	0.037	0.039	0.025	0.037	0.041	0.031	0.029	0.207
262.9	-0.015	-0.008	0.001	0.053	0.036	0.048	0.048	0.048	0.038	0.029	0.037	0.036	0.028	0.034	0.028	0.032	0.036	0.208
263	-0.016	-0.007	0.001	0.053	0.042	0.049	0.048	0.048	0.038	0.029	0.037	0.045	0.042	0.035	0.034	0.03	0.026	0.21
263.1	-0.014	-0.012	0.001	0.054	0.043	0.049	0.049	0.048	0.039	0.035	0.037	0.04	0.043	0.035	0.036	0.039	0.029	0.213
263.2	-0.014	-0.005	0.001	0.054	0.038	0.05	0.05	0.048	0.039	0.03	0.038	0.035	0.038	0.032	0.034	0.034	0.032	0.215
263.3	-0.017	-0.006	0.001	0.055	0.042	0.05	0.05	0.049	0.04	0.029	0.039	0.034	0.029	0.037	0.024	0.037	0.032	0.218
263.4	-0.013	-0.005	0.001	0.055	0.043	0.051	0.051	0.049	0.04	0.031	0.039	0.043	0.039	0.033	0.031	0.031	0.035	0.221
263.5	-0.008	-0.005	0.001	0.055	0.046	0.051	0.051	0.05	0.04	0.035	0.039	0.039	0.04	0.041	0.031	0.043	0.035	0.224
263.6	-0.017	-0.01	0.001	0.055	0.045	0.052	0.051	0.05	0.041	0.033	0.04	0.034	0.038	0.034	0.037	0.037	0.036	0.226
263.7	-0.011	-0.005	0.001	0.056	0.043	0.052	0.052	0.051	0.041	0.04	0.04	0.04	0.033	0.041	0.049	0.035	0.033	0.229
263.8	-0.013	-0.01	0.001	0.057	0.046	0.052	0.052	0.052	0.042	0.034	0.041	0.032	0.041	0.035	0.034	0.031	0.022	0.232
263.9	-0.014	-0.007	0.001	0.057	0.045	0.053	0.053	0.052	0.042	0.033	0.041	0.039	0.04	0.04	0.038	0.047	0.039	0.234
264	-0.017	-0.017	0.001	0.058	0.041	0.053	0.053	0.052	0.043	0.033	0.042	0.042	0.036	0.035	0.031	0.034	0.026	0.236
264.1	-0.016	-0.006	0.001	0.059	0.05	0.054	0.054	0.053	0.043	0.036	0.042	0.04	0.037	0.04	0.033	0.041	0.036	0.239
264.2	-0.011	-0.005	0.001	0.06	0.052	0.055	0.055	0.054	0.043	0.035	0.042	0.044	0.048	0.043	0.042	0.042	0.042	0.242
264.3	-0.014	-0.004	0.001	0.06	0.047	0.055	0.055	0.054	0.044	0.04	0.042	0.042	0.042	0.039	0.042	0.044	0.034	0.245
264.4	-0.013	-0.004	0.001	0.061	0.051	0.056	0.056	0.055	0.044	0.045	0.043	0.048	0.044	0.046	0.045	0.044	0.045	0.247
264.5	-0.015	-0.006	0.001	0.061	0.049	0.057	0.056	0.055	0.045	0.04	0.043	0.041	0.045	0.038	0.034	0.038	0.04	0.25
264.6	-0.013	-0.01	0.001	0.062	0.05	0.057	0.057	0.056	0.045	0.039	0.044	0.037	0.039	0.047	0.037	0.034	0.035	0.253
264.7	-0.022	-0.011	0.001	0.062	0.045	0.058	0.057	0.056	0.046	0.033	0.045	0.028	0.036	0.034	0.03	0.039	0.033	0.255
264.8	-0.013	-0.009	0.001	0.062	0.048	0.058	0.057	0.057	0.046	0.04	0.045	0.047	0.042	0.037	0.035	0.041	0.04	0.258
264.9	-0.013	-0.008	0.001	0.063	0.051	0.059	0.058	0.057	0.047	0.038	0.046	0.043	0.043	0.043	0.039	0.038	0.039	0.261
265	-0.02	-0.011	0.001	0.063	0.048	0.059	0.058	0.058	0.048	0.041	0.046	0.038	0.034	0.036	0.04	0.042	0.035	0.264
265.1	-0.01	-0.006	0.001	0.064	0.054	0.059	0.059	0.058	0.048	0.042	0.047	0.044	0.045	0.042	0.05	0.047	0.047	0.266
265.2	-0.007	-0.002	0.001	0.064	0.059	0.06	0.059	0.058	0.049	0.045	0.047	0.053	0.058	0.058	0.04	0.044	0.046	0.269
265.3	-0.017	-0.011	0.001	0.065	0.053	0.06	0.06	0.059	0.049	0.04	0.047	0.027	0.037	0.041	0.029	0.046	0.046	0.272
265.4	-0.014	-0.005	0.001	0.065	0.057	0.061	0.06	0.06	0.049	0.049	0.048	0.05	0.055	0.047	0.047	0.049	0.047	0.274
265.5	-0.01	-0.006	0.001	0.066	0.061	0.061	0.061	0.06	0.05	0.045	0.048	0.052	0.047	0.044	0.039	0.05	0.045	0.277
265.6	-0.008	0.003	0.001	0.067	0.064	0.062	0.062	0.061	0.05	0.051	0.049	0.048	0.056	0.048	0.052	0.055	0.047	0.28
265.7	-0.016	-0.006	0.001	0.068	0.056	0.062	0.063	0.061	0.051	0.045	0.049	0.04	0.048	0.047	0.046	0.047	0.041	0.283
265.8	-0.013	-0.004	0.001	0.069	0.058	0.063	0.063	0.062	0.051	0.051	0.05	0.061	0.058	0.053	0.048	0.049	0.046	0.286
265.9	-0.011	-0.001	0.001	0.069	0.058	0.063	0.064	0.062	0.052	0.049	0.051	0.049	0.044	0.053	0.045	0.064	0.032	0.289
266	-0.019	-0.011	0.001	0.07	0.058	0.064	0.064	0.063	0.053	0.045	0.052	0.052	0.048	0.05	0.042	0.047	0.04	0.292
266.1	-0.017	-0.006	0.001	0.07	0.059	0.064	0.065	0.063	0.053	0.045	0.052	0.049	0.05	0.047	0.05	0.04	0.048	0.295
266.2	-0.012	-0.002	0.001	0.071	0.062	0.065	0.065	0.064	0.054	0.051	0.053	0.061	0.058	0.055	0.043	0.05	0.044	0.298
266.3	-0.015	-0.003	0.001	0.071	0.065	0.066	0.065	0.064	0.054	0.053	0.053	0.053	0.063	0.061	0.052	0.054	0.051	0.3
266.4	-0.013	-0.009	0.001	0.072	0.059	0.067	0.066	0.065	0.055	0.054	0.054	0.06	0.051	0.05	0.053	0.05	0.049	0.303
266.5	-0.013	-0.006	0.001	0.073	0.066	0.067	0.066	0.066	0.055	0.052	0.054	0.06	0.047	0.054	0.055	0.055	0.056	0.306
266.6	-0.01	-0.002	0.001	0.073	0.066	0.068	0.067	0.066	0.056	0.054	0.054	0.061	0.058	0.054	0.053	0.049	0.052	0.309
266.7	-0.012	-0.001	0.001	0.074	0.066	0.068	0.068	0.066	0.057	0.051	0.055	0.055	0.057	0.056	0.048	0.057	0.05	0.311
266.8	-0.016	-0.009	0.001	0.075	0.064	0.069	0.068	0.067	0.057	0.049	0.056	0.054	0.057	0.056	0.044	0.058	0.044	0.314
266.9	-0.008	-0.005	0.001	0.075	0.067	0.069	0.069	0.067	0.058	0.056	0.056	0.06	0.059	0.053	0.065	0.053	0.059	0.317
267	-0.015	-0.005	0.001	0.076	0.064	0.07	0.069	0.068	0.058	0.052	0.057	0.061	0.055	0.062	0.051	0.062	0.049	0.32
267.1	-0.012	-0.006	0.001	0.077	0.064	0.071	0.07	0.068	0.059	0.047	0.057	0.055	0.052	0.056	0.05	0.056	0.046	0.323
267.2	-0.017	-0.007	0.001	0.077	0.063	0.071	0.07	0.069	0.06	0.056	0.058	0.055	0.059	0.057	0.054	0.048	0.042	0.326
267.3	-0.015	-0.012	0.001	0.078	0.062	0.072	0.071	0.069	0.06	0.053	0.058	0.057	0.047	0.057	0.054	0.053	0.049	0.329
267.4	-0.011	-0.007	0.001	0.078	0.067	0.073	0.071	0.07	0.06	0.061	0.058	0.058	0.054	0.057	0.068	0.055	0.047	0.331
267.5	-0.021	-0.011	0.001	0.079	0.065	0.073	0.072	0.071	0.061	0.051	0.058	0.057	0.06	0.051	0.048	0.067	0.054	0.334
267.6	-0.013	-0.009	0.001	0.08	0.065	0.074	0.072	0.071	0.062	0.057	0.059	0.056	0.051	0.062	0.046	0.063	0.054	0.337
267.7	-0.007	-0.011	0.001	0.08	0.072	0.074	0.073	0.072	0.062	0.055	0.06	0.06	0.06	0.057	0.05	0.059	0.057	0.339
267.8	-0.007	-0.002	0.001	0.081	0.072	0.075	0.074	0.073	0.063	0.056	0.061	0.066	0.063	0.067	0.062	0.06	0.054	0.342
267.9	-0.016	-0.01	0.001	0.081	0.069	0.075	0.074	0.073	0.064	0.052	0.061	0.055	0.057	0.06	0.046	0.063	0.054	0.345
268	-0.009	0.001	0.001	0.082	0.074	0.075	0.075	0.074	0.064	0.064	0.062	0.07	0.057	0.071	0.054	0.07	0.06	0.347
268.1	-0.019	-0.005	0.001	0.083	0.066	0.076	0.075	0.075	0.064	0.058	0.063	0.063	0.058	0.054	0.053	0.056	0.057	0.35
268.2	-0.009	-0.008	0.001	0.084	0.077	0.076	0.076	0.075	0.065	0.058	0.063	0.07	0.061	0.06	0.057	0.062	0.049	0.353
268.3	-0.02	-0.01	0.001	0.084	0.07	0.077	0.076	0.076	0.065	0.055	0.064	0.061	0.055	0.059	0.057	0.048	0.047	0.356
268.4	-0.021	-0.008	0.001	0.085	0.067	0.077	0.077	0.076	0.066	0.054	0.065	0.063	0.06	0.055	0.055	0.054	0.053	0.359
268.5	-0.013	-0.006	0.001	0.085	0.071	0.078	0.077	0.077	0.067	0.056	0.065	0.065	0.055	0.065	0.056	0.065	0.05	0.362
268.6	-0.013	-0.007	0.001	0.086	0.076	0.079	0.077	0.077	0.067	0.065	0.066	0.069	0.053	0.061	0.065	0.065	0.053	0.365
268.7	-0.015	-0.008	0.001	0.087	0.074	0.079	0.078	0.078	0.068	0.056	0.066	0.058	0.063	0.05	0.064	0.058	0.041	0.367
268.8	-0.016	-0.011	0.001	0.088	0.071	0.08	0.079	0.079	0.068	0.061	0.067	0.062	0.065	0.054	0.058	0.062	0.053	0.371
268.9	-0.014	-0.009	0.001	0.089	0.078	0.081	0.079	0.079	0.069	0.067	0.068	0.067	0.072	0.067	0.062	0.064	0.069	0.374
269	-0.018	-0.012	0.001	0.09	0.072	0.081	0.08	0.08	0.069	0.056	0.068	0.065	0.06	0.062	0.055	0.06	0.052	0.378
269.1	-0.012	-0.008	0.001	0.09	0.074	0.082	0.081	0.081	0.07	0.058	0.069	0.068	0.065	0.066	0.058	0.06	0.064	0.381
269.2	-0.011	-0.007	0.001	0.091	0.079	0.082	0.081	0.082	0.071	0.065	0.069	0.065	0.074	0.059	0.068	0.069	0.059	0.385
269.3	-0.019	-0.007	0.001	0.092	0.076	0.083	0.082	0.082	0.071	0.059	0.07	0.054	0.062	0.062	0.062	0.065	0.051	0.389
269.4	-0.015	-0.005	0.001	0.092	0.085	0.084	0.082	0.083	0.072	0.068	0.07	0.079	0.065	0.06	0.067	0.068	0.059	0.392
269.5	-0.014	-0.008	0.001	0.093	0.081	0.085	0.083	0.083	0.073	0.067	0.071	0.074	0.072	0.071	0.061	0.059	0.061	0.395
269.6	-0.012	-0.004	0.001	0.094	0.085	0.085	0.084	0.084	0.073	0.066	0.071	0.076	0.073	0.072	0.068	0.065	0.074	0.399
269.7	-0.017	-0.011	0.001	0.095	0.076	0.087	0.085	0.085	0.074	0.063	0.072	0.075	0.069	0.065	0.063	0.064	0.055	0.403
269.8	-0.013	-0.005	0.001	0.096	0.083	0.087	0.086	0.085	0.075	0.07	0.073	0.074	0.073	0.064	0.061	0.067	0.055	0.406
269.9	-0.01	-0.006	0.001	0.096	0.082	0.088	0.087	0.086	0.076	0.07	0.074	0.066	0.075	0.063	0.073	0.071	0.067	0.41
270	-0.021	-0.013	0.001	0.097	0.079	0.089	0.088	0.087	0.076	0.064	0.075	0.069	0.071	0.062	0.062	0.061	0.057	0.414
270.1	-0.016	-0.013	0.001	0.098	0.081	0.089	0.088	0.087	0.077	0.067	0.075	0.069	0.07	0.062	0.067	0.067	0.056	0.417
270.2	-0.006	-0.002	0.001	0.099	0.088	0.09	0.089	0.088	0.078	0.077	0.076	0.079	0.085	0.078	0.074	0.076	0.063	0.421
270.3	-0.012	-0.005	0.001	0.1	0.089	0.091	0.09	0.088	0.078	0.072	0.076	0.084	0.073	0.075	0.064	0.071	0.066	0.425
270.4	-0.015	-0.009	0.001	0.101	0.092	0.092	0.091	0.089	0.079	0.074	0.077	0.072	0.068	0.075	0.085	0.067	0.062	0.429
270.5	-0.013	-0.006	0.001	0.102	0.092	0.092	0.091	0.089	0.08	0.075	0.078	0.075	0.076	0.08	0.079	0.079	0.06	0.432
270.6	-0.012	-0.004	0.001	0.103	0.09	0.093	0.092	0.09	0.08	0.077	0.078	0.075	0.078	0.08	0.071	0.079	0.074	0.437
270.7	-0.015	-0.009	0.001	0.104	0.089	0.094	0.093	0.091	0.081	0.076	0.079	0.071	0.073	0.069	0.073	0.072	0.065	0.44
270.8	-0.019	-0.008	0.001	0.105	0.084	0.095	0.094	0.091	0.082	0.072	0.08	0.073	0.073	0.079	0.063	0.073	0.069	0.444
270.9	-0.012	-0.007	0.001	0.106	0.093	0.096	0.094	0.092	0.083	0.075	0.081	0.075	0.084	0.076	0.07	0.08	0.064	0.448
271	-0.017	-0.003	0.001	0.106	0.096	0.096	0.095	0.093	0.083	0.078	0.082	0.074	0.071	0.074	0.07	0.077	0.068	0.452
271.1	-0.009	-0.001	0.001	0.107	0.096	0.097	0.096	0.094	0.084	0.079	0.083	0.084	0.083	0.085	0.085	0.087	0.074	0.456
271.2	-0.014	-0.006	0.001	0.108	0.098	0.098	0.097	0.095	0.085	0.082	0.083	0.078	0.085	0.074	0.076	0.069	0.06	0.46
271.3	-0.018	-0.006	0.001	0.109	0.096	0.099	0.097	0.096	0.086	0.078	0.084	0.08	0.082	0.074	0.066	0.074	0.067	0.464
271.4	-0.014	-0.007	0.001	0.11	0.092	0.1	0.098	0.097	0.087	0.075	0.085	0.082	0.069	0.079	0.077	0.079	0.069	0.469
271.5	-0.018	-0.011	0.001	0.111	0.094	0.101	0.099	0.097	0.087	0.074	0.085	0.082	0.078	0.071	0.063	0.068	0.066	0.473
271.6	-0.011	-0.004	0.001	0.112	0.099	0.102	0.1	0.098	0.088	0.084	0.086	0.09	0.084	0.079	0.074	0.081	0.072	0.477
271.7	-0.007	-0.007	0.001	0.112	0.103	0.103	0.101	0.099	0.089	0.086	0.087	0.094	0.085	0.094	0.079	0.085	0.073	0.481
271.8	-0.006	-0.001	0.001	0.114	0.106	0.104	0.102	0.1	0.089	0.09	0.087	0.093	0.097	0.092	0.087	0.094	0.094	0.485
271.9	-0.011	-0.005	0.001	0.114	0.098	0.105	0.103	0.101	0.09	0.085	0.088	0.088	0.09	0.074	0.084	0.087	0.085	0.49
272	-0.016	-0.005	0.001	0.115	0.102	0.106	0.104	0.102	0.091	0.08	0.089	0.084	0.082	0.075	0.088	0.084	0.079	0.494
272.1	-0.013	-0.008	0.001	0.116	0.103	0.107	0.105	0.103	0.092	0.086	0.09	0.089	0.082	0.089	0.085	0.091	0.075	0.498
272.2	-0.012	-0.004	0.001	0.117	0.104	0.107	0.106	0.103	0.093	0.089	0.091	0.092	0.092	0.098	0.087	0.08	0.077	0.502
272.3	-0.009	-0.007	0.001	0.118	0.106	0.108	0.106	0.104	0.093	0.088	0.091	0.088	0.09	0.072	0.088	0.09	0.086	0.506
272.4	-0.017	-0.005	0.001	0.119	0.103	0.109	0.107	0.105	0.094	0.089	0.092	0.095	0.084	0.091	0.083	0.093	0.074	0.51
272.5	-0.011	-0.002	0.001	0.12	0.11	0.11	0.107	0.106	0.095	0.095	0.093	0.093	0.108	0.084	0.089	0.089	0.073	0.513
272.6	-0.01	-0.002	0.001	0.12	0.11	0.11	0.108	0.107	0.095	0.092	0.093	0.094	0.094	0.087	0.091	0.094	0.083	0.518
272.7	-0.017	-0.009	0.001	0.121	0.106	0.112	0.109	0.108	0.096	0.091	0.094	0.091	0.084	0.09	0.074	0.083	0.082	0.522
272.8	-0.008	-0.005	0.001	0.122	0.113	0.112	0.11	0.108	0.097	0.09	0.095	0.097	0.093	0.091	0.086	0.093	0.078	0.526
272.9	-0.017	-0.015	0.001	0.123	0.109	0.113	0.111	0.109	0.098	0.088	0.096	0.092	0.085	0.09	0.084	0.079	0.074	0.53
273	-0.012	-0.009	0.001	0.124	0.111	0.113	0.111	0.11	0.099	0.093	0.096	0.094	0.089	0.09	0.086	0.087	0.085	0.534
273.1	-0.018	-0.014	0.001	0.125	0.109	0.114	0.112	0.111	0.1	0.085	0.097	0.087	0.085	0.085	0.077	0.081	0.07	0.538
273.2	-0.015	-0.014	0.001	0.126	0.109	0.114	0.113	0.111	0.1	0.089	0.098	0.093	0.083	0.09	0.087	0.087	0.088	0.542
273.3	-0.018	-0.012	0.001	0.127	0.11	0.115	0.114	0.112	0.101	0.092	0.098	0.089	0.081	0.091	0.093	0.091	0.079	0.546
273.4	-0.016	-0.009	0.001	0.128	0.118	0.116	0.114	0.113	0.101	0.095	0.099	0.097	0.093	0.091	0.089	0.091	0.092	0.55
273.5	-0.012	-0.01	0.001	0.129	0.115	0.117	0.116	0.114	0.102	0.093	0.099	0.094	0.097	0.087	0.095	0.092	0.08	0.555
273.6	-0.009	-0.004	0.001	0.13	0.116	0.118	0.116	0.115	0.103	0.097	0.1	0.1	0.104	0.091	0.088	0.103	0.083	0.559
273.7	-0.017	-0.013	0.001	0.131	0.112	0.119	0.117	0.116	0.104	0.098	0.1	0.089	0.093	0.088	0.086	0.098	0.087	0.563
273.8	-0.01	-0.007	0.001	0.132	0.127	0.12	0.118	0.116	0.105	0.101	0.101	0.102	0.1	0.097	0.093	0.107	0.089	0.567
273.9	-0.011	-0.007	0.001	0.132	0.118	0.12	0.119	0.117	0.106	0.098	0.102	0.099	0.109	0.092	0.103	0.102	0.083	0.571
274	-0.012	-0.009	0.001	0.133	0.119	0.121	0.119	0.117	0.106	0.101	0.102	0.105	0.099	0.095	0.1	0.1	0.087	0.575
274.1	-0.011	-0.01	0.001	0.134	0.119	0.121	0.12	0.117	0.107	0.099	0.103	0.104	0.1	0.095	0.093	0.108	0.098	0.578
274.2	-0.013	-0.005	0.001	0.134	0.123	0.122	0.12	0.118	0.107	0.103	0.104	0.104	0.099	0.096	0.089	0.105	0.09	0.582
274.3	-0.008	-0.007	0.001	0.135	0.123	0.123	0.121	0.119	0.108	0.107	0.105	0.109	0.111	0.105	0.102	0.104	0.096	0.586
274.4	-0.017	-0.012	0.001	0.136	0.115	0.124	0.122	0.12	0.108	0.099	0.105	0.093	0.092	0.096	0.095	0.096	0.084	0.589
274.5	-0.015	-0.009	0.001	0.137	0.126	0.125	0.123	0.12	0.109	0.101	0.106	0.113	0.095	0.098	0.098	0.108	0.09	0.592
274.6	-0.006	-0.002	0.001	0.137	0.129	0.125	0.123	0.121	0.109	0.108	0.106	0.108	0.107	0.103	0.096	0.107	0.095	0.596
274.7	-0.017	-0.004	0.001	0.138	0.126	0.126	0.124	0.122	0.11	0.101	0.107	0.105	0.107	0.101	0.1	0.115	0.099	0.599
274.8	-0.011	-0.002	0.001	0.139	0.128	0.126	0.125	0.122	0.11	0.106	0.108	0.106	0.109	0.104	0.102	0.105	0.098	0.602
274.9	-0.011	-0.005	0.001	0.139	0.129	0.127	0.126	0.123	0.111	0.102	0.108	0.116	0.102	0.11	0.093	0.106	0.095	0.605
275	-0.019	-0.011	0.001	0.14	0.125	0.128	0.126	0.123	0.112	0.106	0.109	0.107	0.106	0.102	0.097	0.102	0.097	0.608
275.1	-0.013	-0.006	0.001	0.141	0.133	0.129	0.127	0.124	0.113	0.107	0.11	0.109	0.111	0.109	0.106	0.101	0.099	0.611
275.2	-0.012	-0.002	0.001	0.142	0.13	0.129	0.128	0.125	0.114	0.111	0.11	0.117	0.103	0.101	0.108	0.104	0.094	0.615
275.3	-0.007	-0.005	0.001	0.143	0.134	0.13	0.129	0.126	0.115	0.108	0.111	0.102	0.106	0.108	0.111	0.106	0.1	0.618
275.4	-0.013	-0.01	0.001	0.144	0.132	0.13	0.129	0.126	0.115	0.107	0.112	0.113	0.106	0.109	0.095	0.105	0.092	0.621
275.5	-0.01	-0.006	0.001	0.144	0.132	0.131	0.13	0.127	0.116	0.115	0.113	0.097	0.111	0.105	0.106	0.113	0.092	0.624
275.6	-0.019	-0.011	0.001	0.145	0.127	0.132	0.13	0.127	0.116	0.105	0.113	0.105	0.101	0.099	0.096	0.102	0.099	0.628
275.7	-0.008	-0.004	0.001	0.146	0.137	0.133	0.131	0.128	0.117	0.112	0.114	0.107	0.119	0.101	0.102	0.101	0.096	0.631
275.8	-0.014	-0.005	0.001	0.147	0.137	0.134	0.132	0.129	0.118	0.107	0.115	0.109	0.103	0.098	0.106	0.114	0.097	0.635
275.9	-0.011	-0.009	0.001	0.147	0.138	0.134	0.132	0.129	0.119	0.109	0.115	0.11	0.11	0.11	0.101	0.111	0.095	0.638
276	-0.01	-0.006	0.001	0.148	0.133	0.135	0.133	0.13	0.12	0.111	0.116	0.11	0.114	0.113	0.109	0.108	0.099	0.641
276.1	-0.011	-0.008	0.001	0.149	0.135	0.136	0.134	0.131	0.12	0.108	0.116	0.104	0.107	0.107	0.112	0.099	0.089	0.644
276.2	-0.01	-0.005	0.001	0.15	0.141	0.137	0.134	0.132	0.121	0.112	0.117	0.118	0.117	0.103	0.115	0.118	0.096	0.648
276.3	-0.016	-0.007	0.001	0.15	0.133	0.137	0.135	0.132	0.121	0.11	0.117	0.115	0.103	0.106	0.11	0.108	0.101	0.65
276.4	-0.009	-0.006	0.001	0.151	0.138	0.138	0.136	0.133	0.121	0.116	0.118	0.12	0.117	0.111	0.118	0.107	0.1	0.654
276.5	-0.011	-0.009	0.001	0.152	0.137	0.138	0.137	0.134	0.122	0.116	0.118	0.117	0.109	0.105	0.104	0.101	0.106	0.657
276.6	-0.012	-0.007	0.001	0.152	0.138	0.139	0.137	0.134	0.122	0.115	0.119	0.116	0.105	0.106	0.109	0.103	0.1	0.66
276.7	-0.011	-0.007	0.001	0.153	0.138	0.14	0.138	0.135	0.123	0.118	0.119	0.127	0.113	0.116	0.107	0.12	0.097	0.664
276.8	-0.02	-0.013	0.001	0.154	0.139	0.141	0.138	0.136	0.124	0.115	0.12	0.119	0.107	0.102	0.114	0.109	0.097	0.667
276.9	-0.009	0.002	0.001	0.154	0.146	0.141	0.139	0.136	0.125	0.123	0.121	0.133	0.116	0.12	0.114	0.118	0.117	0.67
277	-0.017	-0.007	0.001	0.155	0.146	0.142	0.139	0.137	0.126	0.119	0.121	0.116	0.116	0.12	0.112	0.124	0.111	0.674
277.1	-0.012	-0.007	0.001	0.155	0.143	0.142	0.14	0.138	0.126	0.121	0.122	0.128	0.116	0.118	0.111	0.109	0.1	0.677
277.2	-0.016	-0.007	0.001	0.156	0.141	0.143	0.14	0.138	0.127	0.115	0.122	0.121	0.114	0.114	0.111	0.107	0.093	0.681
277.3	-0.016	-0.008	0.001	0.157	0.144	0.144	0.141	0.139	0.127	0.117	0.123	0.131	0.116	0.117	0.116	0.11	0.104	0.684
277.4	-0.012	-0.008	0.001	0.158	0.144	0.144	0.142	0.139	0.128	0.119	0.124	0.119	0.123	0.114	0.111	0.119	0.112	0.688
277.5	-0.016	-0.008	0.001	0.159	0.143	0.145	0.143	0.14	0.128	0.119	0.124	0.123	0.115	0.116	0.111	0.11	0.105	0.691
277.6	-0.015	-0.007	0.001	0.16	0.146	0.146	0.143	0.141	0.129	0.118	0.125	0.125	0.11	0.107	0.107	0.114	0.101	0.695
277.7	-0.013	-0.009	0.001	0.161	0.147	0.147	0.144	0.142	0.13	0.121	0.126	0.116	0.128	0.117	0.113	0.118	0.107	0.699
277.8	-0.008	-0.003	0.001	0.162	0.151	0.148	0.145	0.142	0.13	0.121	0.126	0.126	0.115	0.117	0.117	0.122	0.108	0.704
277.9	-0.016	-0.011	0.001	0.163	0.142	0.149	0.146	0.143	0.131	0.117	0.127	0.126	0.114	0.119	0.111	0.108	0.101	0.708
278	-0.014	-0.006	0.001	0.164	0.145	0.15	0.146	0.144	0.132	0.12	0.128	0.128	0.124	0.105	0.113	0.116	0.108	0.712
278.1	-0.015	-0.005	0.001	0.164	0.154	0.15	0.147	0.144	0.132	0.125	0.128	0.127	0.129	0.119	0.118	0.125	0.113	0.716
278.2	-0.011	0	0.001	0.165	0.155	0.151	0.147	0.146	0.133	0.122	0.129	0.126	0.128	0.124	0.12	0.113	0.121	0.719
278.3	-0.013	-0.008	0.001	0.167	0.153	0.152	0.148	0.146	0.134	0.126	0.13	0.127	0.122	0.125	0.118	0.129	0.11	0.723
278.4	-0.021	-0.009	0.001	0.167	0.151	0.152	0.148	0.147	0.135	0.123	0.13	0.119	0.116	0.115	0.114	0.124	0.1	0.727
278.5	-0.014	-0.008	0.001	0.168	0.151	0.153	0.149	0.148	0.136	0.127	0.131	0.126	0.129	0.118	0.12	0.13	0.106	0.731
278.6	-0.01	-0.001	0.001	0.17	0.161	0.154	0.151	0.149	0.137	0.135	0.132	0.134	0.132	0.136	0.128	0.122	0.111	0.735
278.7	-0.014	-0.009	0.001	0.17	0.156	0.155	0.151	0.149	0.137	0.128	0.133	0.141	0.13	0.117	0.117	0.124	0.103	0.74
278.8	-0.017	-0.009	0.001	0.171	0.154	0.156	0.153	0.15	0.138	0.125	0.134	0.135	0.129	0.129	0.112	0.126	0.114	0.744
278.9	-0.011	-0.002	0.001	0.172	0.16	0.157	0.153	0.151	0.139	0.131	0.135	0.132	0.124	0.127	0.12	0.131	0.119	0.748
279	-0.009	-0.008	0.001	0.173	0.164	0.158	0.154	0.151	0.14	0.137	0.136	0.138	0.128	0.125	0.129	0.125	0.113	0.751
279.1	-0.014	-0.011	0.001	0.174	0.16	0.159	0.155	0.153	0.14	0.131	0.136	0.126	0.119	0.129	0.128	0.129	0.111	0.756
279.2	-0.016	-0.007	0.001	0.175	0.162	0.16	0.156	0.154	0.141	0.134	0.137	0.131	0.142	0.134	0.12	0.137	0.112	0.761
279.3	-0.017	-0.009	0.001	0.176	0.163	0.161	0.157	0.155	0.142	0.136	0.138	0.133	0.137	0.133	0.119	0.134	0.127	0.765
279.4	-0.018	-0.014	0.001	0.177	0.164	0.162	0.158	0.155	0.142	0.133	0.139	0.146	0.142	0.128	0.128	0.139	0.125	0.77
279.5	-0.007	0	0.001	0.178	0.17	0.163	0.159	0.156	0.143	0.137	0.139	0.142	0.143	0.14	0.136	0.135	0.133	0.775
279.6	-0.01	-0.004	0.001	0.179	0.16	0.164	0.16	0.157	0.144	0.139	0.14	0.133	0.134	0.128	0.13	0.138	0.126	0.78
279.7	-0.011	-0.006	0.001	0.18	0.168	0.165	0.161	0.157	0.145	0.137	0.141	0.139	0.138	0.14	0.135	0.14	0.132	0.785
279.8	-0.012	-0.004	0.001	0.181	0.173	0.166	0.162	0.158	0.146	0.139	0.142	0.145	0.136	0.147	0.128	0.139	0.121	0.79
279.9	-0.017	-0.006	0.001	0.182	0.174	0.167	0.163	0.159	0.147	0.138	0.143	0.141	0.136	0.139	0.132	0.149	0.128	0.795
280	-0.018	-0.011	0.001	0.183	0.162	0.168	0.163	0.16	0.149	0.134	0.145	0.13	0.135	0.136	0.132	0.129	0.118	0.799
280.1	-0.011	-0.004	0.001	0.184	0.173	0.169	0.164	0.161	0.15	0.143	0.146	0.145	0.144	0.142	0.137	0.145	0.128	0.804
280.2	-0.012	-0.002	0.001	0.185	0.171	0.17	0.165	0.162	0.151	0.149	0.147	0.145	0.143	0.146	0.128	0.14	0.127	0.808
280.3	-0.014	-0.007	0.001	0.186	0.172	0.171	0.166	0.163	0.151	0.139	0.147	0.145	0.147	0.132	0.137	0.131	0.127	0.812
280.4	-0.012	-0.008	0.001	0.187	0.174	0.172	0.167	0.164	0.152	0.146	0.148	0.152	0.141	0.138	0.13	0.144	0.128	0.817
280.5	-0.012	-0.006	0.001	0.188	0.178	0.172	0.167	0.165	0.153	0.15	0.149	0.138	0.142	0.14	0.135	0.141	0.122	0.822
280.6	-0.014	-0.006	0.001	0.189	0.175	0.173	0.168	0.165	0.154	0.151	0.149	0.143	0.14	0.138	0.143	0.13	0.117	0.826
280.7	-0.006	-0.006	0.001	0.19	0.185	0.174	0.169	0.166	0.155	0.149	0.15	0.152	0.145	0.146	0.141	0.137	0.119	0.83
280.8	-0.019	-0.008	0.001	0.19	0.169	0.175	0.17	0.166	0.156	0.147	0.151	0.141	0.141	0.142	0.135	0.144	0.126	0.834
280.9	-0.007	-0.003	0.001	0.191	0.182	0.175	0.171	0.167	0.157	0.148	0.152	0.16	0.147	0.147	0.14	0.141	0.135	0.838
281	-0.013	-0.005	0.001	0.192	0.176	0.176	0.172	0.168	0.157	0.151	0.152	0.151	0.141	0.146	0.151	0.147	0.129	0.842
281.1	-0.013	-0.011	0.001	0.192	0.174	0.177	0.172	0.168	0.158	0.143	0.153	0.144	0.139	0.143	0.133	0.131	0.123	0.846
281.2	-0.01	-0.005	0.001	0.193	0.186	0.177	0.173	0.169	0.158	0.156	0.154	0.148	0.143	0.151	0.141	0.146	0.136	0.849
281.3	-0.014	-0.005	0.001	0.194	0.185	0.178	0.173	0.17	0.159	0.146	0.154	0.152	0.137	0.136	0.141	0.153	0.133	0.853
281.4	-0.013	-0.009	0.001	0.194	0.182	0.179	0.174	0.17	0.159	0.152	0.154	0.153	0.138	0.141	0.147	0.142	0.127	0.856
281.5	-0.017	-0.008	0.001	0.195	0.181	0.179	0.175	0.171	0.16	0.149	0.155	0.151	0.143	0.137	0.149	0.133	0.128	0.859
281.6	-0.011	-0.003	0.001	0.196	0.184	0.18	0.176	0.172	0.161	0.15	0.155	0.155	0.157	0.151	0.139	0.146	0.135	0.862
281.7	-0.015	-0.004	0.001	0.197	0.185	0.181	0.176	0.172	0.161	0.155	0.156	0.156	0.148	0.146	0.139	0.146	0.136	0.864
281.8	-0.014	-0.004	0.001	0.197	0.185	0.181	0.177	0.173	0.162	0.153	0.156	0.155	0.145	0.154	0.14	0.146	0.127	0.866
281.9	-0.007	-0.007	0.001	0.198	0.181	0.182	0.178	0.174	0.162	0.151	0.157	0.155	0.155	0.148	0.142	0.146	0.139	0.869
282	-0.011	0	0.001	0.199	0.193	0.182	0.178	0.174	0.163	0.159	0.157	0.149	0.15	0.157	0.147	0.158	0.147	0.871
282.1	-0.013	-0.006	0.001	0.199	0.186	0.182	0.178	0.174	0.163	0.148	0.157	0.149	0.144	0.148	0.144	0.145	0.124	0.872
282.2	-0.02	-0.011	0.001	0.2	0.189	0.183	0.179	0.175	0.163	0.155	0.157	0.152	0.148	0.142	0.138	0.148	0.134	0.874
282.3	-0.011	-0.004	0.001	0.2	0.191	0.183	0.179	0.175	0.163	0.157	0.157	0.157	0.145	0.152	0.151	0.16	0.131	0.875
282.4	-0.017	-0.01	0.001	0.201	0.184	0.183	0.179	0.176	0.162	0.15	0.157	0.147	0.15	0.148	0.139	0.158	0.132	0.876
282.5	-0.02	-0.01	0.001	0.201	0.181	0.183	0.179	0.176	0.162	0.152	0.157	0.149	0.144	0.153	0.127	0.144	0.13	0.877
282.6	-0.013	-0.005	0.001	0.201	0.188	0.183	0.18	0.177	0.163	0.151	0.157	0.143	0.153	0.155	0.14	0.152	0.132	0.877
282.7	-0.016	-0.007	0.001	0.201	0.181	0.183	0.18	0.177	0.163	0.151	0.157	0.148	0.162	0.138	0.14	0.144	0.134	0.877
282.8	-0.008	-0.005	0.001	0.201	0.192	0.183	0.18	0.177	0.163	0.157	0.157	0.152	0.161	0.151	0.148	0.15	0.138	0.878
282.9	-0.014	-0.011	0.001	0.201	0.187	0.183	0.18	0.176	0.163	0.154	0.157	0.154	0.151	0.145	0.148	0.155	0.129	0.877
283	-0.017	-0.009	0.001	0.201	0.192	0.183	0.18	0.176	0.163	0.155	0.157	0.152	0.15	0.15	0.148	0.153	0.147	0.877
283.1	-0.014	-0.007	0.001	0.201	0.19	0.183	0.179	0.176	0.163	0.153	0.157	0.149	0.14	0.141	0.148	0.149	0.131	0.876
283.2	-0.008	-0.007	0.001	0.201	0.193	0.183	0.179	0.176	0.163	0.16	0.157	0.158	0.148	0.143	0.154	0.156	0.135	0.875
283.3	-0.012	-0.003	0.001	0.201	0.185	0.183	0.179	0.176	0.162	0.155	0.157	0.149	0.151	0.143	0.153	0.144	0.13	0.874
283.4	-0.009	-0.003	0.001	0.201	0.189	0.183	0.179	0.176	0.162	0.157	0.156	0.158	0.157	0.155	0.152	0.151	0.135	0.873
283.5	-0.013	-0.004	0.001	0.2	0.181	0.182	0.179	0.175	0.162	0.154	0.156	0.157	0.148	0.142	0.137	0.148	0.134	0.871
283.6	-0.008	-0.003	0.001	0.2	0.191	0.182	0.179	0.175	0.161	0.156	0.156	0.163	0.156	0.139	0.145	0.16	0.14	0.87
283.7	-0.011	-0.009	0.001	0.2	0.184	0.182	0.179	0.175	0.161	0.153	0.156	0.146	0.142	0.141	0.145	0.14	0.131	0.868
283.8	-0.014	-0.009	0.001	0.199	0.183	0.181	0.178	0.175	0.161	0.151	0.156	0.159	0.147	0.129	0.134	0.149	0.115	0.866
283.9	-0.018	-0.013	0.001	0.199	0.186	0.181	0.178	0.174	0.161	0.153	0.155	0.152	0.147	0.138	0.142	0.136	0.126	0.864
284	-0.012	-0.008	0.001	0.199	0.18	0.18	0.177	0.174	0.16	0.156	0.155	0.155	0.146	0.147	0.144	0.154	0.132	0.863
284.1	-0.016	-0.009	0.001	0.198	0.184	0.18	0.177	0.173	0.16	0.158	0.155	0.154	0.15	0.147	0.142	0.147	0.132	0.861
284.2	-0.011	-0.002	0.001	0.198	0.186	0.179	0.176	0.173	0.159	0.157	0.154	0.156	0.151	0.155	0.14	0.156	0.134	0.858
284.3	-0.014	-0.006	0.001	0.197	0.183	0.179	0.176	0.173	0.158	0.153	0.154	0.148	0.146	0.147	0.137	0.144	0.128	0.856
284.4	-0.013	-0.005	0.001	0.197	0.178	0.178	0.176	0.172	0.158	0.154	0.153	0.154	0.15	0.146	0.141	0.156	0.142	0.853
284.5	-0.008	-0.006	0.001	0.196	0.184	0.178	0.175	0.172	0.158	0.156	0.153	0.158	0.142	0.141	0.145	0.147	0.137	0.85
284.6	-0.015	-0.006	0.001	0.195	0.176	0.177	0.175	0.171	0.157	0.147	0.152	0.154	0.139	0.148	0.13	0.139	0.131	0.848
284.7	-0.01	-0.006	0.001	0.195	0.183	0.177	0.174	0.171	0.157	0.151	0.152	0.147	0.141	0.146	0.129	0.135	0.127	0.845
284.8	-0.015	-0.007	0.001	0.194	0.176	0.176	0.173	0.17	0.157	0.154	0.151	0.141	0.14	0.142	0.134	0.139	0.124	0.842
284.9	-0.019	-0.009	0.001	0.193	0.174	0.176	0.173	0.169	0.156	0.147	0.151	0.141	0.144	0.139	0.131	0.146	0.134	0.838
285	-0.013	-0.002	0.001	0.193	0.183	0.176	0.172	0.169	0.155	0.154	0.15	0.147	0.151	0.149	0.139	0.147	0.131	0.836
285.1	-0.008	-0.009	0.001	0.192	0.174	0.175	0.171	0.168	0.154	0.142	0.149	0.131	0.14	0.144	0.123	0.128	0.124	0.833
285.2	-0.018	-0.003	0.001	0.191	0.175	0.175	0.171	0.168	0.153	0.147	0.149	0.146	0.144	0.133	0.128	0.138	0.125	0.83
285.3	-0.013	-0.005	0.001	0.191	0.177	0.174	0.17	0.167	0.153	0.145	0.148	0.137	0.144	0.144	0.135	0.127	0.128	0.827
285.4	-0.011	-0.005	0.001	0.191	0.176	0.173	0.169	0.167	0.152	0.145	0.147	0.154	0.145	0.132	0.146	0.142	0.121	0.824
285.5	-0.014	-0.009	0.001	0.19	0.173	0.173	0.169	0.167	0.152	0.138	0.147	0.136	0.136	0.138	0.13	0.138	0.129	0.821
285.6	-0.017	-0.009	0.001	0.189	0.17	0.172	0.168	0.166	0.152	0.143	0.147	0.14	0.135	0.133	0.126	0.139	0.121	0.818
285.7	-0.02	-0.006	0.001	0.189	0.175	0.172	0.168	0.165	0.151	0.141	0.146	0.138	0.135	0.129	0.134	0.138	0.127	0.815
285.8	-0.017	-0.01	0.001	0.188	0.176	0.171	0.168	0.165	0.15	0.143	0.146	0.144	0.14	0.141	0.142	0.13	0.132	0.812
285.9	-0.013	-0.004	0.001	0.187	0.173	0.17	0.167	0.164	0.15	0.141	0.146	0.152	0.134	0.135	0.135	0.139	0.115	0.81
286	-0.021	-0.007	0.001	0.187	0.167	0.17	0.167	0.163	0.149	0.132	0.145	0.139	0.127	0.12	0.133	0.14	0.11	0.807
286.1	-0.009	-0.003	0.001	0.186	0.174	0.169	0.166	0.163	0.149	0.145	0.144	0.133	0.139	0.141	0.132	0.141	0.123	0.805
286.2	-0.024	-0.013	0.001	0.185	0.164	0.169	0.165	0.162	0.148	0.131	0.144	0.134	0.137	0.132	0.122	0.144	0.114	0.802
286.3	-0.01	-0.006	0.001	0.185	0.173	0.168	0.165	0.162	0.148	0.144	0.144	0.138	0.139	0.134	0.128	0.149	0.121	0.799
286.4	-0.021	-0.012	0.001	0.184	0.162	0.167	0.164	0.161	0.147	0.134	0.144	0.135	0.135	0.133	0.127	0.135	0.119	0.796
286.5	-0.011	-0.004	0.001	0.183	0.173	0.167	0.163	0.16	0.147	0.146	0.143	0.154	0.14	0.141	0.136	0.14	0.134	0.794
286.6	-0.018	-0.012	0.001	0.182	0.163	0.166	0.163	0.16	0.147	0.137	0.143	0.133	0.131	0.124	0.122	0.13	0.114	0.791
286.7	-0.009	-0.007	0.001	0.182	0.163	0.166	0.162	0.16	0.147	0.14	0.142	0.14	0.136	0.139	0.125	0.133	0.121	0.789
286.8	-0.016	-0.008	0.001	0.181	0.17	0.165	0.162	0.159	0.146	0.14	0.142	0.141	0.138	0.125	0.126	0.134	0.122	0.787
286.9	-0.015	-0.012	0.001	0.181	0.166	0.165	0.161	0.159	0.146	0.136	0.141	0.14	0.133	0.127	0.124	0.139	0.125	0.785
287	-0.018	-0.007	0.001	0.181	0.169	0.164	0.161	0.158	0.145	0.137	0.141	0.123	0.136	0.138	0.131	0.136	0.111	0.783
287.1	-0.013	-0.005	0.001	0.18	0.167	0.164	0.16	0.158	0.145	0.14	0.14	0.138	0.135	0.13	0.136	0.13	0.122	0.781
287.2	-0.015	0.001	0.001	0.18	0.164	0.163	0.16	0.157	0.144	0.143	0.14	0.133	0.131	0.123	0.133	0.135	0.116	0.779
287.3	-0.009	-0.002	0.001	0.179	0.17	0.163	0.16	0.157	0.144	0.144	0.14	0.133	0.137	0.131	0.121	0.136	0.117	0.778
287.4	-0.017	-0.01	0.001	0.179	0.165	0.163	0.16	0.156	0.143	0.133	0.139	0.149	0.14	0.125	0.131	0.125	0.123	0.777
287.5	-0.009	-0.007	0.001	0.179	0.161	0.163	0.159	0.156	0.143	0.137	0.139	0.139	0.129	0.135	0.132	0.131	0.122	0.775
287.6	-0.006	-0.004	0.001	0.178	0.169	0.162	0.159	0.156	0.143	0.139	0.139	0.125	0.125	0.13	0.13	0.133	0.119	0.775
287.7	-0.015	-0.013	0.001	0.178	0.161	0.162	0.158	0.156	0.143	0.136	0.139	0.127	0.124	0.13	0.128	0.12	0.115	0.774
287.8	-0.012	-0.004	0.001	0.178	0.17	0.162	0.158	0.156	0.143	0.139	0.138	0.136	0.128	0.135	0.131	0.142	0.124	0.773
287.9	-0.018	-0.012	0.001	0.178	0.161	0.161	0.158	0.155	0.143	0.135	0.138	0.139	0.137	0.121	0.127	0.134	0.115	0.773
288	-0.02	-0.009	0.001	0.178	0.158	0.162	0.158	0.155	0.143	0.132	0.138	0.13	0.127	0.135	0.127	0.136	0.11	0.772
288.1	-0.015	-0.006	0.001	0.177	0.162	0.162	0.158	0.155	0.143	0.133	0.138	0.137	0.131	0.131	0.119	0.137	0.129	0.772
288.2	-0.014	-0.009	0.001	0.177	0.16	0.162	0.158	0.155	0.143	0.14	0.138	0.133	0.121	0.124	0.12	0.131	0.111	0.772
288.3	-0.015	-0.012	0.001	0.177	0.159	0.161	0.158	0.155	0.143	0.139	0.138	0.135	0.133	0.137	0.127	0.129	0.123	0.772
288.4	-0.02	-0.008	0.001	0.177	0.164	0.162	0.158	0.155	0.143	0.131	0.138	0.133	0.125	0.121	0.123	0.134	0.119	0.772
288.5	-0.019	-0.01	0.001	0.177	0.164	0.162	0.158	0.155	0.143	0.136	0.138	0.134	0.129	0.129	0.125	0.134	0.115	0.772
288.6	-0.012	-0.003	0.001	0.178	0.166	0.162	0.158	0.155	0.143	0.139	0.138	0.135	0.13	0.133	0.125	0.128	0.119	0.772
288.7	-0.01	-0.006	0.001	0.177	0.162	0.161	0.158	0.155	0.142	0.132	0.138	0.125	0.126	0.135	0.123	0.129	0.108	0.772
288.8	-0.014	-0.008	0.001	0.177	0.165	0.161	0.158	0.155	0.142	0.136	0.138	0.138	0.129	0.138	0.119	0.127	0.119	0.772
288.9	-0.013	-0.009	0.001	0.177	0.158	0.161	0.158	0.155	0.142	0.135	0.138	0.14	0.135	0.134	0.134	0.12	0.112	0.772
289	-0.017	-0.01	0.001	0.177	0.168	0.161	0.157	0.155	0.142	0.13	0.138	0.137	0.132	0.132	0.136	0.123	0.122	0.772
289.1	-0.013	-0.009	0.001	0.176	0.164	0.161	0.157	0.155	0.142	0.126	0.139	0.13	0.138	0.125	0.109	0.136	0.121	0.772
289.2	-0.008	-0.006	0.001	0.177	0.165	0.161	0.158	0.155	0.142	0.134	0.139	0.131	0.131	0.114	0.12	0.125	0.119	0.772
289.3	-0.014	-0.012	0.001	0.177	0.163	0.161	0.158	0.155	0.143	0.135	0.139	0.128	0.124	0.122	0.128	0.133	0.115	0.772
289.4	-0.017	-0.007	0.001	0.177	0.161	0.161	0.158	0.155	0.142	0.137	0.139	0.137	0.138	0.134	0.12	0.127	0.129	0.772
289.5	-0.016	-0.004	0.001	0.177	0.169	0.161	0.158	0.155	0.143	0.138	0.139	0.129	0.145	0.142	0.128	0.135	0.117	0.773
289.6	-0.014	-0.012	0.001	0.177	0.162	0.161	0.158	0.155	0.143	0.135	0.139	0.128	0.126	0.115	0.124	0.129	0.111	0.772
289.7	-0.011	-0.006	0.001	0.177	0.164	0.161	0.158	0.155	0.143	0.135	0.139	0.136	0.126	0.133	0.13	0.135	0.115	0.772
289.8	-0.017	-0.005	0.001	0.177	0.161	0.161	0.158	0.155	0.143	0.136	0.139	0.135	0.139	0.128	0.122	0.126	0.116	0.771
289.9	-0.005	-0.004	0.001	0.177	0.168	0.161	0.158	0.155	0.143	0.138	0.138	0.136	0.125	0.133	0.127	0.131	0.119	0.77
290	-0.014	-0.007	0.001	0.177	0.158	0.16	0.157	0.154	0.142	0.134	0.138	0.131	0.132	0.127	0.126	0.126	0.119	0.769
290.1	-0.007	-0.001	0.001	0.177	0.165	0.16	0.157	0.154	0.142	0.136	0.137	0.15	0.131	0.127	0.124	0.141	0.12	0.768
290.2	-0.015	-0.008	0.001	0.176	0.16	0.16	0.157	0.154	0.142	0.128	0.137	0.142	0.133	0.139	0.128	0.125	0.11	0.767
290.3	-0.016	-0.007	0.001	0.176	0.163	0.16	0.157	0.154	0.141	0.129	0.137	0.141	0.127	0.122	0.119	0.124	0.124	0.766
290.4	-0.019	-0.009	0.001	0.175	0.162	0.16	0.157	0.154	0.141	0.131	0.136	0.128	0.134	0.127	0.125	0.124	0.12	0.764
290.5	-0.012	-0.004	0.001	0.175	0.166	0.16	0.157	0.153	0.141	0.138	0.136	0.134	0.13	0.131	0.129	0.131	0.11	0.762
290.6	-0.015	-0.006	0.001	0.175	0.166	0.159	0.156	0.153	0.14	0.138	0.136	0.141	0.142	0.124	0.134	0.132	0.12	0.76
290.7	-0.008	-0.001	0.001	0.174	0.163	0.159	0.156	0.152	0.14	0.132	0.136	0.143	0.138	0.13	0.126	0.124	0.125	0.757
290.8	-0.014	-0.003	0.001	0.173	0.153	0.158	0.155	0.152	0.14	0.135	0.135	0.121	0.123	0.121	0.119	0.13	0.114	0.753
290.9	-0.012	-0.01	0.001	0.172	0.16	0.157	0.154	0.151	0.139	0.135	0.135	0.128	0.129	0.125	0.118	0.134	0.115	0.75
291	-0.016	-0.006	0.001	0.172	0.158	0.157	0.154	0.151	0.138	0.138	0.134	0.137	0.126	0.126	0.126	0.13	0.115	0.747
291.1	-0.013	-0.001	0.001	0.171	0.161	0.156	0.153	0.15	0.138	0.134	0.133	0.126	0.127	0.124	0.128	0.126	0.119	0.743
291.2	-0.008	-0.001	0.001	0.17	0.164	0.155	0.152	0.15	0.137	0.134	0.132	0.136	0.131	0.126	0.117	0.13	0.119	0.739
291.3	-0.012	-0.006	0.001	0.169	0.16	0.154	0.151	0.149	0.136	0.13	0.132	0.14	0.138	0.132	0.114	0.131	0.113	0.734
291.4	-0.013	-0.011	0.001	0.168	0.15	0.153	0.15	0.148	0.135	0.122	0.131	0.127	0.122	0.112	0.124	0.128	0.109	0.729
291.5	-0.014	-0.004	0.001	0.167	0.155	0.152	0.149	0.147	0.134	0.131	0.13	0.125	0.137	0.137	0.12	0.138	0.106	0.723
291.6	-0.011	-0.009	0.001	0.165	0.159	0.151	0.148	0.146	0.133	0.121	0.129	0.133	0.124	0.112	0.12	0.126	0.104	0.718
291.7	-0.015	-0.01	0.001	0.164	0.154	0.149	0.147	0.145	0.132	0.129	0.128	0.125	0.122	0.117	0.122	0.123	0.105	0.711
291.8	-0.02	-0.012	0.001	0.162	0.151	0.148	0.146	0.143	0.131	0.122	0.126	0.12	0.109	0.113	0.11	0.111	0.101	0.704
291.9	-0.015	-0.006	0.001	0.161	0.152	0.147	0.144	0.142	0.13	0.121	0.125	0.116	0.122	0.121	0.105	0.129	0.106	0.697
292	-0.018	-0.007	0.001	0.159	0.144	0.146	0.143	0.14	0.128	0.12	0.123	0.127	0.124	0.118	0.109	0.118	0.115	0.69
292.1	-0.009	-0.001	0.001	0.158	0.144	0.144	0.142	0.139	0.127	0.125	0.122	0.123	0.121	0.114	0.117	0.121	0.112	0.681
292.2	-0.008	-0.004	0.001	0.156	0.143	0.143	0.14	0.137	0.125	0.123	0.12	0.114	0.133	0.12	0.116	0.118	0.1	0.673
292.3	-0.01	-0.005	0.001	0.154	0.146	0.141	0.138	0.135	0.123	0.121	0.118	0.123	0.126	0.104	0.11	0.112	0.103	0.664
292.4	-0.012	-0.008	0.001	0.153	0.142	0.139	0.137	0.134	0.121	0.118	0.117	0.122	0.116	0.114	0.115	0.116	0.108	0.656
292.5	-0.014	-0.007	0.001	0.15	0.139	0.137	0.134	0.132	0.119	0.12	0.115	0.117	0.119	0.102	0.115	0.124	0.098	0.646
292.6	-0.018	-0.016	0.001	0.148	0.129	0.135	0.133	0.13	0.117	0.116	0.113	0.113	0.102	0.106	0.103	0.117	0.091	0.637
292.7	-0.016	-0.007	0.001	0.146	0.14	0.133	0.131	0.129	0.115	0.114	0.112	0.122	0.104	0.099	0.114	0.106	0.083	0.627
292.8	-0.016	-0.01	0.001	0.144	0.127	0.131	0.129	0.127	0.113	0.106	0.11	0.105	0.108	0.104	0.092	0.095	0.083	0.617
292.9	-0.015	-0.005	0.001	0.141	0.129	0.129	0.127	0.125	0.111	0.105	0.108	0.097	0.101	0.103	0.101	0.09	0.085	0.606
293	-0.011	-0.002	0.001	0.139	0.132	0.126	0.125	0.123	0.109	0.111	0.106	0.107	0.1	0.104	0.102	0.101	0.083	0.595
293.1	-0.016	-0.003	0.001	0.136	0.123	0.124	0.123	0.12	0.107	0.1	0.104	0.103	0.095	0.099	0.098	0.099	0.082	0.584
293.2	-0.014	-0.009	0.001	0.134	0.126	0.121	0.12	0.117	0.105	0.105	0.102	0.092	0.089	0.095	0.092	0.093	0.089	0.575
293.3	-0.013	-0.008	0.001	0.131	0.122	0.119	0.118	0.115	0.103	0.097	0.1	0.1	0.089	0.084	0.083	0.089	0.078	0.563
293.4	-0.02	-0.01	0.001	0.128	0.11	0.117	0.116	0.113	0.101	0.092	0.098	0.09	0.085	0.101	0.075	0.085	0.07	0.551
293.5	-0.011	-0.003	0.001	0.125	0.116	0.114	0.113	0.11	0.099	0.096	0.096	0.102	0.084	0.086	0.086	0.088	0.088	0.538
293.6	-0.01	-0.003	0.001	0.122	0.112	0.112	0.11	0.108	0.096	0.098	0.093	0.09	0.102	0.085	0.091	0.093	0.075	0.525
293.7	-0.016	-0.008	0.001	0.12	0.11	0.109	0.108	0.105	0.094	0.085	0.091	0.085	0.078	0.081	0.082	0.086	0.09	0.509
293.8	-0.014	-0.005	0.001	0.117	0.113	0.107	0.105	0.103	0.091	0.092	0.088	0.09	0.086	0.082	0.081	0.08	0.078	0.497
293.9	-0.011	0	0.001	0.114	0.11	0.104	0.103	0.1	0.089	0.09	0.086	0.086	0.09	0.084	0.087	0.094	0.078	0.484
294	-0.013	-0.005	0.001	0.112	0.11	0.102	0.101	0.098	0.086	0.085	0.084	0.081	0.069	0.072	0.082	0.08	0.068	0.472
294.1	-0.011	-0.004	0.001	0.109	0.101	0.1	0.098	0.096	0.084	0.09	0.082	0.09	0.077	0.082	0.075	0.091	0.075	0.46
294.2	-0.003	-0.002	0.001	0.107	0.099	0.097	0.096	0.095	0.082	0.085	0.08	0.078	0.069	0.082	0.087	0.089	0.068	0.448
294.3	-0.011	-0.012	0.001	0.104	0.09	0.094	0.094	0.092	0.08	0.071	0.078	0.079	0.066	0.067	0.078	0.063	0.059	0.437
294.4	-0.014	0.001	0.001	0.102	0.091	0.092	0.092	0.09	0.078	0.077	0.076	0.078	0.065	0.075	0.069	0.069	0.063	0.425
294.5	-0.008	-0.009	0.001	0.099	0.087	0.09	0.089	0.088	0.076	0.071	0.074	0.081	0.07	0.077	0.065	0.071	0.059	0.413
294.6	-0.016	-0.01	0.001	0.097	0.085	0.087	0.087	0.086	0.074	0.07	0.072	0.079	0.062	0.066	0.066	0.063	0.065	0.402
294.7	-0.008	-0.003	0.001	0.094	0.082	0.085	0.085	0.083	0.072	0.071	0.07	0.075	0.071	0.068	0.068	0.077	0.07	0.39
294.8	-0.014	-0.007	0.001	0.091	0.08	0.084	0.082	0.081	0.07	0.057	0.069	0.06	0.059	0.061	0.055	0.068	0.054	0.378
294.9	-0.015	-0.012	0.001	0.089	0.074	0.081	0.08	0.078	0.068	0.062	0.067	0.066	0.064	0.061	0.054	0.058	0.051	0.367
295	-0.015	-0.004	0.001	0.087	0.073	0.08	0.078	0.077	0.066	0.066	0.065	0.052	0.054	0.059	0.059	0.06	0.053	0.356
295.1	-0.012	-0.008	0.001	0.084	0.072	0.077	0.076	0.074	0.064	0.058	0.063	0.061	0.061	0.057	0.048	0.055	0.056	0.345
295.2	-0.013	-0.006	0.001	0.082	0.073	0.075	0.073	0.072	0.062	0.057	0.061	0.054	0.051	0.05	0.045	0.056	0.045	0.334
295.3	-0.014	-0.01	0.001	0.079	0.061	0.072	0.071	0.071	0.059	0.049	0.059	0.055	0.056	0.048	0.051	0.061	0.048	0.323
295.4	-0.018	-0.005	0.001	0.077	0.066	0.07	0.069	0.068	0.057	0.057	0.057	0.052	0.052	0.039	0.053	0.041	0.05	0.312
295.5	-0.016	-0.007	0.001	0.074	0.061	0.067	0.066	0.065	0.055	0.049	0.055	0.042	0.038	0.048	0.044	0.042	0.042	0.302
295.6	-0.016	-0.009	0.001	0.071	0.062	0.065	0.064	0.064	0.053	0.05	0.053	0.054	0.04	0.052	0.054	0.054	0.044	0.293
295.7	-0.007	-0.005	0.001	0.07	0.057	0.063	0.063	0.062	0.052	0.05	0.051	0.048	0.055	0.038	0.045	0.047	0.052	0.284
295.8	-0.009	0.003	0.001	0.067	0.061	0.061	0.06	0.06	0.05	0.05	0.049	0.055	0.051	0.048	0.048	0.056	0.045	0.274
295.9	-0.011	-0.007	0.001	0.065	0.053	0.059	0.058	0.058	0.049	0.049	0.048	0.046	0.051	0.047	0.042	0.047	0.048	0.265
296	-0.016	-0.009	0.001	0.063	0.051	0.057	0.057	0.057	0.047	0.037	0.046	0.042	0.043	0.042	0.04	0.044	0.038	0.256
296.1	-0.011	-0.005	0.001	0.061	0.049	0.055	0.055	0.054	0.045	0.039	0.045	0.036	0.039	0.046	0.033	0.046	0.048	0.249
296.2	-0.012	-0.004	0.001	0.059	0.05	0.053	0.053	0.053	0.044	0.034	0.044	0.05	0.039	0.034	0.036	0.053	0.037	0.24
296.3	-0.015	-0.008	0.001	0.057	0.043	0.051	0.051	0.051	0.042	0.035	0.042	0.039	0.035	0.034	0.025	0.033	0.031	0.231
296.4	-0.017	-0.005	0.001	0.055	0.043	0.049	0.05	0.049	0.041	0.038	0.04	0.041	0.053	0.027	0.025	0.025	0.031	0.223
296.5	-0.008	-0.008	0.001	0.053	0.04	0.048	0.047	0.047	0.039	0.031	0.039	0.037	0.035	0.032	0.035	0.025	0.026	0.215
296.6	-0.007	-0.009	0.001	0.051	0.041	0.046	0.046	0.046	0.037	0.031	0.037	0.028	0.033	0.029	0.033	0.021	0.014	0.206
296.7	-0.012	-0.009	0.001	0.049	0.035	0.044	0.044	0.044	0.036	0.026	0.035	0.035	0.022	0.03	0.032	0.031	0.025	0.198
296.8	-0.02	-0.015	0.001	0.048	0.035	0.043	0.042	0.043	0.034	0.026	0.034	0.029	0.023	0.03	0.022	0.025	0.015	0.191
296.9	-0.007	-0.002	0.001	0.046	0.044	0.041	0.041	0.042	0.033	0.032	0.033	0.041	0.026	0.028	0.043	0.038	0.029	0.184
297	-0.013	-0.003	0.001	0.045	0.031	0.04	0.04	0.04	0.031	0.021	0.031	0.024	0.036	0.015	0.03	0.029	0.017	0.178
297.1	-0.011	-0.004	0.001	0.043	0.029	0.039	0.039	0.039	0.031	0.031	0.031	0.036	0.025	0.031	0.032	0.021	0.032	0.171
297.2	-0.015	-0.008	0.001	0.042	0.032	0.037	0.037	0.038	0.03	0.031	0.03	0.031	0.028	0.034	0.021	0.028	0.025	0.164
297.3	-0.011	-0.008	0.001	0.04	0.031	0.036	0.036	0.037	0.028	0.025	0.028	0.026	0.028	0.026	0.026	0.035	0.014	0.158
297.4	-0.022	-0.005	0.001	0.039	0.024	0.035	0.035	0.035	0.027	0.026	0.027	0.01	0.024	0.017	0.028	0.018	0.017	0.152
297.5	-0.008	-0.006	0.001	0.038	0.026	0.033	0.034	0.034	0.026	0.019	0.027	0.025	0.015	0.032	0.025	0.027	0.021	0.146
297.6	-0.016	-0.005	0.001	0.036	0.03	0.032	0.032	0.033	0.025	0.021	0.025	0.024	0.004	0.011	0.021	0.01	0.028	0.142
297.7	-0.014	-0.005	0.001	0.035	0.022	0.031	0.031	0.032	0.024	0.021	0.025	0.023	0.017	0.026	0.032	0.023	0.014	0.137
297.8	-0.017	-0.011	0.001	0.033	0.018	0.03	0.03	0.031	0.023	0.01	0.024	0.022	0.008	0.013	0.014	0.009	0.011	0.132
297.9	-0.014	-0.01	0.001	0.032	0.023	0.029	0.029	0.03	0.022	0.021	0.024	0.017	0.015	0.025	0.005	0.015	0.016	0.127
298	-0.014	-0.006	0.001	0.031	0.016	0.028	0.029	0.029	0.021	0.015	0.023	0.017	0.018	0.025	0.015	0.019	0.02	0.122
298.1	-0.011	-0.004	0.001	0.03	0.019	0.027	0.027	0.028	0.021	0.019	0.021	0.017	0.012	0.018	0.017	0.023	0.017	0.116
298.2	-0.014	-0.006	0.001	0.029	0.014	0.026	0.027	0.026	0.02	0.012	0.021	0.017	0.014	0.007	0.013	0.017	0.024	0.112
298.3	-0.011	-0.008	0.001	0.028	0.02	0.025	0.026	0.025	0.019	0.017	0.02	0.017	0.022	0.011	0.014	0.021	0.01	0.107
298.4	-0.014	-0.007	0.001	0.026	0.017	0.024	0.025	0.024	0.018	0.005	0.018	0.011	0.014	0.013	0.012	0.015	-0.003	0.103
298.5	-0.013	-0.007	0.001	0.025	0.017	0.023	0.023	0.023	0.017	0.016	0.018	0.016	0.006	0.012	0.019	0.006	0.015	0.098
298.6	-0.013	-0.007	0.001	0.025	0.016	0.022	0.022	0.023	0.017	0.018	0.017	0.022	0.015	0.011	0.008	0.009	0.009	0.095
298.7	-0.008	-0.001	0.001	0.024	0.019	0.021	0.021	0.022	0.016	0.021	0.017	0.019	0.015	0.023	0.024	0.02	0.023	0.091
298.8	-0.015	-0.009	0.001	0.023	0.012	0.02	0.021	0.021	0.015	0.007	0.016	0.006	0.009	0.005	0.019	0.013	0.005	0.088
298.9	-0.011	-0.005	0.001	0.022	0.015	0.02	0.02	0.021	0.015	0.007	0.015	0.014	0.003	0.007	0.002	0.015	0.009	0.084
299	-0.02	-0.009	0.001	0.021	0.016	0.019	0.019	0.02	0.014	0.011	0.014	0.009	0.01	0.011	0.013	0.011	0.018	0.081
299.1	-0.015	-0.004	0.001	0.021	0.009	0.019	0.019	0.02	0.013	0.01	0.014	0.01	0.017	0.018	0.017	0.011	0.02	0.079
299.2	-0.021	-0.012	0.001	0.02	0.005	0.018	0.019	0.019	0.013	-0.001	0.013	0.005	0.006	0.012	0.003	0.001	0.009	0.076
299.3	-0.012	-0.004	0.001	0.019	0.005	0.018	0.018	0.019	0.013	0.005	0.013	0.007	0.015	0.017	0.009	0.008	0.01	0.073
299.4	-0.011	-0.001	0.001	0.018	0.015	0.017	0.017	0.018	0.012	0.011	0.012	0.022	0.015	0.024	0.018	0.01	0.027	0.07
299.5	-0.017	-0.009	0.001	0.018	0.009	0.016	0.017	0.017	0.011	0.007	0.012	0.003	0.005	0.005	0.006	0.01	0	0.068
299.6	-0.008	0.003	0.001	0.017	0.012	0.016	0.016	0.017	0.011	0.008	0.011	0.015	0.007	0.016	0.012	0.005	0.009	0.064
299.7	-0.011	-0.006	0.001	0.016	0.01	0.015	0.016	0.016	0.01	0.008	0.01	0.011	0.008	0.007	0.005	0.012	0.006	0.062
299.8	-0.004	-0.002	0.001	0.016	0.016	0.015	0.015	0.016	0.009	0.011	0.009	0.019	0.006	0.019	0.013	0.013	0.012	0.06
299.9	-0.017	-0.005	0.001	0.015	0.008	0.014	0.014	0.015	0.009	0.009	0.009	0.003	0.014	0.001	0.012	0.01	0.004	0.057
300	-0.015	-0.007	0.001	0.014	0.01	0.013	0.014	0.014	0.008	0.007	0.008	0.005	0.009	0.001	0	0.009	0.004	0.054
300.1	-0.011	-0.007	0	0.013	0.014	0.013	0.013	0.014	0.007	0.009	0.008	0.003	0.001	0.002	0.005	-0.004	0.008	0.052
300.2	-0.016	-0.002	0	0.012	0.013	0.012	0.012	0.013	0.007	0.004	0.007	0.014	0.014	0.007	0.014	0.016	0.006	0.05
300.3	-0.012	-0.008	0	0.011	0.004	0.011	0.011	0.012	0.007	0.013	0.008	0.014	0.002	0.008	0.014	0.007	0.003	0.047
300.4	-0.017	-0.005	0	0.011	0.009	0.011	0.011	0.012	0.007	0	0.007	-0.001	0.005	0.005	0.007	0	0.005	0.045
300.5	-0.01	0.001	0	0.011	0	0.011	0.011	0.011	0.007	0.005	0.006	0.003	0.005	-0.007	0.029	-0.006	0.015	0.043
300.6	-0.012	-0.006	0	0.01	0.004	0.01	0.01	0.011	0.006	0.012	0.006	-0.001	0.005	0.021	0.019	0.002	-0.014	0.042
300.7	-0.015	-0.01	0	0.01	-0.001	0.01	0.01	0.011	0.006	-0.004	0.006	0.006	-0.004	0.016	0.002	0.005	0.009	0.04
300.8	-0.012	-0.016	0	0.009	0.002	0.01	0.01	0.011	0.006	-0.002	0.006	-0.006	0.012	0.014	-0.001	0.004	0.008	0.039
300.9	-0.014	-0.004	0	0.009	-0.001	0.009	0.009	0.01	0.006	-0.001	0.006	0.008	-0.003	0.007	0.019	0	-0.005	0.037
301	-0.016	-0.011	0	0.009	-0.003	0.009	0.009	0.01	0.005	-0.009	0.006	0	0.011	-0.004	0.001	-0.012	-0.005	0.035
301.1	-0.011	-0.002	0	0.008	0.002	0.008	0.008	0.009	0.005	-0.001	0.005	0.016	-0.001	0.001	-0.003	0.004	-0.003	0.034
301.2	-0.013	0.005	0	0.008	0.003	0.008	0.008	0.009	0.005	0.002	0.005	0.014	0.003	-0.01	0.007	0.006	0.017	0.032
301.3	-0.012	-0.001	0	0.008	0.004	0.007	0.008	0.009	0.005	0.002	0.005	0.011	0.006	0.007	0.009	0.022	0.01	0.031
301.4	-0.01	-0.006	0	0.008	0.004	0.007	0.007	0.008	0.005	0	0.005	0.002	-0.005	0.006	0.006	0.003	-0.016	0.03
301.5	-0.007	-0.003	0	0.007	0.003	0.007	0.007	0.008	0.004	0.005	0.005	0.008	0.018	0.015	0.011	0.012	0.005	0.029
301.6	-0.004	-0.006	0	0.007	0.007	0.006	0.007	0.008	0.004	0.002	0.005	0.004	0.011	0.006	-0.006	0.005	0.014	0.027
301.7	-0.015	-0.017	0	0.006	-0.002	0.006	0.006	0.007	0.004	-0.007	0.004	-0.004	0.006	-0.011	-0.001	0.003	-0.002	0.026
301.8	-0.015	-0.01	0	0.007	-0.006	0.006	0.006	0.008	0.003	-0.008	0.004	0	-0.005	-0.001	-0.007	0.008	-0.001	0.025
301.9	-0.013	-0.007	0	0.006	0	0.006	0.006	0.007	0.003	-0.003	0.003	0.002	0.007	0.009	0.022	0.013	-0.002	0.024
302	-0.011	-0.007	0	0.006	0.001	0.006	0.006	0.007	0.002	0.004	0.003	-0.005	0.009	-0.01	-0.012	0.008	0	0.023
302.1	-0.015	-0.004	0	0.006	-0.001	0.005	0.006	0.007	0.002	0.004	0.003	0.012	0.005	-0.017	0.01	-0.004	0.001	0.022
302.2	-0.003	0.001	0	0.006	0.01	0.005	0.005	0.007	0.002	0.007	0.003	0.019	0.011	0.004	0.005	0.013	0.008	0.021
302.3	-0.007	0.001	0	0.005	0.004	0.005	0.005	0.006	0.002	0	0.003	0.016	0.015	0.006	0.009	0.009	-0.001	0.02
302.4	-0.02	-0.011	0	0.005	-0.002	0.005	0.005	0.006	0.002	-0.007	0.003	0.001	-0.006	0.005	-0.005	0.006	0.007	0.019
302.5	-0.01	0.001	0	0.004	-0.001	0.005	0.005	0.006	0.002	0	0.003	-0.002	0.003	0.003	0.006	-0.001	-0.007	0.018
302.6	-0.018	-0.012	0	0.004	-0.004	0.005	0.005	0.006	0.002	-0.012	0.003	0.011	0.001	-0.003	-0.001	0.009	-0.002	0.018
302.7	-0.005	-0.002	0	0.004	0.001	0.004	0.005	0.006	0.002	-0.001	0.003	-0.001	0.004	0.024	0.01	0.009	-0.007	0.017
302.8	-0.005	-0.01	0	0.004	0.001	0.004	0.005	0.005	0.002	-0.003	0.002	-0.001	0	0.004	-0.009	0.004	-0.001	0.016
302.9	-0.01	-0.007	0	0.004	-0.004	0.004	0.004	0.005	0.002	0.001	0.002	-0.003	0.006	-0.006	0.003	-0.007	0.013	0.015
303	-0.008	-0.007	0	0.004	-0.004	0.004	0.004	0.005	0.002	0	0.002	0.008	0.015	-0.009	0.007	0.013	0.005	0.014
303.1	-0.013	-0.011	0	0.004	0	0.004	0.004	0.005	0.001	-0.003	0.002	0	0.004	-0.014	0.008	0.002	-0.001	0.014
303.2	-0.01	-0.002	0	0.004	-0.003	0.003	0.004	0.005	0.001	-0.005	0.002	0	-0.01	0.003	-0.013	0.008	-0.014	0.013
303.3	-0.01	-0.006	0	0.004	0.001	0.003	0.004	0.005	0.001	-0.006	0.002	0	0.004	0.005	-0.001	0.003	0.003	0.013
303.4	-0.021	-0.007	0	0.003	-0.001	0.003	0.004	0.005	0.001	-0.006	0.002	-0.002	0.008	-0.012	-0.016	0.004	0.007	0.012
303.5	-0.016	-0.007	0	0.003	-0.001	0.003	0.004	0.005	0.001	-0.016	0.002	-0.011	-0.001	0.007	-0.002	-0.013	-0.014	0.012
303.6	-0.016	-0.015	0	0.003	-0.006	0.003	0.004	0.004	0.001	-0.01	0.002	-0.012	0.001	0.002	0.003	-0.012	-0.005	0.011
303.7	-0.012	-0.001	0	0.003	0.003	0.003	0.004	0.004	0.001	-0.001	0.001	0.015	0.002	0.006	0.013	0.005	0.001	0.011
303.8	-0.015	-0.003	0	0.003	-0.004	0.003	0.004	0.004	0.001	-0.004	0.001	-0.004	0.001	0.005	-0.009	0.006	0.001	0.01
303.9	-0.009	-0.008	0	0.003	-0.01	0.003	0.004	0.004	0	-0.003	0.001	-0.016	-0.001	0.011	-0.008	0.001	-0.011	0.01
304	-0.011	-0.006	0	0.003	-0.003	0.003	0.003	0.004	0	-0.007	0.001	0.012	0.004	0.005	-0.004	-0.005	-0.002	0.01
304.1	-0.005	-0.001	0	0.002	0.004	0.002	0.003	0.004	0	-0.001	0.001	0	-0.011	0.002	0.002	0.016	0.011	0.009
304.2	-0.009	-0.002	0	0.002	-0.001	0.002	0.003	0.004	0	-0.003	0.001	0.007	0.012	0.013	0.004	0.007	0.002	0.009
304.3	-0.006	-0.008	0	0.002	-0.01	0.002	0.003	0.004	0	-0.007	0	-0.001	-0.001	0.007	-0.004	0.003	-0.009	0.009
304.4	-0.015	-0.01	0	0.002	-0.007	0.002	0.003	0.003	0	-0.005	0	0.001	-0.009	-0.01	-0.002	0.003	-0.003	0.008
304.5	-0.014	0.001	0	0.002	0.006	0.002	0.003	0.003	0	0.002	0.001	0.009	0.006	-0.006	0.01	0.008	0.005	0.008
304.6	-0.018	-0.012	0	0.002	-0.011	0.002	0.003	0.003	0	-0.007	0	-0.009	-0.007	-0.007	0.013	0.004	-0.001	0.008
304.7	-0.017	-0.006	0	0.002	-0.009	0.002	0.003	0.003	0	-0.005	0	0.008	-0.001	-0.002	0	-0.007	-0.003	0.007
304.8	-0.012	-0.009	0	0.002	-0.003	0.002	0.003	0.003	0	-0.003	0.001	-0.009	0.004	-0.011	0.003	-0.011	-0.008	0.007
304.9	-0.008	0.003	0	0.002	-0.003	0.002	0.003	0.003	0	-0.003	0	-0.004	0.015	0.01	0.007	0.02	-0.004	0.007
305	-0.005	0.008	0	0.002	0.009	0.002	0.003	0.003	0	0.007	0	0.015	0.007	0.007	-0.002	0.003	0.011	0.006
305.1	-0.013	-0.004	0	0.002	-0.002	0.002	0.003	0.003	0	-0.007	0.001	0.002	0.007	-0.003	-0.008	0.003	-0.007	0.005
305.2	-0.009	-0.009	0	0.002	-0.006	0.002	0.003	0.003	-0.001	-0.006	0	0.003	-0.006	0.001	-0.009	-0.005	-0.001	0.005
305.3	-0.02	-0.007	0	0.002	-0.009	0.002	0.003	0.003	-0.001	-0.007	0	-0.008	-0.017	-0.011	-0.013	-0.005	-0.009	0.005
305.4	-0.01	-0.009	0	0.002	-0.006	0.002	0.003	0.003	-0.001	-0.007	0	-0.004	-0.003	-0.009	-0.007	0.004	-0.01	0.005
305.5	-0.01	-0.01	0	0.002	-0.007	0.002	0.003	0.003	-0.001	-0.006	0	-0.01	0.006	0.018	0.012	-0.005	-0.015	0.005
305.6	-0.017	-0.011	0	0.002	-0.014	0.002	0.003	0.003	-0.001	-0.011	-0.001	-0.012	0.008	-0.018	-0.003	0.006	-0.007	0.005
305.7	-0.008	0.002	0	0.001	-0.009	0.002	0.003	0.003	-0.001	0.006	-0.001	0.005	0.006	-0.013	-0.001	0.006	0.007	0.005
305.8	-0.01	-0.004	0	0.001	-0.007	0.002	0.003	0.004	-0.001	0.003	-0.001	0.009	0.001	0.004	-0.009	0.002	0.002	0.005
305.9	-0.016	-0.014	0	0.002	-0.004	0.002	0.003	0.004	-0.001	-0.002	-0.001	-0.002	-0.007	-0.003	0.002	-0.009	-0.007	0.005
306	0	-0.003	0	0.001	0.001	0.002	0.002	0.004	-0.001	-0.005	-0.001	0.012	0.008	-0.001	0.012	0.014	0.019	0.004
306.1	-0.016	-0.015	0	0.001	-0.01	0.002	0.002	0.004	-0.001	-0.004	0	-0.011	-0.004	-0.005	-0.001	-0.008	0.001	0.004
306.2	-0.014	0	0	0.001	-0.001	0.002	0.002	0.004	-0.002	-0.002	-0.001	0.006	-0.016	0.01	0.007	-0.016	-0.003	0.004
306.3	-0.009	0	0	0.002	0.008	0.002	0.003	0.004	-0.002	0.003	-0.001	0.003	-0.007	0.023	0.022	0.008	0.006	0.004
306.4	-0.015	-0.001	0	0.001	0	0.002	0.002	0.003	-0.001	-0.01	-0.001	0.002	-0.004	0.012	0.018	0.002	0	0.003
306.5	-0.007	0.001	0	0.001	0	0.001	0.002	0.003	-0.002	-0.005	-0.001	0.002	0.015	0.01	0	0.005	0.01	0.003
306.6	-0.018	-0.008	0	0.002	-0.003	0.001	0.002	0.003	-0.002	-0.016	-0.001	-0.009	0.012	-0.011	0	-0.005	-0.015	0.003
306.7	-0.014	-0.007	0	0.002	-0.005	0.001	0.002	0.003	-0.001	-0.007	-0.001	-0.012	0.005	0.005	0.002	-0.008	0.001	0.003
306.8	-0.016	-0.003	0	0.002	-0.01	0.001	0.002	0.004	-0.002	-0.011	-0.001	-0.011	-0.011	-0.003	0.011	-0.004	-0.005	0.003
306.9	-0.003	-0.01	0	0.001	-0.006	0.001	0.002	0.004	-0.002	-0.001	-0.001	-0.008	0.003	0.016	0.016	0.007	0.017	0.003
307	-0.023	-0.003	0	0.001	-0.004	0.001	0.002	0.003	-0.001	-0.005	-0.001	-0.015	-0.002	0.005	-0.003	-0.001	0.012	0.003
307.1	-0.004	-0.003	0	0.001	-0.007	0	0.002	0.003	-0.001	-0.007	-0.001	-0.002	-0.013	0.001	-0.012	-0.004	0	0.002
307.2	-0.005	-0.007	0	0.001	0.001	0.001	0.003	0.003	-0.001	0.003	0	-0.006	-0.009	0.004	-0.017	0.001	-0.002	0.002
307.3	-0.013	-0.006	0	0.001	-0.012	0.001	0.002	0.003	-0.001	-0.006	0	-0.005	-0.017	-0.012	-0.01	0.009	-0.002	0.002
307.4	-0.013	-0.007	0	0.001	-0.003	0	0.002	0.003	-0.001	-0.002	0	0.013	0.005	0	0.004	-0.01	0.004	0.002
307.5	-0.01	0	0	0.001	-0.003	0.001	0.002	0.003	-0.001	-0.006	0	-0.003	-0.007	0	0.013	-0.003	0.011	0.002
307.6	-0.013	-0.004	0	0.001	-0.003	0.001	0.002	0.003	-0.001	0	0	-0.001	-0.001	-0.016	-0.002	-0.009	-0.001	0.002
307.7	-0.013	-0.014	0	0.001	-0.017	0.001	0.002	0.003	-0.001	-0.017	0	-0.007	-0.006	-0.009	-0.011	0	-0.006	0.002
307.8	-0.006	-0.002	0	0.001	-0.001	0.001	0.002	0.003	-0.001	0.005	0	0.01	-0.001	0.005	-0.002	0.015	0.012	0.002
307.9	-0.016	-0.007	0	0.001	-0.006	0.001	0.002	0.003	-0.001	-0.01	0	-0.01	-0.005	-0.01	-0.003	-0.001	0.002	0.002
308	-0.016	-0.012	0	0.001	0	0.001	0.002	0.003	-0.001	-0.013	0	-0.017	0.009	-0.003	0.004	0.002	-0.007	0.001
308.1	-0.019	-0.013	0	0.001	-0.004	0.001	0.002	0.003	-0.001	-0.009	-0.001	0.004	-0.003	-0.014	-0.009	-0.013	0.002	0.001
308.2	-0.012	-0.001	0	0.001	0.001	0.001	0.002	0.003	-0.001	-0.011	-0.001	0.002	-0.004	0.004	0.01	-0.002	-0.002	0.001
308.3	-0.012	-0.007	0	0.001	0.002	0.001	0.002	0.003	-0.001	0.002	-0.001	0.014	0.013	0.008	0.003	-0.001	-0.002	0.001
308.4	-0.013	-0.009	0	0.001	-0.003	0.001	0.002	0.003	-0.001	-0.006	0	0	0.005	0.012	0.003	0	-0.005	0.001
308.5	-0.012	0.002	0	0.001	0.002	0.001	0.002	0.003	-0.001	-0.007	0	0.006	0.004	0	0.005	0.003	0.011	0.002
308.6	-0.008	-0.007	0	0.001	-0.007	0.001	0.002	0.003	-0.001	-0.006	0	-0.009	-0.006	-0.002	0.01	0.001	-0.001	0.002
308.7	-0.015	-0.003	0	0.001	-0.004	0.001	0.001	0.002	-0.001	-0.01	0	0.004	0	-0.011	0.011	-0.013	0.005	0.001
308.8	-0.013	-0.008	0	0.001	-0.014	0.001	0.001	0.002	-0.001	-0.01	0	-0.001	-0.005	-0.012	-0.007	-0.024	0.002	0.001
308.9	-0.011	-0.009	0	0.001	-0.006	0.001	0.001	0.002	-0.001	-0.005	0	-0.005	-0.007	0.002	0.002	0.005	-0.009	0.001
309	-0.003	0.006	0	0	0.002	0.001	0.001	0.002	-0.001	0	0	0.013	0.004	0.014	0.022	0.016	-0.001	0.001
309.1	-0.01	-0.002	0	0.001	-0.002	0.001	0.001	0.002	0	0	0	-0.003	0.004	0.007	0.007	0.01	-0.004	0.001
309.2	-0.009	-0.002	0	0.001	-0.002	0.001	0.002	0.003	-0.001	-0.008	0	0.003	-0.009	-0.015	-0.005	0.003	0.002	0.001
309.3	-0.011	-0.009	0	0	0	0.001	0.001	0.002	-0.001	0.004	0	-0.003	-0.005	0.008	-0.008	-0.001	0.006	0.001
309.4	-0.018	-0.007	0	0	-0.005	0.001	0.001	0.002	-0.001	-0.01	0	-0.009	0.001	-0.014	-0.019	-0.015	-0.007	0.001
309.5	-0.007	-0.006	0	0	-0.003	0.001	0.002	0.002	-0.001	-0.007	0	-0.008	-0.005	-0.004	0.003	-0.007	-0.01	0.001
309.6	-0.02	-0.007	0	0	-0.009	0.001	0.001	0.002	-0.001	-0.011	0	-0.015	-0.007	-0.001	-0.012	-0.018	-0.009	0
309.7	-0.018	-0.014	0	0	-0.007	0.001	0.001	0.002	-0.001	-0.01	0	-0.003	-0.009	-0.002	-0.013	-0.005	-0.011	0
309.8	-0.015	-0.01	0	0	-0.002	0.001	0.001	0.002	-0.001	-0.008	0	0.002	-0.005	0	-0.005	0.004	0.002	0.001
309.9	-0.013	-0.005	0	0.001	0.001	0.001	0.001	0.002	-0.002	-0.002	-0.002	-0.003	-0.003	0.018	-0.003	-0.008	-0.001	0.001
310	-0.01	-0.004	0	0	-0.002	0.001	0.001	0.002	-0.003	-0.001	-0.003	-0.003	0.005	0.006	0.001	0	0.008	0
310.1	-0.013	-0.006	0	0.001	-0.005	0.001	0.002	0.002	-0.005	-0.01	-0.004	0.01	-0.002	0.002	0.003	-0.022	-0.015	0.001
310.2	-0.013	-0.005	0	0.001	-0.009	0.001	0.002	0.002	-0.006	-0.015	-0.006	0.009	0.009	-0.005	0	-0.012	-0.01	0.001
310.3	-0.022	-0.013	0.001	0.001	-0.015	0.001	0.002	0.002	-0.008	-0.015	-0.007	-0.016	0.007	-0.013	0.006	-0.014	-0.008	0.001
310.4	-0.003	-0.003	0	0.001	0.002	0.001	0.002	0.002	-0.008	0	-0.007	0.014	-0.008	-0.007	-0.005	-0.022	-0.007	0.001
310.5	-0.017	-0.012	0	0.001	-0.007	0.002	0.002	0.002	-0.008	-0.014	-0.007	-0.003	-0.015	-0.024	-0.01	-0.013	-0.012	0.001
310.6	-0.003	0	0.001	0.001	-0.002	0.001	0.002	0.002	-0.008	0.004	-0.007	0	0.009	0.017	-0.002	-0.007	-0.019	0.001
310.7	-0.011	0	0	0.001	0.004	0.001	0.003	0.002	-0.008	0.004	-0.007	0.005	-0.002	-0.024	-0.012	-0.003	-0.012	0.001
310.8	-0.006	-0.001	0	0.001	0.001	0.001	0.002	0.002	-0.008	0.001	-0.007	0.003	0.007	-0.001	-0.008	0.001	-0.008	0.001
310.9	-0.011	-0.002	0.001	0.001	-0.009	0.001	0.002	0.002	-0.008	-0.014	-0.007	-0.027	-0.008	-0.033	-0.006	-0.01	-0.004	0
311	-0.017	-0.006	0.001	0.001	-0.002	0.001	0.002	0.001	-0.007	-0.008	-0.007	-0.016	0.005	-0.018	-0.01	0.002	-0.011	0.001
311.1	-0.016	-0.013	0.001	0.001	-0.001	0.001	0.002	0.001	-0.007	-0.007	-0.006	0.003	-0.003	-0.008	-0.014	-0.016	-0.019	0.001
311.2	-0.011	-0.003	0.001	0.001	0.001	0.001	0.002	0.001	-0.006	-0.002	-0.006	0.004	-0.004	-0.008	-0.007	-0.002	-0.011	0
311.3	-0.022	-0.015	0.001	0.001	-0.013	0.001	0.002	0.001	-0.006	-0.007	-0.006	-0.017	-0.03	-0.027	-0.022	-0.023	-0.018	0.001
311.4	-0.006	-0.002	0.001	0.001	0.017	0.001	0.002	0.001	-0.006	0.005	-0.006	0.012	0.001	-0.004	-0.004	-0.006	0.001	0.001
311.5	-0.016	-0.01	0.001	0.001	-0.011	0.001	0.002	0.002	-0.006	0	-0.006	-0.003	-0.015	-0.013	-0.023	-0.012	-0.001	0.001
311.6	-0.014	-0.013	0.001	0.001	-0.002	0.001	0.002	0.002	-0.006	-0.008	-0.006	-0.016	0.002	-0.001	-0.015	-0.012	0.006	0.001
311.7	-0.001	0.003	0.001	0.001	-0.002	0.002	0.002	0.002	-0.007	0	-0.006	-0.001	0.004	-0.008	-0.002	0.01	0.004	0.001
311.8	-0.013	-0.004	0	0.001	-0.016	0.002	0.003	0.002	-0.007	-0.014	-0.006	-0.014	-0.03	-0.03	-0.016	-0.004	0.005	0.001
311.9	-0.009	-0.012	0	0.001	-0.003	0.002	0.002	0.002	-0.007	0	-0.006	-0.003	0.003	-0.011	-0.008	0.004	-0.008	0.002
312	-0.01	-0.013	0	0.002	-0.002	0.002	0.003	0.003	-0.007	-0.008	-0.005	-0.01	-0.012	-0.01	0	-0.013	-0.005	0.002
312.1	-0.017	-0.001	0	0.002	-0.007	0.002	0.003	0.003	-0.006	0.001	-0.005	-0.001	-0.019	0.008	-0.003	-0.013	-0.006	0.002
312.2	-0.01	0.004	0	0.002	-0.01	0.002	0.002	0.002	-0.006	-0.005	-0.005	0.001	-0.016	-0.01	-0.008	-0.008	-0.015	0.001
312.3	-0.008	0.002	0.001	0.002	-0.001	0.001	0.002	0.002	-0.006	0.003	-0.005	0.006	0.004	-0.005	-0.023	-0.003	0	0.001
312.4	-0.012	0.005	0.001	0.001	-0.002	0.002	0.002	0.002	-0.006	-0.004	-0.005	-0.02	0.01	0.004	-0.009	-0.007	-0.001	0.001
312.5	-0.003	0	0	0.001	0.013	0.001	0.002	0.002	-0.007	0.005	-0.006	0.011	-0.006	-0.005	-0.015	-0.003	0.001	0.001
312.6	-0.012	0.001	0	0.001	-0.011	0.001	0.002	0.002	-0.007	-0.006	-0.006	-0.005	0.006	-0.006	-0.01	-0.003	-0.013	0.001
312.7	-0.005	-0.007	0.001	0.001	-0.004	0.001	0.002	0.002	-0.007	-0.011	-0.006	-0.013	-0.012	-0.012	-0.002	-0.001	-0.009	0.001
312.8	-0.013	-0.007	0	0.001	-0.003	0.001	0.001	0.001	-0.007	-0.008	-0.006	0.002	0.011	-0.018	-0.012	-0.006	-0.011	0.001
312.9	-0.008	-0.005	0.001	0	-0.008	0.001	0.002	0.002	-0.007	-0.001	-0.006	-0.023	-0.009	-0.006	0.002	-0.01	-0.01	0.001
313	-0.01	-0.007	0.001	0.001	-0.006	0.001	0.002	0.002	-0.006	-0.011	-0.006	-0.005	-0.012	-0.005	0.006	-0.019	-0.013	0.001
313.1	-0.023	-0.009	0.001	0.001	-0.009	0.001	0.002	0.002	-0.006	-0.011	-0.006	-0.026	-0.011	-0.014	-0.008	-0.003	-0.014	0.001
313.2	-0.003	-0.002	0.001	0.001	-0.004	0.001	0.002	0.002	-0.006	0.005	-0.007	-0.007	0.001	-0.001	-0.009	-0.005	-0.014	0.001
313.3	-0.01	-0.008	0.001	0	0	0.001	0.002	0.002	-0.006	-0.01	-0.006	-0.011	-0.009	-0.01	-0.007	-0.015	-0.006	0.001
313.4	-0.008	-0.001	0.001	0.001	-0.004	0.001	0.001	0.001	-0.006	-0.008	-0.006	0	0.002	-0.02	-0.025	-0.019	0.01	0.001
313.5	-0.01	0	0.001	0	-0.001	0.001	0.001	0.001	-0.006	-0.006	-0.007	-0.005	-0.006	-0.008	-0.012	0.005	0	0.001
313.6	-0.015	-0.009	0.001	0	-0.002	0	0.001	0.001	-0.006	-0.009	-0.007	-0.023	-0.016	-0.02	0.001	-0.005	0.003	0.001
313.7	-0.017	-0.003	0.001	0	0.001	0	0.001	0.001	-0.006	-0.008	-0.006	-0.005	-0.025	-0.011	0.005	-0.005	-0.008	0.001
313.8	-0.012	-0.003	0.001	0	-0.003	0	0.001	0.001	-0.007	-0.009	-0.007	-0.006	-0.005	-0.01	-0.001	-0.002	-0.018	0.001
313.9	-0.009	0.001	0	0	-0.001	0	0.001	0.001	-0.007	-0.007	-0.007	-0.013	-0.01	-0.004	0	-0.019	0.005	0.001
314	-0.008	-0.002	0	0	-0.008	0	0.002	0.001	-0.007	-0.001	-0.006	-0.014	-0.009	0	-0.016	-0.003	-0.004	0.001
314.1	0.006	0.003	0.001	0	0.002	0.001	0.002	0.001	-0.007	0.009	-0.006	0.009	0.01	0.019	-0.01	-0.004	0.001	0.001
314.2	-0.002	0.003	0.001	0.001	-0.007	0.001	0.002	0.001	-0.007	0	-0.006	-0.008	-0.005	0.008	-0.006	0.005	-0.007	0.001
314.3	-0.015	0.006	0	0.001	-0.003	0.001	0.002	0.002	-0.007	-0.004	-0.006	0.004	0.002	0.006	0.005	-0.014	-0.012	0.001
314.4	-0.017	-0.008	0.001	0.001	0.001	0.001	0.003	0.002	-0.007	-0.013	-0.006	-0.01	-0.015	-0.005	-0.019	-0.013	-0.012	0.001
314.5	-0.023	-0.019	0	0.001	-0.016	0.001	0.002	0.002	-0.007	-0.011	-0.006	-0.027	-0.013	-0.005	-0.021	-0.016	-0.011	0.001
314.6	-0.021	-0.007	0	0.001	-0.004	0.001	0.002	0.002	-0.007	-0.016	-0.006	-0.014	-0.011	-0.005	-0.021	-0.016	-0.025	0.002
314.7	-0.022	-0.007	0.001	0.001	-0.01	0.001	0.002	0.002	-0.007	-0.01	-0.006	-0.021	0.003	-0.001	-0.028	0.001	-0.002	0.002
314.8	-0.011	-0.003	0.001	0.001	-0.004	0.001	0.002	0.002	-0.007	-0.002	-0.006	0.01	0.003	0.005	0.009	-0.001	-0.022	0.002
314.9	0.001	0.005	0.001	0.001	0.001	0.001	0.002	0.002	-0.006	0.013	-0.006	0.013	0.005	0.01	0.005	-0.006	0.009	0.002
315	-0.012	-0.008	0	0	-0.009	0.001	0.002	0.001	-0.006	-0.003	-0.006	0.003	-0.014	-0.001	0.001	0.008	-0.005	0.001
315.1	-0.016	-0.007	0	0	-0.002	0.001	0.002	0.002	-0.006	-0.005	-0.006	-0.012	-0.005	-0.003	-0.012	0.012	0.006	0.001
315.2	-0.015	-0.008	0	0	-0.018	0	0.002	0.001	-0.007	-0.018	-0.005	-0.01	-0.016	-0.024	0.009	-0.008	-0.008	0.001
315.3	-0.013	-0.008	0	0.001	-0.003	0.001	0.002	0.001	-0.007	-0.002	-0.005	-0.005	0.007	-0.011	-0.005	-0.013	-0.021	0.001
315.4	-0.005	-0.005	0	0.001	0.008	0.001	0.002	0.001	-0.007	0	-0.006	-0.009	-0.011	0.005	0.001	0.007	0.002	0.002
315.5	-0.006	0	0	0.001	-0.005	0.001	0.002	0.001	-0.007	0.001	-0.006	-0.007	0.016	0.005	-0.005	0.002	-0.009	0.001
315.6	-0.002	-0.003	0	0.001	-0.002	0.001	0.002	0.001	-0.007	-0.008	-0.006	0.009	0.011	0	-0.002	-0.014	-0.009	0.001
315.7	-0.013	0	0.001	0.001	-0.001	0.001	0.002	0.001	-0.007	-0.002	-0.006	0.006	-0.008	-0.007	-0.003	-0.009	0.002	0.001
315.8	-0.018	-0.014	0	0	-0.003	0.001	0.002	0.001	-0.007	-0.01	-0.006	-0.016	-0.023	-0.007	-0.006	-0.014	-0.013	0.001
315.9	-0.009	-0.007	0.001	-0.001	-0.006	0	0.002	0.001	-0.006	0.001	-0.006	-0.019	-0.007	-0.007	-0.008	-0.001	-0.016	0
316	-0.008	0.003	0.001	-0.001	0.004	0	0.002	0.001	-0.007	-0.003	-0.006	0.005	-0.006	0.007	-0.019	-0.007	0.007	0.001
316.1	-0.014	-0.004	0.001	-0.001	-0.003	0	0.002	0.001	-0.006	-0.009	-0.006	-0.019	-0.017	-0.016	-0.015	0.015	-0.013	0.001
316.2	-0.01	-0.014	0.001	-0.001	-0.004	0	0.002	0.001	-0.007	-0.007	-0.007	0.003	-0.001	-0.024	0.003	-0.003	-0.005	0.001
316.3	-0.012	-0.015	0.001	0	-0.006	0	0.002	0.001	-0.007	-0.012	-0.007	-0.008	-0.008	-0.011	-0.008	-0.012	-0.014	0.001
316.4	-0.016	-0.007	0.001	0	0.006	0	0.002	0.002	-0.007	-0.007	-0.008	-0.011	-0.007	-0.005	-0.021	-0.004	-0.007	0.001
316.5	-0.013	-0.008	0.001	0	-0.009	0	0.002	0.002	-0.007	-0.008	-0.008	-0.011	0.002	-0.003	-0.013	-0.003	-0.011	0.001
316.6	-0.013	-0.005	0	0	-0.014	0	0.002	0.002	-0.008	-0.009	-0.008	-0.007	-0.004	-0.016	0.007	-0.021	-0.028	0.001
316.7	-0.011	-0.006	0	0	-0.006	0	0.002	0.002	-0.008	-0.004	-0.008	-0.009	-0.024	-0.005	-0.011	-0.018	0.002	0
316.8	-0.002	0.003	0	0	0.005	0	0.002	0.001	-0.008	0.003	-0.007	-0.015	-0.005	0.007	-0.006	-0.002	0.007	0
316.9	-0.007	-0.011	0	0	-0.004	0	0.002	0.002	-0.008	-0.011	-0.007	-0.014	-0.015	-0.016	-0.009	-0.009	-0.006	0
317	-0.014	-0.009	0	0	-0.002	0	0.002	0.001	-0.007	-0.003	-0.006	-0.014	-0.009	-0.028	-0.004	0.005	-0.001	0
317.1	0.004	-0.002	0	0	0.002	0.001	0.001	0.002	-0.007	0	-0.006	-0.005	-0.004	0.005	-0.004	0.007	0.008	0
317.2	-0.015	-0.004	0	0	-0.004	0.001	0.001	0.002	-0.007	-0.008	-0.005	-0.021	-0.005	-0.014	-0.017	-0.014	-0.003	0
317.3	-0.022	-0.011	0	0	-0.014	0.001	0.001	0.002	-0.006	-0.011	-0.005	0.004	-0.008	-0.014	-0.022	-0.02	-0.026	0
317.4	-0.012	-0.007	0	0.001	-0.008	0.001	0.001	0.002	-0.006	-0.009	-0.005	-0.001	-0.007	-0.014	-0.018	0.001	-0.014	0
317.5	-0.017	0	0.001	0.001	-0.005	0.001	0.002	0.002	-0.006	0.001	-0.005	0.002	0.007	0.002	-0.013	0	-0.005	0
317.6	-0.014	-0.011	0.001	0.001	-0.007	0.001	0.002	0.002	-0.006	-0.01	-0.005	-0.005	-0.012	0.009	-0.01	-0.018	-0.008	0
317.7	-0.01	-0.001	0.001	0.001	-0.006	0.001	0.002	0.002	-0.006	0.001	-0.005	-0.006	-0.012	-0.005	-0.002	-0.001	-0.013	0
317.8	-0.01	-0.002	0.001	0.001	-0.006	0.001	0.002	0.002	-0.006	0.003	-0.005	-0.018	-0.001	-0.005	-0.017	-0.005	0.004	0
317.9	-0.016	0	0.001	0	-0.008	0.001	0.001	0.002	-0.006	0.001	-0.004	-0.008	-0.022	-0.011	-0.012	-0.017	-0.014	0
318	-0.008	0.002	0	0	-0.006	0	0.001	0.001	-0.006	-0.002	-0.005	-0.01	-0.019	0.005	-0.005	0.009	0.003	0
318.1	-0.013	-0.006	0.001	0.001	-0.011	0	0.001	0.001	-0.006	-0.015	-0.005	-0.012	-0.01	0.003	-0.008	-0.013	-0.016	0
318.2	-0.011	-0.007	0.001	0.001	-0.014	0	0.002	0.002	-0.006	-0.006	-0.005	-0.007	-0.015	-0.011	-0.001	-0.003	-0.01	0
318.3	-0.013	0.005	0	0.001	-0.003	0.001	0.002	0.002	-0.006	-0.007	-0.006	-0.015	0.01	-0.009	0.005	-0.013	-0.025	0
318.4	-0.015	0.001	0	0.001	-0.006	0.001	0.002	0.002	-0.007	-0.011	-0.006	-0.009	-0.012	-0.011	-0.019	0	-0.008	0
318.5	-0.006	0.002	0.001	0	-0.006	0.001	0.002	0.002	-0.007	0.002	-0.006	0.002	-0.004	0.004	-0.002	0.013	0.004	0
318.6	-0.005	-0.001	0	0	-0.007	0.001	0.002	0.002	-0.007	-0.008	-0.006	-0.002	-0.017	-0.015	-0.018	-0.005	0.004	0
318.7	-0.015	-0.013	0	0	-0.007	0.001	0.002	0.002	-0.006	-0.017	-0.006	-0.01	-0.012	-0.015	-0.019	-0.009	-0.041	0
318.8	-0.014	-0.004	0.001	0	-0.009	0.001	0.002	0.002	-0.006	-0.002	-0.006	-0.014	0.004	0.002	-0.005	0.007	-0.013	0
318.9	-0.009	-0.004	0	0.001	0.001	0.001	0.002	0.002	-0.006	-0.008	-0.005	-0.017	0.007	-0.002	0.003	-0.009	-0.016	0.001
319	-0.017	-0.003	0	0.001	-0.009	0.001	0.002	0.002	-0.006	-0.003	-0.005	-0.001	-0.013	-0.002	-0.012	0.009	-0.008	0
319.1	-0.015	-0.009	0	0.001	-0.012	0.001	0.002	0.002	-0.006	-0.015	-0.005	-0.007	-0.007	-0.002	-0.01	-0.012	-0.007	0.001
319.2	-0.01	-0.006	0	0.001	-0.004	0.001	0.002	0.002	-0.006	-0.009	-0.005	-0.002	-0.019	0.007	-0.011	-0.003	-0.006	0
319.3	-0.005	-0.005	0	0.001	-0.009	0.001	0.002	0.002	-0.006	0.002	-0.005	-0.009	0.002	0.013	-0.005	-0.008	0.001	0.001
319.4	-0.012	-0.006	0.001	0.001	-0.009	0.001	0.002	0.002	-0.006	-0.007	-0.005	-0.003	-0.005	-0.011	-0.006	-0.015	-0.01	0
319.5	-0.007	0.004	0.001	0.001	0	0.001	0.002	0.002	-0.006	-0.004	-0.005	0.002	-0.016	-0.011	-0.004	0.005	-0.009	0
319.6	-0.026	-0.009	0.001	0.001	-0.012	0.001	0.001	0.001	-0.005	-0.012	-0.004	-0.01	-0.001	-0.014	-0.013	-0.026	-0.016	0.001
319.7	-0.023	-0.007	0.001	0.001	-0.009	0.001	0.001	0.001	-0.005	-0.005	-0.004	-0.004	-0.016	-0.002	-0.022	-0.004	-0.013	0.001
319.8	-0.016	-0.004	0.001	0	-0.008	0.001	0.001	0.001	-0.005	-0.003	-0.004	0.002	-0.003	0.003	-0.007	0.005	-0.014	0.001
319.9	-0.022	-0.015	0	0.001	-0.009	0.001	0.001	0.001	-0.004	-0.004	-0.004	-0.019	-0.022	-0.026	-0.002	-0.017	-0.021	0.001
320	-0.012	-0.001	0.001	0	0.004	0.001	0.001	0.001	-0.004	-0.006	-0.003	0.018	0.011	-0.008	-0.008	0.002	0.008	0

## Sheet: Kinetics (Adsorption)-MMT1.R2
Wavelength nm.	MQ_1	MQ.2	MQ.3 (Final)	MM1. 1 Min	MM1. 3 Min	MM1. 5 Min	MM1. 6 Min	MM1. 9 Min	MM1.10 Min	MM1. 12 Min	MM1. 15 Min	MM1. 20 Min	MM1. 30 Min	MM1. 45 Min	MM1. 60 Min	MM1. 90 Min	MM1. 120 Min	100 PPM
200	-0.036	-0.023	0	4.427	6	4.014	3.847	3.788	3.644	2.27	3.576	6	6	2.701	6	1.757	2.414	6
200.1	-0.013	-0.013	0	4.421	2.621	3.965	3.826	3.806	3.639	2.209	3.546	6	2.215	1.977	2.646	6	2.407	5.632
200.2	-0.025	-0.014	0	4.363	2.44	3.949	3.831	3.785	3.648	6	3.526	2.368	6	2.307	6	6	6	5.08
200.3	-0.016	-0.011	0	4.313	6	3.939	3.809	3.743	3.641	6	3.505	2.294	2.427	3.2	2.569	1.84	6	5.065
200.4	-0.024	-0.013	0	4.2	2.487	3.926	3.795	3.71	3.627	6	3.502	6	2.109	2.498	2.066	6	6	5.326
200.5	-0.014	0.003	0	4.211	2.638	3.898	3.817	3.701	3.601	6	3.488	6	6	6	1.99	2.696	6	5.118
200.6	-0.036	-0.028	0	4.125	2.416	3.887	3.833	3.672	3.592	6	3.491	1.992	3.244	2.228	6	2.87	2.192	5.984
200.7	-0.016	-0.013	0	4.094	2.387	3.862	3.818	3.672	3.537	2.952	3.493	2.47	6	1.875	3.835	6	6	6
200.8	-0.029	-0.023	0	4.071	6	3.831	3.852	3.678	3.538	6	3.491	2.533	2.204	2.557	6	2.238	1.852	5.398
200.9	-0.028	-0.028	0	4.084	2.339	3.834	3.839	3.689	3.535	6	3.454	2.585	6	2.48	6	2.196	2.541	5.927
201	-0.041	-0.022	0	4.042	2.476	3.833	3.809	3.688	3.555	2.695	3.428	2.272	2.118	3.35	2.285	2.613	6	6
201.1	-0.027	-0.028	0	4.066	2.615	3.835	3.799	3.69	3.532	6	3.427	2.374	2.609	6	6	6	6	6
201.2	-0.037	-0.017	0	4.065	6	3.826	3.788	3.683	3.562	2.468	3.393	2.236	2.478	6	6	2.074	1.795	5.491
201.3	-0.026	-0.032	0	4.066	2.301	3.837	3.735	3.691	3.539	2.22	3.385	6	2.854	6	1.777	1.975	2.202	6
201.4	-0.018	-0.019	0	4.069	2.235	3.838	3.73	3.667	3.52	2.738	3.384	2.103	2.671	6	6	2.355	6	5.867
201.5	-0.017	-0.018	0	4.082	2.454	3.806	3.717	3.672	3.514	2.36	3.38	6	1.91	6	6	2.164	2.623	6
201.6	-0.024	-0.019	0	4.071	2.345	3.804	3.71	3.638	3.519	2.542	3.371	6	6	1.994	2.225	1.971	6	6
201.7	-0.029	-0.021	0	4.081	2.299	3.79	3.701	3.65	3.506	2.219	3.374	6	6	2.226	2.192	2.489	2.144	6
201.8	-0.02	-0.015	0	4.079	6	3.767	3.714	3.61	3.513	6	3.346	2.288	3.433	6	1.973	6	2.145	6
201.9	-0.019	-0.013	0	4.071	3.155	3.737	3.697	3.615	3.517	2.266	3.353	6	6	2.497	6	6	2.946	6
202	-0.021	-0.011	0	4.056	3.263	3.744	3.696	3.588	3.477	2.611	3.332	6	6	2.049	2.643	2.324	2.583	6
202.1	-0.029	-0.014	0	4.028	6	3.731	3.683	3.573	3.465	3.036	3.304	6	2.644	6	2.258	2.733	6	6
202.2	-0.031	-0.021	0.001	4.016	6	3.73	3.666	3.529	3.433	6	3.293	6	2.367	2.534	2.621	2.11	2.354	6
202.3	-0.029	-0.013	0.001	4.023	2.42	3.701	3.649	3.525	3.406	2.638	3.289	2.676	3.125	6	6	4.337	6	6
202.4	-0.026	-0.019	0.001	3.994	6	3.681	3.626	3.501	3.369	6	3.264	1.817	2.35	6	6	2.299	2.428	5.344
202.5	-0.033	-0.034	0.001	3.986	2.329	3.66	3.591	3.487	3.368	2.441	3.258	6	4.141	2.72	2.158	6	2.664	4.907
202.6	-0.032	-0.018	0	3.997	6	3.659	3.57	3.485	3.358	2.083	3.257	2.497	6	3.555	6	2.553	2.6	4.723
202.7	-0.02	0	0	3.97	2.282	3.64	3.55	3.462	3.346	6	3.247	2.408	2.179	2.082	6	2.054	6	4.787
202.8	-0.019	-0.012	0	3.929	6	3.63	3.527	3.457	3.324	2.587	3.227	2.786	6	1.984	1.986	6	2.172	4.86
202.9	-0.022	-0.009	0	3.924	4.629	3.621	3.509	3.454	3.305	4.527	3.207	6	1.993	2.534	6	2.636	2.114	5.968
203	-0.041	-0.014	0	3.877	2.384	3.609	3.502	3.435	3.279	6	3.188	2.149	6	2.859	1.935	3.19	6	6
203.1	-0.027	-0.024	0	3.863	2.392	3.579	3.48	3.41	3.254	6	3.156	2.103	6	2.082	6	6	1.96	6
203.2	-0.019	-0.011	0	3.871	2.727	3.569	3.446	3.4	3.248	3.076	3.124	2.238	6	2.708	2.143	2.552	1.877	6
203.3	-0.027	-0.015	0	3.874	2.441	3.562	3.421	3.384	3.228	2.972	3.106	2.02	2.079	3.002	6	6	6	6
203.4	-0.025	-0.012	0	3.841	2.06	3.534	3.392	3.343	3.205	6	3.084	2.313	2.342	1.98	1.849	6	6	6
203.5	-0.023	-0.011	0	3.822	6	3.506	3.365	3.324	3.178	2.401	3.057	2.352	2.362	1.875	2.072	2.148	3.477	6
203.6	-0.027	-0.014	0	3.79	6	3.476	3.336	3.31	3.156	2.449	3.04	1.985	2.193	2.365	2.676	2.641	6	6
203.7	-0.021	-0.015	0	3.734	6	3.416	3.325	3.295	3.125	6	3.015	1.944	2.449	6	3.749	2.483	2.895	5.272
203.8	-0.03	-0.014	0	3.684	3.341	3.385	3.312	3.252	3.097	2.773	2.993	2.344	3.15	2.94	6	2.601	6	5.43
203.9	-0.022	-0.018	0	3.677	3.269	3.361	3.284	3.238	3.075	2.944	2.972	6	2.381	6	2.383	2.44	2.871	5.114
204	-0.044	-0.026	0	3.643	2.851	3.335	3.26	3.209	3.05	2.229	2.947	6	2.386	2.287	6	2.116	2.589	5.23
204.1	-0.027	-0.02	0	3.631	2.285	3.307	3.243	3.181	3.031	2.165	2.92	3.283	6	6	2.24	6	2.666	5.393
204.2	-0.028	-0.013	0	3.609	2.529	3.302	3.214	3.157	3.001	6	2.9	2.702	2.153	2.156	2.179	2.191	2.034	5.873
204.3	-0.031	-0.023	0	3.583	6	3.269	3.184	3.134	2.978	2.943	2.878	2.126	6	6	2.882	2.524	1.905	5.247
204.4	-0.025	-0.011	0	3.54	6	3.238	3.16	3.104	2.953	2.777	2.85	6	2.132	2.109	6	6	2.275	6
204.5	-0.025	-0.006	0	3.531	2.066	3.217	3.129	3.073	2.925	2.597	2.825	2.433	2.654	2.367	2.185	2.191	2.558	6
204.6	-0.033	-0.021	0	3.488	6	3.193	3.096	3.041	2.891	2.539	2.798	2.012	2.296	6	6	2.211	2.146	6
204.7	-0.029	-0.016	0	3.463	3.374	3.162	3.065	3.009	2.869	2.346	2.775	2.106	6	2.316	2.732	6	2.071	6
204.8	-0.025	-0.016	0	3.422	6	3.133	3.039	2.984	2.843	2.705	2.749	2.216	2.24	2.59	2.595	2.368	2.04	6
204.9	-0.033	-0.014	0	3.383	2.503	3.107	3.008	2.955	2.814	2.821	2.726	2.019	6	6	2.135	2.59	2.34	6
205	-0.019	-0.007	0	3.34	2.426	3.063	2.978	2.928	2.787	2.433	2.697	2.838	2.087	6	2.587	2.568	2.485	6
205.1	-0.025	-0.011	0	3.307	3.467	3.031	2.948	2.898	2.755	6	2.672	2.209	2.189	2.154	3.359	6	2.57	6
205.2	-0.022	-0.012	0	3.268	2.702	2.995	2.92	2.861	2.723	2.325	2.644	3.176	1.864	6	2.999	2.51	6	6
205.3	-0.016	-0.02	0	3.236	2.327	2.96	2.882	2.825	2.692	6	2.61	2.271	2.682	2.289	6	1.961	2.062	6
205.4	-0.032	-0.014	0	3.207	2.757	2.922	2.852	2.792	2.661	6	2.577	2.421	2.419	2.239	2.142	2.3	1.989	6
205.5	-0.032	-0.024	0	3.17	2.468	2.889	2.822	2.754	2.627	2.181	2.546	1.903	2.21	6	6	6	2.164	6
205.6	-0.021	-0.028	0	3.13	3.643	2.859	2.791	2.716	2.598	6	2.512	1.901	6	6	2.135	2.106	2.897	6
205.7	-0.028	-0.011	0	3.098	2.989	2.82	2.759	2.684	2.568	2.186	2.473	2.122	2.816	2.437	2.76	2.276	6	6
205.8	-0.017	-0.021	0	3.062	2.925	2.781	2.729	2.65	2.54	2.24	2.439	2.834	2.695	1.922	2.343	2.32	1.853	6
205.9	-0.028	-0.026	0	3.012	2.331	2.746	2.695	2.615	2.505	2.338	2.404	2.571	1.975	2.128	2.154	6	1.884	6
206	-0.041	-0.034	0	2.985	2.732	2.72	2.666	2.593	2.472	2.74	2.369	2.104	2.391	1.955	1.99	2.113	2.012	5.637
206.1	-0.016	-0.006	0	2.935	2.453	2.674	2.626	2.551	2.432	2.335	2.331	2.352	2.154	1.874	2.47	2.009	1.965	5.567
206.2	-0.017	-0.017	0	2.888	2.38	2.637	2.589	2.512	2.394	2.469	2.3	2.154	2.222	2.484	2.472	2.245	1.982	5.172
206.3	-0.023	-0.018	0	2.844	2.78	2.599	2.551	2.472	2.36	2.233	2.267	2.153	2.426	1.985	2.255	2.068	1.881	5.136
206.4	-0.016	-0.019	0	2.799	2.504	2.558	2.515	2.433	2.322	2.047	2.23	6	2.128	1.8	2.287	2.298	1.822	4.8
206.5	-0.027	-0.011	0	2.742	2.428	2.51	2.471	2.385	2.283	2.366	2.194	2.271	2.294	2.077	2.199	2.193	1.98	5.273
206.6	-0.017	-0.014	0	2.702	2.421	2.471	2.437	2.351	2.256	2.29	2.172	2.121	1.979	2.124	1.786	2.098	2.006	5.229
206.7	-0.023	-0.02	0	2.659	2.272	2.432	2.4	2.317	2.215	2.231	2.133	2.83	2.389	1.716	2.153	1.913	2.008	6
206.8	-0.026	-0.004	0	2.625	4.033	2.394	2.365	2.281	2.173	2.068	2.094	1.86	1.892	1.834	2.08	1.925	2.077	6
206.9	-0.017	-0.02	0	2.586	2.715	2.354	2.33	2.242	2.135	2.2	2.059	1.931	2.046	2.001	1.731	1.901	1.625	6
207	-0.026	-0.027	0	2.542	1.983	2.316	2.294	2.205	2.097	2.099	2.025	2.182	1.86	2.292	1.768	1.855	1.701	6
207.1	-0.023	-0.021	0	2.5	2.649	2.275	2.257	2.169	2.054	2.162	1.983	2.038	1.788	1.945	1.763	1.793	1.605	6
207.2	-0.023	-0.021	0	2.456	2.116	2.235	2.22	2.133	2.016	2.087	1.948	1.854	1.922	1.802	1.913	1.846	1.724	6
207.3	-0.015	-0.015	0	2.41	2.426	2.194	2.182	2.099	1.981	2.048	1.915	1.798	1.773	1.832	1.826	1.91	1.715	5.267
207.4	-0.027	-0.02	0	2.373	2.177	2.158	2.145	2.066	1.952	1.834	1.883	1.737	1.774	1.706	1.836	1.765	1.602	6
207.5	-0.025	-0.015	0	2.336	2.627	2.117	2.104	2.031	1.916	1.998	1.847	2.003	1.725	1.733	1.793	1.672	1.579	5.173
207.6	-0.019	-0.011	0	2.293	2.198	2.08	2.065	1.996	1.879	1.96	1.814	1.728	2.067	1.677	1.696	1.708	1.591	4.9
207.7	-0.028	-0.015	0	2.254	2.219	2.044	2.028	1.96	1.845	1.764	1.781	1.601	1.749	1.744	1.782	1.734	1.579	5.015
207.8	-0.025	-0.011	0	2.216	2.364	2.007	1.99	1.926	1.812	1.867	1.748	1.776	1.683	1.554	1.706	1.738	1.602	5.656
207.9	-0.018	-0.008	0	2.173	2.375	1.97	1.953	1.892	1.775	1.723	1.714	1.844	1.734	1.552	1.623	1.618	1.691	5.138
208	-0.015	-0.002	0	2.135	2.118	1.936	1.918	1.858	1.743	1.679	1.684	1.637	1.82	1.587	1.587	1.535	1.495	5.048
208.1	-0.025	-0.012	0	2.102	2.134	1.9	1.881	1.826	1.711	1.693	1.652	1.631	1.691	1.444	1.518	1.594	1.481	5.417
208.2	-0.015	-0.021	0	2.066	1.893	1.863	1.845	1.795	1.679	1.758	1.622	1.623	1.596	1.45	1.576	1.75	1.421	6
208.3	-0.021	-0.015	0	2.03	2.248	1.829	1.811	1.762	1.646	1.653	1.592	1.54	1.445	1.477	1.567	1.622	1.432	5.737
208.4	-0.011	-0.012	0	1.995	1.924	1.794	1.777	1.731	1.615	1.684	1.561	1.536	1.467	1.454	1.421	1.572	1.403	6
208.5	-0.017	-0.013	0	1.958	1.939	1.759	1.743	1.701	1.585	1.679	1.532	1.584	1.396	1.466	1.406	1.388	1.324	6
208.6	-0.028	-0.018	0	1.922	1.869	1.729	1.707	1.67	1.554	1.578	1.502	1.499	1.444	1.332	1.428	1.467	1.287	6
208.7	-0.018	-0.006	0	1.888	1.782	1.703	1.673	1.639	1.524	1.545	1.474	1.546	1.411	1.396	1.333	1.355	1.309	6
208.8	-0.024	-0.02	0	1.853	1.794	1.67	1.639	1.609	1.495	1.494	1.445	1.473	1.418	1.329	1.336	1.359	1.236	6
208.9	-0.022	-0.018	0	1.818	1.761	1.639	1.606	1.581	1.465	1.478	1.418	1.346	1.342	1.38	1.374	1.321	1.209	6
209	-0.024	-0.014	0	1.785	1.65	1.608	1.574	1.552	1.437	1.401	1.389	1.355	1.346	1.313	1.282	1.251	1.211	6
209.1	-0.025	-0.022	0	1.75	1.734	1.575	1.543	1.523	1.408	1.438	1.363	1.337	1.264	1.205	1.313	1.307	1.254	6
209.2	-0.026	-0.016	0.001	1.714	1.639	1.54	1.513	1.493	1.379	1.379	1.337	1.361	1.294	1.257	1.158	1.273	1.173	6
209.3	-0.018	-0.012	0	1.681	1.642	1.512	1.482	1.465	1.353	1.381	1.31	1.286	1.223	1.241	1.261	1.173	1.168	6
209.4	-0.018	-0.007	0	1.648	1.631	1.482	1.453	1.435	1.326	1.317	1.285	1.255	1.234	1.252	1.189	1.172	1.131	6
209.5	-0.014	-0.001	0	1.617	1.527	1.455	1.425	1.408	1.301	1.329	1.261	1.247	1.244	1.235	1.219	1.174	1.121	6
209.6	-0.028	-0.013	0	1.587	1.574	1.429	1.398	1.383	1.276	1.283	1.236	1.24	1.22	1.17	1.188	1.18	1.068	6
209.7	-0.026	-0.017	0	1.559	1.508	1.404	1.371	1.357	1.253	1.28	1.212	1.176	1.165	1.166	1.08	1.151	1.032	6
209.8	-0.021	-0.013	0	1.53	1.48	1.38	1.349	1.332	1.229	1.219	1.19	1.16	1.155	1.113	1.075	1.114	1.014	6
209.9	-0.017	-0.015	0	1.504	1.463	1.356	1.326	1.309	1.207	1.236	1.169	1.083	1.14	1.081	1.11	1.123	1.003	6
210	-0.019	-0.012	0	1.476	1.413	1.332	1.301	1.284	1.184	1.189	1.147	1.156	1.089	1.123	1.111	1.102	1.007	5.087
210.1	-0.035	-0.017	0	1.451	1.388	1.309	1.279	1.26	1.164	1.152	1.126	1.11	1.079	1.047	1.024	1.055	0.965	5.318
210.2	-0.025	-0.02	0	1.424	1.352	1.285	1.255	1.237	1.141	1.137	1.105	1.083	1.053	1.041	1.036	1.015	0.978	5.307
210.3	-0.031	-0.016	0	1.399	1.319	1.263	1.231	1.214	1.12	1.096	1.086	1.101	1.072	0.987	1.083	1.048	0.969	6
210.4	-0.025	-0.024	0	1.373	1.313	1.242	1.208	1.194	1.1	1.073	1.067	1.02	0.988	0.964	0.971	0.966	0.92	6
210.5	-0.022	-0.031	0	1.349	1.294	1.221	1.188	1.175	1.082	1.105	1.05	1.042	0.967	1.013	0.991	0.991	0.898	6
210.6	-0.019	-0.014	0	1.326	1.23	1.2	1.167	1.155	1.063	1.069	1.034	1.041	0.97	0.985	0.956	0.951	0.905	6
210.7	-0.027	-0.025	0.001	1.304	1.262	1.182	1.148	1.136	1.047	1.02	1.019	0.984	0.946	0.94	0.928	0.929	0.84	6
210.8	-0.015	-0.007	0	1.283	1.24	1.163	1.131	1.119	1.03	1.028	1.003	0.98	0.984	0.932	0.922	0.954	0.874	5.16
210.9	-0.023	-0.015	0	1.264	1.209	1.147	1.114	1.102	1.014	1.011	0.989	0.944	0.966	0.909	0.911	0.908	0.87	5.059
211	-0.028	-0.025	0	1.244	1.173	1.129	1.097	1.085	0.998	0.977	0.974	0.928	0.926	0.905	0.915	0.911	0.828	4.933
211.1	-0.025	-0.02	0	1.226	1.164	1.113	1.082	1.072	0.984	0.974	0.961	0.941	0.897	0.902	0.914	0.911	0.811	4.956
211.2	-0.012	-0.01	0	1.212	1.126	1.099	1.07	1.06	0.97	0.951	0.947	0.892	0.909	0.903	0.863	0.869	0.809	5.232
211.3	-0.018	-0.02	0	1.194	1.119	1.083	1.053	1.043	0.957	0.963	0.933	0.924	0.86	0.872	0.871	0.896	0.797	4.943
211.4	-0.013	-0.015	0	1.176	1.109	1.067	1.038	1.027	0.944	0.956	0.92	0.892	0.855	0.85	0.817	0.841	0.795	4.865
211.5	-0.019	-0.018	0	1.16	1.128	1.052	1.023	1.012	0.932	0.942	0.908	0.863	0.873	0.846	0.822	0.831	0.759	4.771
211.6	-0.03	-0.017	0	1.144	1.074	1.039	1.009	0.995	0.92	0.896	0.896	0.87	0.841	0.83	0.837	0.853	0.784	4.558
211.7	-0.024	-0.012	0	1.126	1.067	1.023	0.993	0.978	0.909	0.894	0.884	0.849	0.804	0.859	0.799	0.803	0.761	4.468
211.8	-0.022	-0.011	0	1.111	1.055	1.011	0.981	0.966	0.9	0.903	0.873	0.827	0.813	0.838	0.783	0.822	0.738	4.428
211.9	-0.024	-0.015	0	1.097	1.036	0.998	0.97	0.954	0.891	0.89	0.864	0.823	0.8	0.772	0.775	0.801	0.733	4.418
212	-0.012	-0.012	0	1.083	1.037	0.986	0.958	0.942	0.879	0.872	0.853	0.83	0.818	0.793	0.819	0.781	0.715	4.358
212.1	-0.008	-0.01	0	1.069	1.022	0.973	0.947	0.931	0.868	0.863	0.841	0.8	0.819	0.798	0.763	0.785	0.723	4.361
212.2	-0.027	-0.015	0	1.055	0.996	0.961	0.936	0.921	0.858	0.847	0.831	0.79	0.787	0.762	0.775	0.781	0.704	4.352
212.3	-0.021	-0.012	0	1.044	1.016	0.951	0.927	0.91	0.846	0.822	0.821	0.793	0.775	0.768	0.745	0.765	0.703	4.324
212.4	-0.021	-0.013	0	1.032	0.984	0.941	0.918	0.9	0.834	0.813	0.811	0.779	0.789	0.779	0.762	0.768	0.684	4.261
212.5	-0.022	-0.012	0	1.022	0.971	0.932	0.909	0.89	0.826	0.813	0.803	0.775	0.757	0.784	0.739	0.748	0.681	4.27
212.6	-0.023	-0.018	0	1.012	0.948	0.923	0.901	0.882	0.819	0.811	0.796	0.799	0.76	0.752	0.698	0.756	0.677	4.258
212.7	-0.011	-0.006	0	1.003	0.971	0.917	0.894	0.872	0.81	0.805	0.788	0.766	0.745	0.753	0.729	0.769	0.673	4.22
212.8	-0.02	-0.016	0	0.994	0.93	0.908	0.886	0.864	0.803	0.797	0.781	0.753	0.736	0.746	0.718	0.72	0.646	4.239
212.9	-0.018	-0.015	0	0.984	0.942	0.9	0.878	0.857	0.796	0.807	0.774	0.742	0.723	0.725	0.723	0.753	0.651	4.23
213	-0.019	-0.012	0	0.976	0.914	0.892	0.871	0.849	0.789	0.785	0.767	0.765	0.707	0.722	0.711	0.742	0.653	4.137
213.1	-0.02	-0.016	0	0.967	0.922	0.884	0.864	0.842	0.783	0.782	0.76	0.719	0.732	0.729	0.696	0.721	0.67	4.087
213.2	-0.025	-0.008	0	0.959	0.912	0.874	0.857	0.836	0.776	0.768	0.755	0.722	0.711	0.701	0.691	0.722	0.656	4.036
213.3	-0.017	-0.014	0	0.951	0.89	0.867	0.851	0.829	0.77	0.77	0.748	0.705	0.709	0.718	0.673	0.701	0.634	3.965
213.4	-0.014	-0.005	0	0.944	0.904	0.86	0.845	0.823	0.764	0.762	0.743	0.735	0.71	0.698	0.697	0.68	0.652	3.914
213.5	-0.016	-0.009	0	0.936	0.897	0.854	0.839	0.817	0.759	0.761	0.738	0.702	0.689	0.695	0.689	0.721	0.644	3.903
213.6	-0.02	-0.015	0	0.93	0.892	0.848	0.834	0.813	0.753	0.746	0.732	0.701	0.69	0.699	0.675	0.699	0.607	3.871
213.7	-0.024	-0.016	0	0.924	0.869	0.843	0.829	0.808	0.749	0.733	0.726	0.712	0.688	0.653	0.67	0.693	0.62	3.847
213.8	-0.016	-0.008	0	0.918	0.871	0.837	0.824	0.804	0.744	0.733	0.722	0.711	0.691	0.677	0.67	0.683	0.623	3.826
213.9	-0.023	-0.02	0	0.913	0.859	0.832	0.82	0.799	0.74	0.727	0.717	0.682	0.656	0.669	0.659	0.664	0.612	3.82
214	-0.019	-0.018	0	0.908	0.852	0.826	0.815	0.795	0.736	0.737	0.713	0.7	0.682	0.665	0.655	0.669	0.606	3.793
214.1	-0.017	-0.007	0	0.902	0.858	0.822	0.81	0.79	0.731	0.716	0.709	0.705	0.668	0.658	0.671	0.671	0.618	3.78
214.2	-0.015	-0.008	0	0.897	0.842	0.818	0.806	0.786	0.727	0.723	0.705	0.71	0.678	0.654	0.654	0.677	0.63	3.768
214.3	-0.026	-0.015	0	0.893	0.85	0.814	0.802	0.782	0.724	0.71	0.701	0.681	0.67	0.634	0.642	0.662	0.595	3.762
214.4	-0.028	-0.024	0	0.888	0.831	0.81	0.797	0.778	0.72	0.706	0.697	0.675	0.648	0.664	0.632	0.629	0.597	3.737
214.5	-0.017	-0.011	0	0.884	0.846	0.807	0.794	0.774	0.717	0.699	0.694	0.683	0.647	0.666	0.663	0.658	0.617	3.735
214.6	-0.011	-0.011	0	0.88	0.831	0.803	0.791	0.771	0.715	0.706	0.691	0.684	0.661	0.672	0.655	0.646	0.608	3.714
214.7	-0.017	-0.014	0.001	0.877	0.839	0.799	0.788	0.768	0.712	0.704	0.688	0.669	0.666	0.655	0.638	0.643	0.602	3.679
214.8	-0.021	-0.015	0.001	0.874	0.832	0.797	0.784	0.765	0.709	0.699	0.686	0.656	0.679	0.648	0.645	0.651	0.577	3.674
214.9	-0.019	-0.01	0.001	0.871	0.829	0.793	0.781	0.762	0.706	0.69	0.683	0.661	0.658	0.647	0.629	0.618	0.589	3.658
215	-0.021	-0.012	0.001	0.868	0.82	0.791	0.778	0.759	0.704	0.692	0.681	0.64	0.67	0.652	0.629	0.632	0.603	3.631
215.1	-0.02	-0.008	0	0.865	0.821	0.788	0.775	0.757	0.702	0.697	0.679	0.68	0.644	0.658	0.649	0.635	0.596	3.628
215.2	-0.021	-0.017	0	0.863	0.817	0.785	0.772	0.754	0.7	0.688	0.677	0.654	0.648	0.623	0.626	0.641	0.581	3.629
215.3	-0.022	-0.02	0	0.86	0.821	0.783	0.77	0.752	0.698	0.678	0.675	0.652	0.639	0.636	0.638	0.635	0.569	3.608
215.4	-0.02	-0.017	0	0.858	0.805	0.781	0.767	0.75	0.696	0.69	0.673	0.655	0.65	0.629	0.641	0.615	0.608	3.602
215.5	-0.014	-0.011	0	0.856	0.805	0.779	0.766	0.749	0.694	0.681	0.671	0.654	0.658	0.646	0.608	0.644	0.575	3.608
215.6	-0.022	-0.016	0	0.854	0.816	0.778	0.764	0.747	0.692	0.674	0.67	0.64	0.641	0.62	0.626	0.638	0.563	3.604
215.7	-0.023	-0.011	0	0.852	0.798	0.776	0.762	0.745	0.691	0.676	0.669	0.64	0.639	0.624	0.627	0.654	0.585	3.598
215.8	-0.014	-0.011	0	0.85	0.803	0.774	0.76	0.743	0.69	0.695	0.668	0.662	0.64	0.63	0.635	0.622	0.579	3.599
215.9	-0.021	-0.012	0	0.849	0.806	0.773	0.759	0.742	0.689	0.671	0.667	0.654	0.639	0.625	0.604	0.647	0.582	3.588
216	-0.027	-0.012	0	0.847	0.801	0.771	0.757	0.74	0.687	0.672	0.666	0.66	0.63	0.628	0.622	0.643	0.559	3.57
216.1	-0.025	-0.014	0	0.845	0.801	0.769	0.756	0.739	0.687	0.675	0.665	0.647	0.644	0.613	0.625	0.635	0.597	3.561
216.2	-0.025	-0.014	0	0.844	0.793	0.769	0.754	0.737	0.685	0.664	0.664	0.657	0.63	0.62	0.612	0.615	0.574	3.559
216.3	-0.017	-0.014	0	0.843	0.785	0.768	0.753	0.737	0.684	0.678	0.663	0.64	0.637	0.632	0.612	0.622	0.565	3.546
216.4	-0.021	-0.012	0	0.841	0.792	0.767	0.752	0.736	0.684	0.672	0.662	0.641	0.646	0.621	0.617	0.637	0.564	3.55
216.5	-0.023	-0.014	0	0.841	0.802	0.766	0.752	0.736	0.683	0.676	0.662	0.619	0.634	0.623	0.595	0.651	0.579	3.551
216.6	-0.02	-0.005	0	0.84	0.793	0.765	0.751	0.735	0.682	0.672	0.661	0.636	0.625	0.616	0.604	0.622	0.562	3.547
216.7	-0.013	-0.01	0	0.839	0.799	0.764	0.75	0.735	0.681	0.678	0.66	0.66	0.636	0.633	0.614	0.631	0.579	3.538
216.8	-0.019	-0.013	0	0.838	0.798	0.764	0.749	0.734	0.681	0.665	0.66	0.646	0.655	0.621	0.596	0.626	0.569	3.539
216.9	-0.015	-0.017	0	0.838	0.814	0.763	0.748	0.733	0.681	0.661	0.659	0.649	0.64	0.629	0.625	0.632	0.557	3.532
217	-0.022	-0.011	0	0.837	0.781	0.763	0.748	0.733	0.68	0.656	0.659	0.635	0.629	0.619	0.605	0.613	0.56	3.531
217.1	-0.022	-0.017	0	0.837	0.774	0.763	0.747	0.733	0.68	0.669	0.659	0.636	0.641	0.602	0.61	0.62	0.556	3.535
217.2	-0.023	-0.012	0	0.837	0.792	0.763	0.747	0.732	0.68	0.663	0.659	0.636	0.642	0.604	0.61	0.612	0.56	3.538
217.3	-0.018	-0.009	0	0.837	0.788	0.763	0.746	0.731	0.68	0.673	0.658	0.659	0.638	0.631	0.619	0.625	0.574	3.54
217.4	-0.024	-0.014	0	0.837	0.789	0.763	0.746	0.731	0.68	0.66	0.658	0.643	0.626	0.626	0.612	0.638	0.561	3.544
217.5	-0.019	-0.01	0	0.836	0.794	0.763	0.746	0.731	0.68	0.669	0.658	0.638	0.641	0.611	0.609	0.639	0.557	3.541
217.6	-0.018	-0.012	0	0.836	0.799	0.763	0.746	0.73	0.68	0.669	0.658	0.649	0.633	0.631	0.62	0.61	0.565	3.529
217.7	-0.024	-0.019	0	0.836	0.796	0.763	0.746	0.73	0.68	0.672	0.658	0.666	0.627	0.624	0.605	0.631	0.563	3.533
217.8	-0.026	-0.009	0	0.837	0.8	0.762	0.747	0.73	0.68	0.674	0.658	0.643	0.631	0.619	0.63	0.618	0.566	3.538
217.9	-0.02	-0.011	0	0.837	0.792	0.762	0.746	0.73	0.68	0.673	0.659	0.634	0.628	0.613	0.593	0.607	0.562	3.535
218	-0.012	-0.007	0	0.837	0.804	0.762	0.747	0.73	0.68	0.665	0.659	0.656	0.629	0.617	0.604	0.62	0.584	3.539
218.1	-0.017	-0.011	0	0.838	0.798	0.762	0.747	0.731	0.68	0.667	0.659	0.646	0.632	0.621	0.617	0.628	0.563	3.552
218.2	-0.015	-0.013	0	0.838	0.791	0.763	0.747	0.731	0.68	0.67	0.659	0.65	0.644	0.651	0.616	0.617	0.561	3.551
218.3	-0.027	-0.016	0	0.838	0.796	0.763	0.747	0.731	0.681	0.656	0.659	0.637	0.618	0.621	0.582	0.623	0.56	3.552
218.4	-0.019	-0.012	0	0.838	0.783	0.763	0.747	0.731	0.681	0.664	0.659	0.63	0.638	0.633	0.612	0.631	0.572	3.561
218.5	-0.014	-0.014	0	0.838	0.799	0.764	0.747	0.731	0.681	0.665	0.66	0.642	0.638	0.63	0.596	0.646	0.557	3.562
218.6	-0.02	-0.016	0	0.839	0.783	0.764	0.747	0.732	0.682	0.666	0.661	0.63	0.624	0.6	0.614	0.633	0.547	3.566
218.7	-0.017	-0.008	0	0.839	0.815	0.764	0.748	0.732	0.682	0.662	0.661	0.65	0.633	0.627	0.616	0.637	0.576	3.567
218.8	-0.023	-0.012	0	0.839	0.795	0.764	0.749	0.733	0.683	0.669	0.661	0.644	0.639	0.619	0.618	0.628	0.567	3.571
218.9	-0.019	-0.008	0	0.84	0.791	0.765	0.75	0.733	0.683	0.671	0.662	0.648	0.615	0.638	0.615	0.609	0.564	3.571
219	-0.014	-0.005	0	0.841	0.801	0.765	0.75	0.734	0.684	0.671	0.662	0.645	0.663	0.621	0.625	0.646	0.574	3.576
219.1	-0.017	-0.006	0.001	0.841	0.807	0.765	0.751	0.734	0.684	0.674	0.662	0.652	0.65	0.615	0.606	0.638	0.566	3.572
219.2	-0.018	-0.011	0	0.842	0.799	0.766	0.751	0.734	0.685	0.674	0.663	0.653	0.643	0.625	0.609	0.621	0.578	3.576
219.3	-0.015	-0.012	0	0.842	0.795	0.767	0.752	0.735	0.685	0.665	0.663	0.65	0.632	0.622	0.614	0.635	0.562	3.574
219.4	-0.019	-0.012	0	0.843	0.799	0.768	0.752	0.735	0.685	0.678	0.664	0.646	0.634	0.627	0.605	0.626	0.589	3.574
219.5	-0.029	-0.017	0	0.842	0.795	0.768	0.752	0.735	0.686	0.671	0.664	0.646	0.632	0.621	0.628	0.629	0.561	3.578
219.6	-0.022	-0.008	0	0.843	0.799	0.769	0.753	0.736	0.686	0.672	0.664	0.652	0.651	0.642	0.622	0.639	0.581	3.579
219.7	-0.021	-0.013	0	0.844	0.801	0.769	0.753	0.736	0.686	0.665	0.665	0.639	0.631	0.635	0.612	0.645	0.582	3.587
219.8	-0.018	-0.015	0	0.844	0.805	0.769	0.753	0.736	0.687	0.663	0.665	0.653	0.651	0.634	0.62	0.633	0.579	3.587
219.9	-0.015	-0.01	0	0.845	0.801	0.77	0.754	0.737	0.688	0.672	0.665	0.665	0.655	0.619	0.609	0.638	0.566	3.595
220	-0.02	-0.013	0	0.845	0.799	0.77	0.754	0.737	0.688	0.675	0.666	0.654	0.63	0.609	0.619	0.637	0.571	3.592
220.1	-0.016	-0.01	0	0.845	0.804	0.77	0.754	0.738	0.689	0.674	0.666	0.66	0.637	0.631	0.615	0.635	0.571	3.597
220.2	-0.018	-0.016	0	0.846	0.803	0.771	0.754	0.738	0.689	0.67	0.667	0.655	0.663	0.626	0.628	0.643	0.58	3.599
220.3	-0.024	-0.013	0.001	0.846	0.816	0.771	0.755	0.739	0.69	0.677	0.667	0.648	0.638	0.64	0.613	0.625	0.573	3.605
220.4	-0.022	-0.012	0	0.847	0.819	0.771	0.755	0.739	0.69	0.668	0.667	0.638	0.654	0.623	0.631	0.64	0.571	3.6
220.5	-0.021	-0.012	0	0.848	0.795	0.772	0.756	0.74	0.69	0.682	0.668	0.641	0.644	0.638	0.614	0.627	0.572	3.615
220.6	-0.024	-0.013	0	0.848	0.8	0.772	0.756	0.74	0.691	0.676	0.668	0.646	0.653	0.62	0.608	0.627	0.563	3.617
220.7	-0.021	-0.011	0	0.849	0.806	0.773	0.756	0.74	0.69	0.684	0.668	0.665	0.655	0.643	0.605	0.637	0.585	3.61
220.8	-0.016	-0.011	0	0.849	0.806	0.774	0.757	0.741	0.691	0.676	0.669	0.669	0.651	0.627	0.62	0.64	0.564	3.62
220.9	-0.023	-0.011	0	0.85	0.809	0.774	0.757	0.741	0.691	0.676	0.669	0.648	0.652	0.633	0.62	0.621	0.567	3.625
221	-0.019	-0.019	0	0.85	0.808	0.775	0.757	0.741	0.691	0.669	0.669	0.652	0.654	0.619	0.617	0.641	0.577	3.622
221.1	-0.019	-0.01	0	0.85	0.812	0.775	0.758	0.742	0.692	0.682	0.669	0.648	0.642	0.623	0.621	0.641	0.57	3.625
221.2	-0.024	-0.011	0	0.851	0.812	0.775	0.758	0.742	0.692	0.67	0.67	0.641	0.651	0.626	0.632	0.629	0.576	3.638
221.3	-0.021	-0.014	0	0.852	0.81	0.776	0.758	0.742	0.693	0.676	0.67	0.651	0.666	0.639	0.623	0.634	0.581	3.626
221.4	-0.019	-0.009	0	0.852	0.815	0.776	0.759	0.743	0.693	0.686	0.67	0.666	0.642	0.644	0.614	0.622	0.564	3.632
221.5	-0.02	-0.016	0	0.852	0.817	0.776	0.759	0.743	0.693	0.67	0.671	0.664	0.64	0.622	0.627	0.632	0.579	3.628
221.6	-0.021	-0.01	0	0.853	0.809	0.776	0.759	0.743	0.693	0.684	0.671	0.668	0.639	0.631	0.608	0.644	0.571	3.627
221.7	-0.019	-0.01	0	0.853	0.817	0.776	0.76	0.743	0.694	0.683	0.671	0.643	0.632	0.627	0.614	0.641	0.57	3.619
221.8	-0.018	-0.008	0	0.853	0.811	0.777	0.76	0.744	0.694	0.686	0.671	0.673	0.637	0.632	0.611	0.642	0.566	3.625
221.9	-0.021	-0.013	0.001	0.853	0.809	0.777	0.76	0.744	0.694	0.677	0.671	0.661	0.645	0.636	0.614	0.629	0.584	3.627
222	-0.019	-0.009	0	0.854	0.815	0.778	0.76	0.744	0.694	0.68	0.671	0.66	0.637	0.63	0.617	0.662	0.583	3.628
222.1	-0.023	-0.006	0	0.854	0.811	0.778	0.761	0.744	0.694	0.683	0.672	0.665	0.629	0.636	0.62	0.631	0.582	3.631
222.2	-0.025	-0.015	0	0.854	0.809	0.778	0.76	0.744	0.694	0.68	0.672	0.639	0.639	0.621	0.622	0.634	0.563	3.642
222.3	-0.018	-0.007	0	0.855	0.813	0.778	0.761	0.744	0.694	0.68	0.672	0.656	0.641	0.632	0.624	0.627	0.569	3.639
222.4	-0.019	-0.012	0	0.855	0.808	0.778	0.761	0.744	0.695	0.678	0.672	0.653	0.63	0.635	0.631	0.627	0.579	3.638
222.5	-0.019	-0.018	0	0.856	0.811	0.778	0.761	0.744	0.695	0.675	0.673	0.67	0.637	0.638	0.622	0.628	0.577	3.655
222.6	-0.022	-0.014	0	0.856	0.808	0.778	0.762	0.745	0.695	0.675	0.672	0.642	0.651	0.634	0.622	0.644	0.578	3.66
222.7	-0.012	-0.009	0	0.856	0.816	0.779	0.762	0.745	0.695	0.679	0.673	0.655	0.645	0.622	0.613	0.635	0.581	3.652
222.8	-0.017	-0.019	0	0.856	0.812	0.779	0.762	0.746	0.696	0.68	0.673	0.647	0.64	0.634	0.623	0.629	0.579	3.66
222.9	-0.023	-0.01	0	0.857	0.811	0.78	0.762	0.746	0.696	0.684	0.673	0.654	0.645	0.626	0.626	0.632	0.57	3.666
223	-0.014	-0.013	0	0.857	0.821	0.78	0.763	0.746	0.695	0.678	0.673	0.676	0.651	0.626	0.609	0.626	0.581	3.65
223.1	-0.018	-0.016	0	0.857	0.816	0.781	0.763	0.746	0.696	0.685	0.673	0.669	0.652	0.63	0.622	0.641	0.571	3.651
223.2	-0.019	-0.008	0	0.858	0.82	0.781	0.763	0.746	0.696	0.693	0.674	0.663	0.652	0.632	0.617	0.642	0.578	3.665
223.3	-0.019	-0.012	0	0.858	0.813	0.781	0.763	0.747	0.696	0.685	0.674	0.673	0.644	0.644	0.634	0.64	0.582	3.675
223.4	-0.023	-0.009	0	0.859	0.81	0.782	0.764	0.748	0.697	0.69	0.674	0.65	0.653	0.628	0.601	0.637	0.583	3.677
223.5	-0.024	-0.019	0	0.859	0.803	0.783	0.764	0.748	0.698	0.681	0.675	0.652	0.643	0.624	0.618	0.643	0.562	3.689
223.6	-0.013	-0.006	0	0.86	0.816	0.783	0.765	0.749	0.698	0.684	0.675	0.67	0.642	0.637	0.621	0.652	0.604	3.702
223.7	-0.02	-0.01	0	0.86	0.822	0.784	0.766	0.75	0.699	0.687	0.676	0.633	0.652	0.62	0.623	0.638	0.58	3.7
223.8	-0.025	-0.019	0	0.862	0.818	0.785	0.767	0.75	0.7	0.681	0.677	0.649	0.647	0.622	0.601	0.643	0.568	3.693
223.9	-0.016	-0.008	0	0.863	0.825	0.786	0.768	0.75	0.7	0.692	0.678	0.668	0.658	0.64	0.634	0.654	0.579	3.705
224	-0.01	-0.003	0	0.864	0.832	0.787	0.769	0.751	0.701	0.697	0.678	0.681	0.648	0.65	0.632	0.665	0.586	3.707
224.1	-0.019	-0.005	0	0.865	0.824	0.788	0.769	0.751	0.702	0.686	0.679	0.675	0.654	0.656	0.647	0.638	0.596	3.709
224.2	-0.024	-0.008	0	0.867	0.82	0.789	0.77	0.752	0.703	0.685	0.68	0.658	0.658	0.645	0.609	0.634	0.596	3.714
224.3	-0.02	-0.012	0	0.868	0.82	0.79	0.771	0.753	0.704	0.691	0.681	0.677	0.66	0.639	0.628	0.643	0.576	3.724
224.4	-0.022	-0.016	0	0.87	0.817	0.791	0.772	0.755	0.705	0.693	0.682	0.667	0.638	0.632	0.616	0.642	0.573	3.727
224.5	-0.021	-0.007	0	0.871	0.819	0.792	0.773	0.756	0.706	0.692	0.683	0.667	0.66	0.639	0.628	0.631	0.597	3.742
224.6	-0.019	-0.019	0	0.872	0.822	0.794	0.774	0.758	0.708	0.686	0.684	0.665	0.645	0.637	0.625	0.644	0.575	3.741
224.7	-0.021	-0.008	0	0.873	0.833	0.795	0.776	0.759	0.709	0.692	0.685	0.667	0.658	0.658	0.632	0.65	0.589	3.743
224.8	-0.026	-0.009	0	0.875	0.83	0.796	0.777	0.76	0.71	0.695	0.686	0.657	0.658	0.645	0.636	0.647	0.578	3.742
224.9	-0.02	-0.014	0	0.876	0.831	0.798	0.778	0.761	0.712	0.686	0.687	0.674	0.654	0.638	0.637	0.642	0.582	3.742
225	-0.022	-0.01	0	0.878	0.829	0.799	0.779	0.763	0.713	0.69	0.688	0.685	0.64	0.656	0.628	0.664	0.591	3.744
225.1	-0.019	-0.01	0	0.88	0.817	0.801	0.781	0.764	0.714	0.7	0.689	0.665	0.665	0.642	0.613	0.653	0.582	3.752
225.2	-0.02	-0.012	0	0.881	0.839	0.802	0.782	0.765	0.716	0.697	0.691	0.68	0.663	0.657	0.64	0.648	0.589	3.767
225.3	-0.01	-0.006	0	0.883	0.849	0.804	0.784	0.766	0.717	0.707	0.692	0.677	0.678	0.656	0.637	0.651	0.607	3.778
225.4	-0.025	-0.017	0	0.884	0.841	0.805	0.785	0.768	0.719	0.69	0.694	0.665	0.661	0.65	0.619	0.655	0.592	3.796
225.5	-0.016	-0.007	0	0.886	0.84	0.806	0.787	0.77	0.72	0.699	0.696	0.682	0.667	0.651	0.651	0.659	0.607	3.799
225.6	-0.016	-0.015	0	0.888	0.843	0.808	0.788	0.771	0.722	0.7	0.698	0.664	0.663	0.673	0.646	0.666	0.605	3.803
225.7	-0.021	-0.01	0	0.89	0.848	0.809	0.79	0.773	0.723	0.697	0.699	0.687	0.674	0.663	0.637	0.667	0.6	3.799
225.8	-0.016	-0.012	0	0.892	0.842	0.811	0.792	0.775	0.725	0.702	0.7	0.676	0.682	0.677	0.643	0.649	0.593	3.813
225.9	-0.015	-0.009	0	0.894	0.847	0.813	0.793	0.776	0.726	0.703	0.702	0.691	0.681	0.651	0.645	0.667	0.603	3.814
226	-0.016	-0.012	0	0.896	0.853	0.815	0.795	0.777	0.727	0.717	0.703	0.699	0.69	0.661	0.651	0.665	0.61	3.826
226.1	-0.012	-0.01	0	0.898	0.855	0.817	0.796	0.779	0.729	0.717	0.704	0.681	0.672	0.665	0.659	0.67	0.609	3.837
226.2	-0.019	-0.006	0	0.9	0.853	0.819	0.798	0.781	0.73	0.725	0.705	0.712	0.667	0.664	0.655	0.676	0.602	3.855
226.3	-0.015	-0.009	0	0.901	0.848	0.821	0.8	0.782	0.732	0.713	0.707	0.701	0.675	0.681	0.657	0.677	0.593	3.852
226.4	-0.016	-0.009	0	0.903	0.855	0.823	0.802	0.784	0.733	0.733	0.708	0.708	0.68	0.67	0.66	0.666	0.606	3.865
226.5	-0.013	-0.008	0	0.905	0.859	0.824	0.804	0.786	0.735	0.718	0.71	0.701	0.712	0.686	0.636	0.675	0.613	3.88
226.6	-0.014	-0.007	0	0.906	0.864	0.826	0.805	0.787	0.737	0.723	0.711	0.696	0.679	0.672	0.643	0.675	0.628	3.883
226.7	-0.018	-0.009	0	0.908	0.864	0.827	0.807	0.789	0.738	0.728	0.712	0.692	0.685	0.679	0.657	0.685	0.6	3.885
226.8	-0.019	-0.014	0	0.91	0.857	0.829	0.809	0.791	0.739	0.714	0.714	0.701	0.689	0.669	0.654	0.672	0.6	3.911
226.9	-0.009	-0.008	0	0.912	0.866	0.83	0.81	0.792	0.74	0.732	0.715	0.701	0.674	0.67	0.657	0.673	0.627	3.908
227	-0.022	-0.011	0	0.914	0.874	0.832	0.812	0.794	0.741	0.722	0.716	0.697	0.686	0.67	0.668	0.693	0.61	3.909
227.1	-0.019	-0.011	0	0.915	0.87	0.833	0.813	0.795	0.742	0.723	0.717	0.706	0.686	0.672	0.664	0.678	0.602	3.912
227.2	-0.017	-0.014	0	0.917	0.857	0.835	0.815	0.796	0.744	0.73	0.718	0.696	0.677	0.653	0.655	0.692	0.613	3.911
227.3	-0.014	-0.006	0	0.917	0.881	0.835	0.816	0.798	0.745	0.729	0.719	0.714	0.708	0.686	0.655	0.687	0.63	3.898
227.4	-0.014	-0.011	0	0.919	0.873	0.837	0.818	0.799	0.746	0.733	0.72	0.7	0.689	0.682	0.661	0.687	0.619	3.906
227.5	-0.021	-0.014	0	0.92	0.871	0.838	0.819	0.8	0.747	0.73	0.721	0.703	0.684	0.671	0.665	0.688	0.61	3.892
227.6	-0.02	-0.005	0	0.92	0.879	0.839	0.82	0.801	0.748	0.733	0.722	0.726	0.695	0.694	0.668	0.686	0.621	3.9
227.7	-0.024	-0.007	0	0.922	0.876	0.839	0.82	0.801	0.748	0.735	0.723	0.704	0.706	0.678	0.67	0.687	0.605	3.918
227.8	-0.013	-0.006	0	0.923	0.872	0.84	0.821	0.802	0.749	0.746	0.724	0.718	0.71	0.687	0.657	0.697	0.631	3.92
227.9	-0.019	-0.015	0	0.924	0.881	0.841	0.821	0.803	0.749	0.727	0.724	0.706	0.703	0.696	0.673	0.681	0.625	3.926
228	-0.014	-0.013	0	0.925	0.88	0.842	0.822	0.804	0.75	0.738	0.724	0.716	0.694	0.694	0.664	0.685	0.619	3.931
228.1	-0.021	-0.015	0	0.926	0.878	0.842	0.823	0.805	0.75	0.734	0.725	0.707	0.696	0.677	0.689	0.686	0.613	3.931
228.2	-0.018	-0.011	0	0.926	0.887	0.843	0.824	0.805	0.75	0.74	0.725	0.706	0.699	0.695	0.661	0.674	0.624	3.926
228.3	-0.019	-0.004	0	0.927	0.886	0.844	0.824	0.806	0.751	0.738	0.726	0.706	0.683	0.683	0.666	0.674	0.628	3.923
228.4	-0.019	-0.008	0	0.927	0.891	0.844	0.824	0.806	0.751	0.729	0.726	0.715	0.705	0.684	0.678	0.696	0.616	3.906
228.5	-0.012	-0.011	0	0.928	0.889	0.844	0.825	0.806	0.751	0.734	0.726	0.718	0.697	0.693	0.676	0.682	0.633	3.91
228.6	-0.015	-0.01	0	0.928	0.892	0.845	0.824	0.806	0.751	0.738	0.726	0.721	0.693	0.687	0.667	0.681	0.629	3.911
228.7	-0.019	-0.007	0	0.928	0.888	0.845	0.825	0.806	0.751	0.75	0.726	0.713	0.702	0.699	0.676	0.685	0.612	3.901
228.8	-0.01	0	0	0.929	0.889	0.845	0.824	0.807	0.751	0.748	0.726	0.73	0.717	0.694	0.672	0.679	0.646	3.915
228.9	-0.022	-0.012	0	0.929	0.884	0.845	0.824	0.807	0.751	0.736	0.725	0.729	0.704	0.671	0.677	0.689	0.62	3.923
229	-0.021	-0.011	0	0.929	0.881	0.845	0.824	0.807	0.75	0.742	0.725	0.72	0.704	0.688	0.681	0.681	0.637	3.928
229.1	-0.012	-0.009	0	0.929	0.88	0.845	0.824	0.807	0.75	0.736	0.725	0.715	0.713	0.684	0.679	0.698	0.616	3.922
229.2	-0.018	-0.009	0	0.928	0.889	0.845	0.824	0.806	0.749	0.738	0.724	0.708	0.7	0.698	0.665	0.688	0.632	3.916
229.3	-0.018	-0.011	0	0.927	0.883	0.844	0.823	0.806	0.749	0.73	0.724	0.699	0.695	0.678	0.663	0.7	0.63	3.902
229.4	-0.023	-0.017	0	0.927	0.874	0.844	0.823	0.805	0.748	0.733	0.724	0.715	0.697	0.674	0.68	0.685	0.621	3.888
229.5	-0.015	-0.004	0	0.926	0.876	0.843	0.822	0.805	0.748	0.74	0.723	0.718	0.675	0.673	0.671	0.681	0.621	3.877
229.6	-0.023	-0.014	0	0.925	0.868	0.842	0.822	0.804	0.747	0.725	0.722	0.688	0.699	0.676	0.661	0.687	0.598	3.882
229.7	-0.013	-0.008	0	0.924	0.875	0.841	0.821	0.803	0.746	0.735	0.721	0.714	0.682	0.672	0.655	0.683	0.622	3.876
229.8	-0.016	-0.013	0	0.922	0.876	0.84	0.82	0.801	0.745	0.736	0.72	0.711	0.718	0.693	0.666	0.693	0.616	3.87
229.9	-0.014	-0.005	0	0.922	0.877	0.839	0.819	0.8	0.744	0.736	0.719	0.7	0.703	0.685	0.682	0.693	0.631	3.865
230	-0.016	-0.012	0	0.921	0.879	0.839	0.818	0.799	0.743	0.728	0.718	0.7	0.693	0.681	0.673	0.679	0.6	3.845
230.1	-0.015	-0.008	0	0.919	0.877	0.837	0.816	0.798	0.742	0.734	0.717	0.72	0.688	0.666	0.661	0.688	0.615	3.83
230.2	-0.017	-0.012	0	0.919	0.867	0.836	0.815	0.797	0.741	0.727	0.715	0.692	0.691	0.662	0.657	0.695	0.622	3.844
230.3	-0.01	-0.008	0	0.917	0.857	0.835	0.814	0.796	0.74	0.733	0.714	0.704	0.695	0.673	0.655	0.67	0.629	3.832
230.4	-0.019	-0.013	0	0.915	0.865	0.833	0.812	0.794	0.738	0.727	0.713	0.688	0.678	0.675	0.65	0.668	0.613	3.82
230.5	-0.016	-0.009	0	0.913	0.873	0.832	0.811	0.792	0.736	0.724	0.711	0.697	0.691	0.674	0.673	0.676	0.611	3.827
230.6	-0.016	-0.012	0	0.911	0.855	0.83	0.809	0.79	0.735	0.725	0.71	0.679	0.685	0.667	0.633	0.678	0.62	3.811
230.7	-0.021	-0.009	0	0.908	0.857	0.828	0.807	0.788	0.733	0.728	0.709	0.689	0.675	0.675	0.655	0.688	0.605	3.778
230.8	-0.019	-0.014	0	0.906	0.866	0.826	0.805	0.787	0.731	0.718	0.707	0.698	0.679	0.678	0.65	0.666	0.618	3.772
230.9	-0.017	-0.006	0	0.904	0.855	0.824	0.804	0.785	0.73	0.712	0.705	0.694	0.665	0.667	0.65	0.678	0.598	3.775
231	-0.015	-0.006	0	0.902	0.859	0.822	0.802	0.783	0.728	0.721	0.704	0.688	0.689	0.663	0.65	0.676	0.602	3.772
231.1	-0.02	-0.008	0	0.9	0.858	0.82	0.8	0.782	0.726	0.712	0.702	0.693	0.666	0.672	0.662	0.65	0.607	3.773
231.2	-0.015	-0.011	0	0.899	0.854	0.818	0.798	0.78	0.725	0.716	0.7	0.698	0.673	0.667	0.644	0.676	0.598	3.782
231.3	-0.02	-0.009	0	0.897	0.849	0.816	0.797	0.778	0.723	0.712	0.698	0.677	0.669	0.658	0.637	0.656	0.587	3.774
231.4	-0.018	-0.006	0	0.894	0.841	0.814	0.795	0.776	0.721	0.714	0.696	0.681	0.668	0.653	0.652	0.652	0.588	3.753
231.5	-0.016	-0.012	0	0.892	0.847	0.811	0.793	0.774	0.719	0.708	0.694	0.678	0.682	0.65	0.643	0.664	0.582	3.73
231.6	-0.021	-0.01	0	0.89	0.833	0.809	0.791	0.772	0.717	0.706	0.692	0.672	0.66	0.651	0.629	0.673	0.592	3.706
231.7	-0.013	-0.007	0	0.887	0.847	0.807	0.789	0.769	0.714	0.704	0.69	0.683	0.658	0.633	0.64	0.648	0.59	3.688
231.8	-0.022	-0.013	0	0.884	0.83	0.805	0.786	0.767	0.712	0.698	0.688	0.661	0.671	0.66	0.626	0.649	0.575	3.668
231.9	-0.018	-0.007	0	0.881	0.832	0.802	0.783	0.765	0.71	0.696	0.685	0.667	0.656	0.648	0.638	0.659	0.583	3.661
232	-0.015	-0.009	0	0.878	0.835	0.799	0.78	0.762	0.707	0.698	0.683	0.672	0.648	0.632	0.624	0.637	0.596	3.652
232.1	-0.013	-0.006	0	0.875	0.832	0.797	0.778	0.759	0.705	0.698	0.681	0.672	0.661	0.645	0.645	0.654	0.591	3.649
232.2	-0.017	-0.01	0	0.872	0.825	0.793	0.775	0.757	0.702	0.689	0.678	0.669	0.657	0.633	0.633	0.645	0.579	3.634
232.3	-0.013	-0.009	0	0.869	0.828	0.79	0.772	0.754	0.699	0.686	0.675	0.675	0.654	0.639	0.624	0.63	0.588	3.619
232.4	-0.016	-0.005	0.001	0.866	0.822	0.787	0.77	0.752	0.697	0.685	0.672	0.655	0.642	0.629	0.615	0.631	0.577	3.604
232.5	-0.016	-0.007	0	0.862	0.824	0.784	0.767	0.749	0.694	0.687	0.669	0.66	0.645	0.637	0.623	0.653	0.584	3.585
232.6	-0.027	-0.012	0	0.859	0.807	0.781	0.763	0.746	0.691	0.676	0.666	0.644	0.629	0.611	0.599	0.633	0.576	3.567
232.7	-0.014	-0.012	0	0.856	0.817	0.778	0.761	0.743	0.687	0.672	0.663	0.653	0.628	0.627	0.606	0.634	0.581	3.551
232.8	-0.019	-0.013	0	0.852	0.804	0.774	0.757	0.74	0.684	0.667	0.66	0.642	0.623	0.627	0.609	0.633	0.563	3.542
232.9	-0.02	-0.01	0	0.847	0.795	0.77	0.754	0.736	0.681	0.673	0.657	0.639	0.631	0.624	0.61	0.623	0.563	3.526
233	-0.013	-0.012	0	0.843	0.803	0.766	0.75	0.733	0.677	0.667	0.654	0.634	0.633	0.627	0.612	0.628	0.564	3.51
233.1	-0.012	-0.006	0	0.839	0.802	0.762	0.746	0.729	0.673	0.67	0.65	0.627	0.624	0.612	0.602	0.618	0.558	3.492
233.2	-0.013	-0.011	0	0.834	0.787	0.758	0.742	0.725	0.669	0.658	0.646	0.635	0.623	0.6	0.582	0.616	0.554	3.475
233.3	-0.014	-0.009	0	0.829	0.79	0.753	0.738	0.721	0.666	0.652	0.642	0.643	0.62	0.61	0.586	0.622	0.548	3.454
233.4	-0.019	-0.01	0	0.824	0.782	0.748	0.733	0.716	0.662	0.646	0.638	0.634	0.605	0.609	0.599	0.602	0.538	3.432
233.5	-0.018	-0.008	0	0.819	0.774	0.744	0.728	0.712	0.657	0.654	0.633	0.633	0.608	0.594	0.583	0.614	0.547	3.413
233.6	-0.013	-0.012	0	0.813	0.765	0.739	0.724	0.708	0.652	0.645	0.629	0.621	0.605	0.599	0.575	0.593	0.535	3.398
233.7	-0.017	-0.011	0	0.808	0.757	0.734	0.719	0.703	0.647	0.643	0.625	0.615	0.592	0.584	0.573	0.598	0.535	3.372
233.8	-0.019	-0.015	0	0.802	0.749	0.729	0.713	0.697	0.641	0.623	0.62	0.586	0.609	0.572	0.563	0.574	0.527	3.347
233.9	-0.017	-0.011	0	0.796	0.748	0.724	0.708	0.692	0.636	0.627	0.615	0.607	0.589	0.573	0.572	0.583	0.529	3.32
234	-0.019	-0.012	0	0.789	0.742	0.718	0.703	0.687	0.631	0.616	0.61	0.592	0.587	0.574	0.553	0.576	0.532	3.293
234.1	-0.018	-0.009	0.001	0.783	0.738	0.712	0.697	0.682	0.625	0.625	0.604	0.606	0.579	0.571	0.579	0.583	0.52	3.264
234.2	-0.019	-0.008	0.001	0.776	0.731	0.705	0.69	0.676	0.619	0.611	0.598	0.596	0.557	0.558	0.546	0.559	0.511	3.237
234.3	-0.018	-0.003	0	0.77	0.729	0.699	0.685	0.671	0.614	0.606	0.593	0.589	0.577	0.56	0.554	0.563	0.516	3.21
234.4	-0.02	-0.016	0	0.763	0.714	0.692	0.678	0.665	0.607	0.587	0.587	0.569	0.563	0.553	0.536	0.552	0.496	3.185
234.5	-0.017	-0.011	0	0.755	0.703	0.685	0.672	0.658	0.601	0.592	0.581	0.578	0.56	0.539	0.543	0.545	0.502	3.162
234.6	-0.015	-0.01	0	0.748	0.707	0.679	0.665	0.651	0.594	0.586	0.575	0.57	0.56	0.537	0.522	0.536	0.49	3.129
234.7	-0.018	-0.01	0	0.741	0.7	0.671	0.658	0.644	0.587	0.582	0.568	0.564	0.548	0.526	0.515	0.542	0.493	3.094
234.8	-0.022	-0.013	0.001	0.733	0.68	0.664	0.65	0.637	0.58	0.573	0.562	0.542	0.533	0.53	0.518	0.522	0.485	3.057
234.9	-0.016	-0.011	0.001	0.725	0.682	0.657	0.642	0.63	0.574	0.572	0.555	0.542	0.538	0.518	0.5	0.525	0.486	3.02
235	-0.014	-0.01	0.001	0.716	0.665	0.649	0.634	0.622	0.566	0.561	0.548	0.534	0.531	0.508	0.5	0.516	0.47	2.976
235.1	-0.016	-0.008	0.001	0.707	0.663	0.64	0.626	0.614	0.559	0.555	0.54	0.533	0.522	0.512	0.502	0.511	0.477	2.935
235.2	-0.018	-0.011	0	0.698	0.657	0.632	0.618	0.606	0.551	0.552	0.533	0.528	0.522	0.504	0.495	0.501	0.457	2.895
235.3	-0.015	-0.007	0	0.689	0.643	0.624	0.609	0.599	0.543	0.535	0.525	0.519	0.512	0.495	0.491	0.49	0.451	2.855
235.4	-0.011	-0.009	0	0.68	0.637	0.616	0.601	0.59	0.534	0.536	0.517	0.516	0.506	0.491	0.465	0.504	0.461	2.814
235.5	-0.015	-0.009	0	0.671	0.624	0.608	0.592	0.583	0.526	0.523	0.51	0.509	0.496	0.477	0.468	0.492	0.441	2.776
235.6	-0.013	-0.012	0.001	0.661	0.614	0.599	0.584	0.574	0.518	0.512	0.502	0.501	0.485	0.474	0.456	0.477	0.428	2.736
235.7	-0.017	-0.017	0.001	0.652	0.604	0.591	0.575	0.565	0.51	0.507	0.495	0.486	0.475	0.465	0.451	0.471	0.428	2.696
235.8	-0.013	-0.006	0.001	0.642	0.6	0.582	0.567	0.557	0.502	0.498	0.487	0.48	0.462	0.476	0.451	0.469	0.424	2.654
235.9	-0.015	-0.009	0.001	0.633	0.584	0.573	0.558	0.548	0.494	0.486	0.479	0.468	0.459	0.441	0.442	0.451	0.413	2.61
236	-0.022	-0.009	0.001	0.622	0.58	0.564	0.549	0.539	0.485	0.483	0.471	0.454	0.455	0.435	0.437	0.447	0.408	2.563
236.1	-0.014	-0.005	0.001	0.613	0.573	0.557	0.54	0.53	0.477	0.478	0.464	0.459	0.449	0.433	0.431	0.435	0.403	2.517
236.2	-0.023	-0.016	0.001	0.602	0.551	0.547	0.531	0.521	0.469	0.465	0.455	0.436	0.433	0.428	0.409	0.433	0.375	2.47
236.3	-0.017	-0.013	0.001	0.592	0.547	0.538	0.521	0.512	0.46	0.454	0.447	0.429	0.423	0.418	0.403	0.407	0.38	2.426
236.4	-0.012	-0.008	0.001	0.581	0.538	0.529	0.512	0.503	0.452	0.447	0.439	0.435	0.421	0.403	0.401	0.413	0.385	2.381
236.5	-0.017	-0.007	0	0.571	0.526	0.519	0.503	0.494	0.443	0.437	0.431	0.435	0.42	0.4	0.404	0.392	0.379	2.339
236.6	-0.015	-0.013	0	0.56	0.518	0.509	0.494	0.485	0.434	0.428	0.425	0.408	0.406	0.413	0.385	0.404	0.373	2.294
236.7	-0.016	-0.007	0	0.55	0.507	0.499	0.485	0.475	0.425	0.423	0.417	0.403	0.391	0.391	0.392	0.392	0.359	2.249
236.8	-0.011	-0.007	0	0.539	0.505	0.49	0.476	0.466	0.417	0.426	0.408	0.404	0.394	0.383	0.381	0.392	0.352	2.205
236.9	-0.013	-0.005	0	0.529	0.491	0.481	0.467	0.458	0.408	0.409	0.4	0.398	0.387	0.388	0.362	0.375	0.34	2.162
237	-0.017	-0.011	0	0.519	0.477	0.472	0.458	0.45	0.4	0.399	0.392	0.396	0.366	0.373	0.354	0.367	0.326	2.117
237.1	-0.019	-0.013	0.001	0.511	0.463	0.463	0.449	0.44	0.392	0.384	0.382	0.383	0.367	0.365	0.353	0.358	0.328	2.074
237.2	-0.018	-0.013	0.001	0.501	0.458	0.454	0.441	0.431	0.384	0.381	0.374	0.357	0.368	0.344	0.343	0.348	0.322	2.03
237.3	-0.023	-0.013	0.001	0.49	0.436	0.445	0.433	0.421	0.376	0.366	0.366	0.346	0.344	0.344	0.326	0.333	0.309	1.987
237.4	-0.016	-0.007	0.001	0.48	0.44	0.435	0.424	0.412	0.368	0.363	0.358	0.351	0.348	0.348	0.335	0.34	0.308	1.95
237.5	-0.015	-0.01	0.001	0.469	0.427	0.425	0.414	0.402	0.36	0.356	0.349	0.336	0.337	0.334	0.317	0.332	0.298	1.906
237.6	-0.025	-0.016	0.001	0.456	0.41	0.416	0.405	0.393	0.351	0.341	0.341	0.309	0.331	0.313	0.312	0.313	0.292	1.861
237.7	-0.018	-0.014	0.001	0.446	0.401	0.407	0.396	0.384	0.345	0.334	0.333	0.309	0.314	0.313	0.31	0.305	0.272	1.818
237.8	-0.022	-0.012	0.001	0.436	0.39	0.397	0.385	0.375	0.336	0.32	0.325	0.308	0.299	0.304	0.286	0.3	0.274	1.773
237.9	-0.011	-0.007	0.001	0.426	0.387	0.388	0.377	0.366	0.328	0.326	0.316	0.309	0.3	0.3	0.299	0.288	0.267	1.726
238	-0.014	-0.007	0.001	0.416	0.377	0.379	0.368	0.358	0.32	0.317	0.309	0.298	0.292	0.283	0.296	0.292	0.265	1.684
238.1	-0.017	-0.009	0.001	0.406	0.367	0.37	0.359	0.349	0.311	0.307	0.303	0.293	0.283	0.284	0.28	0.284	0.255	1.642
238.2	-0.015	-0.008	0.001	0.396	0.36	0.361	0.35	0.34	0.301	0.297	0.295	0.284	0.283	0.28	0.261	0.278	0.241	1.599
238.3	-0.01	-0.005	0.001	0.386	0.352	0.352	0.342	0.332	0.293	0.296	0.287	0.291	0.278	0.273	0.269	0.274	0.238	1.555
238.4	-0.014	-0.009	0.001	0.376	0.337	0.342	0.332	0.324	0.285	0.285	0.28	0.265	0.271	0.269	0.253	0.257	0.243	1.512
238.5	-0.013	-0.008	0.001	0.366	0.331	0.333	0.324	0.316	0.277	0.278	0.272	0.248	0.258	0.246	0.249	0.255	0.224	1.471
238.6	-0.015	-0.014	0	0.357	0.321	0.325	0.315	0.308	0.269	0.263	0.263	0.255	0.249	0.24	0.231	0.236	0.218	1.433
238.7	-0.022	-0.011	0.001	0.347	0.307	0.316	0.307	0.3	0.262	0.256	0.255	0.243	0.245	0.231	0.234	0.231	0.205	1.395
238.8	-0.013	-0.009	0.001	0.338	0.31	0.308	0.299	0.293	0.255	0.259	0.249	0.242	0.234	0.235	0.233	0.237	0.214	1.359
238.9	-0.014	-0.007	0.001	0.329	0.295	0.301	0.292	0.285	0.248	0.247	0.242	0.239	0.234	0.228	0.215	0.224	0.211	1.323
239	-0.017	-0.008	0.001	0.32	0.288	0.294	0.284	0.276	0.241	0.239	0.235	0.232	0.222	0.217	0.209	0.217	0.198	1.287
239.1	-0.02	-0.009	0.001	0.311	0.27	0.286	0.276	0.269	0.234	0.231	0.228	0.224	0.21	0.208	0.204	0.211	0.191	1.251
239.2	-0.013	-0.004	0.001	0.302	0.274	0.278	0.269	0.262	0.229	0.227	0.222	0.218	0.212	0.211	0.213	0.207	0.185	1.216
239.3	-0.015	-0.009	0.001	0.294	0.265	0.27	0.262	0.255	0.223	0.219	0.215	0.209	0.202	0.201	0.193	0.197	0.182	1.182
239.4	-0.013	-0.01	0.001	0.286	0.259	0.262	0.255	0.248	0.216	0.217	0.209	0.199	0.202	0.19	0.189	0.193	0.177	1.149
239.5	-0.017	-0.008	0.001	0.277	0.243	0.253	0.248	0.241	0.21	0.208	0.204	0.186	0.196	0.185	0.174	0.184	0.161	1.116
239.6	-0.014	-0.009	0.001	0.27	0.24	0.246	0.241	0.235	0.203	0.208	0.197	0.191	0.186	0.181	0.181	0.192	0.168	1.084
239.7	-0.019	-0.01	0	0.262	0.233	0.239	0.234	0.228	0.196	0.188	0.191	0.185	0.188	0.183	0.168	0.175	0.156	1.053
239.8	-0.016	-0.009	0	0.254	0.23	0.232	0.228	0.221	0.19	0.191	0.186	0.169	0.18	0.172	0.165	0.166	0.159	1.023
239.9	-0.013	-0.007	0	0.248	0.221	0.226	0.222	0.215	0.185	0.188	0.18	0.169	0.169	0.166	0.159	0.181	0.165	0.992
240	-0.016	-0.003	0	0.241	0.215	0.219	0.216	0.209	0.179	0.175	0.173	0.172	0.17	0.157	0.16	0.164	0.14	0.963
240.1	-0.015	-0.012	0	0.234	0.203	0.213	0.21	0.204	0.174	0.166	0.168	0.155	0.155	0.148	0.156	0.162	0.139	0.935
240.2	-0.015	-0.006	0	0.228	0.204	0.207	0.205	0.198	0.168	0.166	0.163	0.162	0.155	0.148	0.146	0.147	0.144	0.908
240.3	-0.012	-0.008	0.001	0.221	0.195	0.201	0.2	0.192	0.163	0.161	0.159	0.147	0.153	0.139	0.139	0.143	0.13	0.885
240.4	-0.016	-0.01	0.001	0.215	0.186	0.194	0.194	0.186	0.158	0.156	0.154	0.142	0.152	0.136	0.138	0.142	0.133	0.858
240.5	-0.012	-0.008	0.001	0.209	0.189	0.188	0.188	0.181	0.153	0.156	0.149	0.145	0.132	0.128	0.14	0.143	0.12	0.831
240.6	-0.019	-0.007	0	0.203	0.172	0.183	0.182	0.176	0.148	0.139	0.144	0.141	0.136	0.129	0.137	0.131	0.118	0.805
240.7	-0.015	-0.009	0	0.197	0.171	0.177	0.176	0.17	0.144	0.139	0.14	0.142	0.132	0.136	0.13	0.131	0.114	0.778
240.8	-0.013	-0.008	0	0.191	0.167	0.172	0.171	0.166	0.139	0.135	0.135	0.128	0.114	0.131	0.127	0.131	0.11	0.751
240.9	-0.012	-0.009	0	0.186	0.166	0.168	0.166	0.161	0.135	0.132	0.131	0.13	0.13	0.122	0.123	0.132	0.117	0.728
241	-0.02	-0.013	0.001	0.181	0.152	0.163	0.162	0.157	0.131	0.127	0.127	0.115	0.12	0.11	0.116	0.116	0.102	0.707
241.1	-0.019	-0.008	0.001	0.176	0.147	0.159	0.157	0.153	0.127	0.123	0.124	0.109	0.119	0.114	0.104	0.108	0.105	0.686
241.2	-0.01	-0.006	0.001	0.171	0.148	0.155	0.153	0.148	0.123	0.123	0.12	0.111	0.113	0.107	0.107	0.112	0.098	0.666
241.3	-0.015	-0.005	0.001	0.166	0.144	0.151	0.148	0.144	0.119	0.117	0.116	0.114	0.114	0.109	0.114	0.114	0.102	0.645
241.4	-0.018	-0.008	0.001	0.162	0.138	0.147	0.144	0.14	0.115	0.114	0.113	0.102	0.104	0.099	0.104	0.103	0.096	0.626
241.5	-0.014	-0.011	0.001	0.157	0.134	0.142	0.14	0.136	0.111	0.105	0.109	0.096	0.105	0.105	0.106	0.097	0.083	0.607
241.6	-0.017	-0.008	0.001	0.152	0.126	0.138	0.136	0.132	0.108	0.099	0.106	0.097	0.092	0.098	0.091	0.109	0.088	0.589
241.7	-0.018	-0.007	0	0.148	0.127	0.134	0.132	0.128	0.104	0.101	0.102	0.091	0.094	0.098	0.096	0.103	0.082	0.571
241.8	-0.013	-0.011	0.001	0.143	0.122	0.13	0.128	0.124	0.101	0.101	0.099	0.09	0.097	0.089	0.087	0.092	0.083	0.554
241.9	-0.014	-0.011	0.001	0.139	0.115	0.127	0.124	0.121	0.098	0.089	0.096	0.09	0.086	0.093	0.085	0.085	0.079	0.537
242	-0.018	-0.009	0	0.135	0.103	0.123	0.12	0.118	0.095	0.092	0.093	0.08	0.076	0.084	0.079	0.083	0.071	0.521
242.1	-0.013	-0.01	0.001	0.132	0.102	0.12	0.117	0.115	0.092	0.09	0.09	0.085	0.076	0.083	0.084	0.082	0.069	0.506
242.2	-0.013	-0.006	0.001	0.128	0.103	0.117	0.114	0.112	0.089	0.09	0.087	0.088	0.09	0.082	0.08	0.082	0.078	0.49
242.3	-0.011	-0.006	0	0.124	0.104	0.113	0.111	0.109	0.086	0.084	0.084	0.084	0.085	0.073	0.072	0.075	0.074	0.475
242.4	-0.018	-0.013	0.001	0.121	0.096	0.11	0.108	0.106	0.084	0.08	0.082	0.081	0.07	0.067	0.067	0.066	0.068	0.459
242.5	-0.015	-0.011	0.001	0.117	0.091	0.107	0.105	0.103	0.081	0.076	0.079	0.065	0.065	0.071	0.067	0.072	0.051	0.444
242.6	-0.013	-0.007	0.001	0.114	0.09	0.104	0.102	0.1	0.078	0.07	0.076	0.064	0.067	0.07	0.077	0.062	0.062	0.43
242.7	-0.014	-0.006	0.001	0.11	0.087	0.101	0.099	0.097	0.075	0.071	0.074	0.073	0.068	0.067	0.065	0.079	0.069	0.416
242.8	-0.014	-0.007	0.001	0.107	0.086	0.098	0.096	0.094	0.072	0.073	0.071	0.066	0.058	0.063	0.058	0.063	0.06	0.403
242.9	-0.014	-0.009	0.001	0.104	0.077	0.095	0.093	0.092	0.07	0.068	0.069	0.071	0.058	0.062	0.062	0.056	0.058	0.39
243	-0.016	-0.01	0.001	0.101	0.081	0.092	0.091	0.09	0.067	0.066	0.067	0.062	0.06	0.065	0.056	0.059	0.058	0.378
243.1	-0.017	-0.009	0.001	0.098	0.074	0.09	0.088	0.087	0.065	0.06	0.064	0.049	0.06	0.053	0.054	0.049	0.045	0.366
243.2	-0.014	-0.008	0	0.096	0.075	0.087	0.086	0.085	0.063	0.06	0.062	0.057	0.058	0.058	0.063	0.052	0.053	0.356
243.3	-0.018	-0.01	0	0.093	0.07	0.085	0.084	0.083	0.061	0.059	0.061	0.053	0.06	0.057	0.054	0.055	0.054	0.345
243.4	-0.015	-0.004	0	0.09	0.068	0.082	0.082	0.08	0.059	0.051	0.059	0.056	0.06	0.052	0.062	0.06	0.041	0.334
243.5	-0.013	-0.013	0.001	0.088	0.064	0.08	0.079	0.077	0.058	0.056	0.057	0.057	0.05	0.044	0.048	0.057	0.04	0.323
243.6	-0.018	-0.011	0.001	0.086	0.063	0.078	0.077	0.075	0.056	0.052	0.055	0.043	0.044	0.045	0.048	0.048	0.04	0.313
243.7	-0.017	-0.008	0.001	0.083	0.059	0.076	0.075	0.073	0.054	0.052	0.054	0.051	0.042	0.038	0.046	0.044	0.049	0.302
243.8	-0.007	-0.008	0.001	0.081	0.066	0.074	0.073	0.072	0.052	0.054	0.052	0.055	0.048	0.048	0.054	0.05	0.055	0.293
243.9	-0.014	-0.009	0.001	0.079	0.054	0.072	0.071	0.07	0.05	0.046	0.05	0.043	0.046	0.041	0.046	0.046	0.037	0.284
244	-0.018	-0.006	0.001	0.076	0.054	0.07	0.07	0.068	0.048	0.045	0.048	0.045	0.051	0.038	0.05	0.045	0.038	0.276
244.1	-0.016	-0.013	0.001	0.075	0.053	0.068	0.068	0.066	0.047	0.038	0.047	0.036	0.038	0.033	0.039	0.035	0.039	0.268
244.2	-0.013	-0.01	0.001	0.073	0.055	0.067	0.066	0.065	0.045	0.043	0.046	0.041	0.045	0.036	0.036	0.042	0.024	0.261
244.3	-0.014	-0.009	0.001	0.071	0.052	0.065	0.065	0.063	0.044	0.039	0.045	0.042	0.042	0.038	0.04	0.035	0.032	0.253
244.4	-0.016	-0.009	0.001	0.069	0.052	0.063	0.063	0.062	0.043	0.047	0.043	0.036	0.038	0.034	0.039	0.044	0.031	0.245
244.5	-0.014	-0.006	0.001	0.068	0.05	0.062	0.061	0.06	0.041	0.04	0.041	0.034	0.054	0.044	0.038	0.045	0.035	0.238
244.6	-0.015	-0.012	0.001	0.066	0.044	0.06	0.06	0.059	0.04	0.039	0.04	0.038	0.044	0.031	0.047	0.039	0.034	0.231
244.7	-0.01	-0.005	0.001	0.065	0.051	0.058	0.059	0.057	0.039	0.039	0.039	0.043	0.034	0.041	0.032	0.039	0.032	0.224
244.8	-0.014	-0.007	0.001	0.063	0.045	0.057	0.058	0.056	0.037	0.038	0.038	0.034	0.028	0.041	0.032	0.034	0.037	0.217
244.9	-0.012	-0.007	0.001	0.061	0.041	0.056	0.056	0.054	0.036	0.036	0.037	0.035	0.042	0.029	0.031	0.034	0.035	0.211
245	-0.019	-0.009	0.001	0.06	0.037	0.055	0.055	0.053	0.035	0.03	0.036	0.028	0.034	0.03	0.026	0.026	0.027	0.205
245.1	-0.018	-0.008	0.001	0.058	0.036	0.053	0.054	0.052	0.034	0.03	0.035	0.037	0.028	0.033	0.034	0.031	0.029	0.198
245.2	-0.015	-0.006	0.001	0.057	0.036	0.053	0.053	0.051	0.033	0.032	0.034	0.028	0.023	0.028	0.027	0.028	0.029	0.192
245.3	-0.011	-0.004	0.001	0.056	0.041	0.051	0.051	0.05	0.032	0.034	0.033	0.037	0.042	0.035	0.032	0.032	0.034	0.187
245.4	-0.016	-0.01	0.001	0.055	0.038	0.05	0.051	0.049	0.031	0.031	0.032	0.033	0.036	0.037	0.028	0.031	0.034	0.182
245.5	-0.018	-0.011	0.001	0.054	0.032	0.049	0.049	0.048	0.03	0.025	0.031	0.026	0.026	0.024	0.032	0.026	0.032	0.178
245.6	-0.015	-0.011	0.001	0.053	0.033	0.048	0.049	0.047	0.03	0.033	0.03	0.027	0.03	0.025	0.029	0.031	0.014	0.173
245.7	-0.014	-0.012	0.001	0.052	0.033	0.047	0.048	0.046	0.029	0.03	0.029	0.025	0.026	0.032	0.022	0.024	0.02	0.169
245.8	-0.008	-0.006	0.001	0.051	0.035	0.046	0.047	0.045	0.028	0.026	0.028	0.029	0.026	0.034	0.032	0.028	0.018	0.165
245.9	-0.016	-0.006	0.001	0.05	0.032	0.045	0.046	0.044	0.027	0.027	0.028	0.027	0.029	0.028	0.022	0.02	0.018	0.16
246	-0.015	-0.01	0.001	0.049	0.024	0.044	0.045	0.043	0.026	0.027	0.027	0.02	0.023	0.027	0.021	0.026	0.036	0.156
246.1	-0.009	-0.004	0.001	0.048	0.035	0.044	0.044	0.043	0.026	0.027	0.026	0.033	0.021	0.025	0.034	0.032	0.021	0.153
246.2	-0.018	-0.006	0.001	0.047	0.029	0.043	0.043	0.042	0.025	0.023	0.026	0.028	0.02	0.021	0.021	0.014	0.021	0.149
246.3	-0.019	-0.013	0.001	0.046	0.023	0.042	0.042	0.041	0.024	0.017	0.025	0.018	0.027	0.014	0.017	0.018	0.011	0.146
246.4	-0.015	-0.006	0.001	0.045	0.028	0.041	0.042	0.04	0.024	0.018	0.024	0.02	0.022	0.02	0.018	0.025	0.02	0.142
246.5	-0.013	-0.006	0.001	0.044	0.03	0.041	0.041	0.04	0.023	0.024	0.024	0.026	0.023	0.02	0.021	0.023	0.022	0.139
246.6	-0.018	-0.008	0.001	0.043	0.027	0.04	0.04	0.039	0.023	0.025	0.023	0.03	0.024	0.014	0.033	0.03	0.024	0.135
246.7	-0.017	-0.008	0.001	0.043	0.024	0.039	0.04	0.038	0.022	0.017	0.022	0.011	0.014	0.012	0.021	0.022	0.014	0.132
246.8	-0.02	-0.009	0.001	0.042	0.023	0.039	0.039	0.038	0.022	0.012	0.022	0.023	0.022	0.015	0.014	0.012	0.01	0.13
246.9	-0.015	-0.009	0.001	0.041	0.022	0.038	0.038	0.037	0.021	0.019	0.022	0.028	0.027	0.021	0.015	0.022	0.023	0.127
247	-0.008	-0.005	0.001	0.04	0.02	0.037	0.038	0.036	0.021	0.019	0.021	0.018	0.026	0.017	0.022	0.022	0.019	0.124
247.1	-0.016	-0.01	0.001	0.04	0.021	0.037	0.037	0.036	0.02	0.017	0.021	0.016	0.012	0.009	0.009	0.012	0.019	0.121
247.2	-0.017	-0.011	0.001	0.039	0.022	0.036	0.037	0.035	0.02	0.018	0.02	0.017	0.015	0.013	0.021	0.019	0.019	0.119
247.3	-0.011	-0.005	0.001	0.039	0.025	0.036	0.036	0.035	0.019	0.019	0.02	0.026	0.013	0.02	0.016	0.018	0.022	0.117
247.4	-0.018	-0.01	0.001	0.038	0.023	0.036	0.036	0.035	0.019	0.014	0.019	0.008	0.018	0.017	0.016	0.023	0.015	0.114
247.5	-0.022	-0.01	0.001	0.037	0.019	0.035	0.035	0.034	0.019	0.01	0.019	0.016	0.005	0.018	0.017	0.011	0.005	0.112
247.6	-0.014	-0.005	0.001	0.037	0.022	0.034	0.035	0.034	0.018	0.016	0.019	0.023	0.014	0.015	0.013	0.017	0.013	0.11
247.7	-0.011	-0.007	0.001	0.036	0.021	0.034	0.034	0.033	0.018	0.014	0.018	0.018	0.018	0.014	0.023	0.022	0.02	0.108
247.8	-0.015	-0.011	0.001	0.036	0.02	0.033	0.034	0.033	0.018	0.01	0.018	0.016	0.001	0.005	0.016	0.016	0.013	0.106
247.9	-0.014	-0.01	0.001	0.035	0.016	0.033	0.033	0.032	0.017	0.014	0.017	0.016	0.013	0.007	0.013	0.009	0.014	0.104
248	-0.008	0	0.001	0.034	0.023	0.032	0.033	0.032	0.017	0.018	0.017	0.012	0.019	0.014	0.009	0.021	0.024	0.102
248.1	-0.013	-0.008	0.001	0.035	0.012	0.032	0.033	0.032	0.017	0.009	0.017	0.015	0.015	0.012	0.013	0.013	0.012	0.101
248.2	-0.017	-0.011	0.001	0.034	0.014	0.032	0.032	0.031	0.016	0.011	0.017	0.009	0.01	0.004	0.016	0.012	0.007	0.099
248.3	-0.014	-0.007	0.001	0.034	0.018	0.031	0.032	0.031	0.016	0.016	0.016	0.014	0.015	0.006	0.012	0.011	0.016	0.098
248.4	-0.014	-0.01	0.001	0.034	0.021	0.031	0.032	0.031	0.016	0.013	0.016	0.019	0.014	0.018	0.02	0.009	0.013	0.096
248.5	-0.015	-0.012	0.001	0.033	0.015	0.031	0.031	0.031	0.015	0.012	0.016	0.017	0.019	0.013	0.012	0.015	0.019	0.095
248.6	-0.012	-0.006	0.001	0.033	0.017	0.03	0.031	0.03	0.015	0.012	0.016	0.018	0.015	0.026	0.011	0.014	0.01	0.094
248.7	-0.017	-0.007	0.001	0.033	0.017	0.03	0.03	0.03	0.015	0.012	0.016	0.011	0.018	0.019	0.02	0.019	0.012	0.092
248.8	-0.016	-0.01	0.001	0.032	0.012	0.03	0.03	0.029	0.015	0.012	0.016	0.005	0.021	0.012	0.014	0.016	0.001	0.091
248.9	-0.016	-0.01	0.001	0.032	0.019	0.03	0.03	0.029	0.014	0.009	0.015	0.014	0.006	0.012	0.017	0.013	0.007	0.09
249	-0.013	-0.007	0.001	0.031	0.014	0.029	0.029	0.029	0.014	0.014	0.015	0.016	0.018	0.02	0.007	0.011	0.015	0.089
249.1	-0.007	-0.005	0.001	0.031	0.02	0.029	0.029	0.029	0.014	0.016	0.015	0.016	0.013	0.019	0.015	0.01	0.009	0.088
249.2	-0.017	-0.009	0.001	0.031	0.012	0.029	0.029	0.028	0.014	0.005	0.015	0.01	0.014	0.006	0.011	0.014	0.012	0.087
249.3	-0.013	-0.013	0.001	0.031	0.016	0.029	0.029	0.028	0.014	0.013	0.015	0.011	0.012	0.012	0.013	0.012	0.006	0.086
249.4	-0.015	-0.011	0	0.031	0.01	0.029	0.029	0.028	0.013	0.007	0.015	0.004	0.009	0.003	0.014	0.014	0.009	0.085
249.5	-0.01	-0.011	0	0.03	0.015	0.029	0.028	0.028	0.013	0.007	0.014	0.023	0.016	0.006	0.011	0.001	0.008	0.084
249.6	-0.02	-0.006	0	0.03	0.009	0.028	0.028	0.027	0.013	0.008	0.014	0.016	0.002	0.014	0.015	0.018	0.001	0.084
249.7	-0.018	-0.009	0	0.03	0.011	0.028	0.028	0.027	0.013	0.006	0.014	0.013	0.014	0.016	0.012	0.007	0.016	0.083
249.8	-0.013	-0.009	0	0.029	0.017	0.028	0.028	0.027	0.013	0.011	0.014	0.008	0.01	0.011	0.012	0.016	0.007	0.083
249.9	-0.013	-0.005	0	0.029	0.015	0.027	0.028	0.027	0.013	0.012	0.014	0.008	0.015	0.008	0.015	0.017	0.007	0.082
250	-0.017	-0.008	0.001	0.029	0.016	0.027	0.028	0.027	0.013	0.014	0.014	0.009	0.016	0.017	0.012	0.005	0.008	0.081
250.1	-0.017	-0.011	0.001	0.029	0.018	0.027	0.028	0.027	0.013	0.009	0.013	0.005	0.012	0.011	0.01	0.007	0.005	0.081
250.2	-0.015	-0.008	0.001	0.029	0.017	0.027	0.028	0.026	0.013	0.009	0.013	0.01	0.003	0.016	0.007	0.013	0.015	0.08
250.3	-0.014	-0.005	0.001	0.029	0.013	0.027	0.027	0.026	0.013	0.012	0.013	0.023	0.013	0.017	0.01	0.013	0.01	0.08
250.4	-0.017	-0.009	0	0.029	0.012	0.027	0.027	0.026	0.013	0.009	0.013	0.005	0.01	0.009	0.012	0.01	0.01	0.079
250.5	-0.014	-0.008	0	0.029	0.018	0.027	0.027	0.026	0.012	0.009	0.013	0.012	0.013	0.007	0.021	0.015	0.007	0.079
250.6	-0.019	-0.012	0.001	0.028	0.011	0.027	0.027	0.026	0.013	0.008	0.013	0.005	0.011	-0.001	0.003	0.007	0.008	0.079
250.7	-0.013	-0.009	0	0.028	0.016	0.026	0.027	0.026	0.012	0.014	0.013	0.014	0.015	0.018	-0.001	0.011	0.011	0.079
250.8	-0.01	-0.006	0.001	0.028	0.012	0.026	0.027	0.026	0.013	0.011	0.013	0.014	0.015	0.014	0.012	0.014	0.009	0.078
250.9	-0.011	-0.005	0.001	0.028	0.011	0.026	0.027	0.026	0.013	0.009	0.013	0.024	0.016	0.016	0.017	0.02	0.016	0.078
251	-0.017	-0.007	0.001	0.028	0.012	0.027	0.027	0.026	0.013	0.01	0.013	0.014	0.014	0.014	0.012	0.009	0.008	0.078
251.1	-0.014	-0.01	0.001	0.028	0.015	0.027	0.027	0.026	0.013	0.009	0.013	0.012	0.01	0.023	0.015	0.002	0.009	0.078
251.2	-0.015	-0.004	0.001	0.028	0.01	0.027	0.027	0.027	0.013	0.009	0.014	0.009	0.016	0.017	0.013	0.015	0.009	0.078
251.3	-0.014	-0.008	0.001	0.028	0.011	0.027	0.027	0.026	0.013	0.011	0.013	0.018	0.011	0.003	-0.001	0.008	0.011	0.078
251.4	-0.01	-0.008	0	0.028	0.009	0.027	0.027	0.027	0.012	0.01	0.013	0.006	0.018	0.011	0.004	0.014	0.004	0.079
251.5	-0.016	-0.006	0	0.028	0.013	0.027	0.027	0.026	0.012	0.012	0.013	0.014	0.011	0.014	0.01	0.016	0.016	0.078
251.6	-0.017	-0.008	0.001	0.028	0.012	0.027	0.027	0.026	0.013	0.011	0.013	0.008	0.01	0.004	0.015	0.01	0.01	0.079
251.7	-0.012	-0.01	0.001	0.028	0.017	0.027	0.027	0.026	0.013	0.01	0.013	0.012	0.017	0.008	0.009	0.012	0.013	0.079
251.8	-0.016	-0.01	0.001	0.028	0.01	0.026	0.027	0.026	0.013	0.008	0.013	0.013	0.009	0.004	0.012	0.011	0.005	0.079
251.9	-0.025	-0.012	0.001	0.028	0.003	0.026	0.026	0.026	0.013	0.002	0.013	-0.001	0.003	0	0.004	0.008	0.003	0.079
252	-0.012	-0.011	0.001	0.028	0.017	0.026	0.027	0.026	0.013	0.01	0.013	0.019	0.011	0.01	0.009	0.016	0.015	0.079
252.1	-0.016	-0.01	0	0.028	0.016	0.026	0.027	0.026	0.013	0.009	0.013	0.011	0.011	0.001	0.006	0.01	0.007	0.079
252.2	-0.014	-0.007	0.001	0.028	0.013	0.026	0.027	0.026	0.013	0.011	0.013	0.015	0.011	0.008	0.008	0.007	0.018	0.079
252.3	-0.014	-0.012	0.001	0.028	0.013	0.026	0.027	0.026	0.013	0.009	0.013	0.008	0.018	0.003	0.015	0.01	0.008	0.08
252.4	-0.013	-0.002	0.001	0.028	0.012	0.026	0.027	0.026	0.013	0.011	0.013	0.019	0.007	0.009	0.014	0.022	0.013	0.08
252.5	-0.019	-0.006	0.001	0.028	0.007	0.026	0.027	0.026	0.013	0.008	0.013	0.003	0.015	0.014	0.013	0.014	0.004	0.08
252.6	-0.019	-0.007	0.001	0.029	0.012	0.027	0.027	0.026	0.013	0.006	0.013	0.01	0.014	0.015	0.018	0.009	0.007	0.08
252.7	-0.013	-0.005	0.001	0.029	0.013	0.027	0.027	0.027	0.013	0.01	0.013	0.021	0.004	0.017	0.009	0.007	0.017	0.081
252.8	-0.016	-0.012	0.001	0.028	0.01	0.027	0.027	0.026	0.013	0.003	0.013	0.013	0.012	0.01	0.007	0.011	0.008	0.081
252.9	-0.014	-0.011	0.001	0.029	0.012	0.027	0.027	0.027	0.013	0.004	0.013	0.007	0.016	0.015	0.007	0.015	0	0.081
253	-0.011	-0.004	0.001	0.029	0.018	0.027	0.027	0.027	0.013	0.011	0.013	0.013	0.003	0.019	0.008	0.014	0.013	0.082
253.1	-0.013	-0.009	0.001	0.029	0.015	0.027	0.028	0.027	0.013	0.011	0.013	0.013	0.011	0.006	0.016	0.015	0.006	0.082
253.2	-0.011	-0.007	0.001	0.029	0.018	0.027	0.028	0.027	0.013	0.007	0.013	0.012	0.017	0.013	0.012	0.013	0.017	0.083
253.3	-0.013	-0.003	0.001	0.029	0.016	0.027	0.028	0.027	0.013	0.015	0.014	0.007	0.014	0.023	0.011	0.019	0.016	0.083
253.4	-0.01	-0.005	0.001	0.029	0.016	0.027	0.028	0.027	0.014	0.015	0.014	0.012	0.013	0.007	0.018	0.013	0.015	0.084
253.5	-0.015	-0.007	0.001	0.029	0.012	0.027	0.028	0.027	0.014	0.008	0.014	0.008	0.012	0.018	0.013	0.012	0.011	0.084
253.6	-0.023	-0.009	0.001	0.029	0.011	0.028	0.028	0.027	0.014	0.006	0.014	0.015	0.007	0.008	0.012	0.014	0.012	0.085
253.7	-0.011	-0.001	0.001	0.029	0.016	0.028	0.028	0.027	0.015	0.015	0.015	0.023	0.019	0.015	0.02	0.019	0.015	0.085
253.8	-0.016	-0.006	0.001	0.029	0.015	0.027	0.028	0.027	0.015	0.006	0.015	0.012	0.014	0.01	0.009	0.006	0.009	0.085
253.9	-0.011	-0.006	0.001	0.029	0.015	0.028	0.028	0.027	0.015	0.014	0.015	0.014	0.022	0.019	0.016	0.014	0.014	0.086
254	-0.013	-0.008	0.001	0.029	0.01	0.027	0.028	0.027	0.014	0.01	0.015	0.01	0.021	0.014	0.01	0.015	0.004	0.086
254.1	-0.015	-0.006	0.001	0.029	0.011	0.027	0.028	0.027	0.014	0.008	0.015	0.012	0.011	0.007	0.01	0.013	0.019	0.087
254.2	-0.017	-0.009	0.001	0.029	0.019	0.027	0.028	0.027	0.014	0.015	0.015	0.025	0.022	0.02	0.015	0.015	0.012	0.088
254.3	-0.015	-0.011	0.001	0.03	0.015	0.028	0.028	0.027	0.014	0.01	0.015	0.014	0.017	0.012	0.009	0.011	0.014	0.089
254.4	-0.015	-0.009	0.001	0.03	0.015	0.028	0.028	0.027	0.014	0.012	0.015	0.013	0.019	0.017	0.013	0.016	0.011	0.089
254.5	-0.011	-0.012	0.001	0.03	0.015	0.028	0.029	0.028	0.015	0.009	0.015	0.008	0.011	0.014	0.016	0.008	0.012	0.09
254.6	-0.015	-0.008	0.001	0.03	0.012	0.028	0.028	0.028	0.015	0.011	0.015	0.014	0.009	0.011	0.01	0.018	0.012	0.091
254.7	-0.01	-0.001	0.001	0.03	0.024	0.028	0.028	0.028	0.015	0.016	0.015	0.024	0.013	0.01	0.025	0.013	0.015	0.091
254.8	-0.01	-0.004	0.001	0.03	0.016	0.028	0.028	0.028	0.015	0.013	0.016	0.017	0.011	0.02	0.02	0.02	0.009	0.092
254.9	-0.021	-0.015	0.001	0.03	0.012	0.028	0.029	0.028	0.016	0.011	0.016	0.022	0.011	0.009	0.007	0.016	0.006	0.093
255	-0.012	-0.007	0.001	0.03	0.019	0.028	0.029	0.028	0.016	0.014	0.016	0.02	0.019	0.014	0.019	0.028	0.015	0.094
255.1	-0.014	-0.004	0.001	0.03	0.018	0.028	0.029	0.028	0.016	0.013	0.016	0.017	0.023	0.016	0.018	0.018	0.015	0.094
255.2	-0.017	-0.01	0.001	0.031	0.018	0.028	0.029	0.028	0.016	0.011	0.016	0.013	0.014	0.01	0.018	0.008	0.011	0.095
255.3	-0.02	-0.011	0.001	0.031	0.015	0.029	0.029	0.028	0.016	0.008	0.016	0.015	0.012	0.016	0.01	0.01	0.011	0.096
255.4	-0.018	-0.009	0.001	0.031	0.018	0.029	0.029	0.028	0.016	0.014	0.016	0.011	0.01	0.011	0.013	0.013	0.012	0.097
255.5	-0.016	-0.007	0.001	0.031	0.017	0.029	0.029	0.028	0.016	0.013	0.016	0.021	0.015	0.012	0.025	0.019	0.002	0.098
255.6	-0.014	-0.012	0.001	0.032	0.014	0.029	0.029	0.028	0.016	0.01	0.016	0.015	0.01	0.005	0.017	0.015	0.002	0.099
255.7	-0.013	-0.009	0.001	0.032	0.017	0.029	0.03	0.029	0.016	0.012	0.017	0.013	0.016	0.01	0.014	0.013	0.01	0.1
255.8	-0.013	-0.006	0.001	0.031	0.02	0.029	0.03	0.029	0.017	0.011	0.017	0.015	0.024	0.021	0.015	0.016	0.012	0.1
255.9	-0.013	-0.005	0.001	0.031	0.018	0.029	0.03	0.029	0.017	0.015	0.017	0.011	0.006	0.007	0.016	0.019	0.018	0.101
256	-0.01	-0.003	0.001	0.031	0.021	0.029	0.03	0.029	0.017	0.013	0.017	0.018	0.008	0.013	0.007	0.018	0.013	0.102
256.1	-0.013	-0.005	0.001	0.032	0.017	0.029	0.03	0.029	0.017	0.012	0.017	0.011	0.013	0.016	0.014	0.014	0.017	0.103
256.2	-0.013	-0.008	0.001	0.032	0.019	0.03	0.03	0.029	0.017	0.01	0.017	0.023	0.017	0.013	0.02	0.012	0.013	0.104
256.3	-0.013	-0.007	0.001	0.032	0.017	0.03	0.03	0.029	0.017	0.012	0.018	0.023	0.018	0.022	0.021	0.019	0.016	0.105
256.4	-0.013	-0.006	0.001	0.032	0.017	0.03	0.03	0.03	0.018	0.01	0.018	0.02	0.02	0.014	0.016	0.009	0.016	0.106
256.5	-0.017	-0.008	0.001	0.032	0.022	0.03	0.03	0.03	0.018	0.012	0.018	0.016	0.021	0.016	0.014	0.02	0.015	0.107
256.6	-0.013	-0.007	0.001	0.032	0.019	0.03	0.031	0.03	0.018	0.012	0.018	0.014	0.018	0.013	0.019	0.017	0.007	0.108
256.7	-0.016	-0.006	0.001	0.032	0.019	0.031	0.031	0.03	0.019	0.014	0.019	0.017	0.013	0.017	0.016	0.019	0.022	0.109
256.8	-0.007	-0.006	0.001	0.032	0.021	0.031	0.031	0.03	0.019	0.016	0.019	0.015	0.014	0.02	0.016	0.019	0.013	0.11
256.9	-0.012	-0.006	0.001	0.032	0.017	0.031	0.031	0.03	0.019	0.018	0.019	0.019	0.021	0.011	0.016	0.024	0.019	0.112
257	-0.013	-0.008	0.001	0.033	0.019	0.031	0.032	0.03	0.019	0.011	0.019	0.022	0.022	0.02	0.015	0.028	0.015	0.113
257.1	-0.016	-0.005	0.001	0.033	0.018	0.032	0.032	0.031	0.019	0.015	0.019	0.011	0.019	0.016	0.015	0.02	0.014	0.115
257.2	-0.017	-0.007	0.001	0.034	0.02	0.032	0.032	0.031	0.02	0.015	0.019	0.01	0.023	0.012	0.021	0.02	0.013	0.116
257.3	-0.011	-0.007	0.001	0.034	0.024	0.032	0.032	0.031	0.02	0.016	0.019	0.017	0.025	0.021	0.021	0.023	0.019	0.117
257.4	-0.017	-0.007	0.001	0.034	0.021	0.032	0.032	0.032	0.02	0.016	0.019	0.015	0.026	0.015	0.024	0.016	0.013	0.118
257.5	-0.016	-0.006	0.001	0.035	0.022	0.032	0.033	0.032	0.02	0.013	0.02	0.019	0.02	0.019	0.013	0.016	0.02	0.119
257.6	-0.013	-0.006	0.001	0.035	0.024	0.032	0.033	0.032	0.02	0.019	0.02	0.026	0.015	0.02	0.022	0.014	0.018	0.12
257.7	-0.012	-0.003	0.001	0.035	0.027	0.032	0.033	0.033	0.02	0.02	0.02	0.013	0.025	0.021	0.025	0.027	0.019	0.121
257.8	-0.011	-0.012	0.001	0.035	0.016	0.033	0.034	0.033	0.021	0.021	0.02	0.02	0.017	0.022	0.016	0.011	0.016	0.123
257.9	-0.014	-0.008	0.001	0.036	0.018	0.033	0.034	0.033	0.021	0.017	0.021	0.019	0.023	0.021	0.022	0.016	0.002	0.124
258	-0.01	-0.008	0.001	0.036	0.024	0.034	0.034	0.033	0.021	0.022	0.021	0.023	0.023	0.017	0.013	0.023	0.014	0.125
258.1	-0.015	-0.008	0.001	0.036	0.02	0.034	0.034	0.033	0.021	0.02	0.022	0.024	0.024	0.014	0.018	0.027	0.015	0.126
258.2	-0.018	-0.008	0.001	0.036	0.017	0.034	0.034	0.033	0.022	0.019	0.022	0.014	0.014	0.011	0.014	0.023	0.007	0.127
258.3	-0.017	-0.012	0.001	0.036	0.019	0.034	0.034	0.033	0.022	0.015	0.022	0.019	0.025	0.016	0.019	0.019	0.019	0.128
258.4	-0.021	-0.013	0.001	0.036	0.018	0.034	0.034	0.034	0.022	0.014	0.022	0.018	0.019	0.02	0.013	0.016	0.011	0.13
258.5	-0.018	-0.009	0.001	0.036	0.025	0.035	0.035	0.034	0.023	0.015	0.023	0.018	0.018	0.021	0.011	0.028	0.019	0.131
258.6	-0.011	-0.007	0.001	0.037	0.03	0.035	0.035	0.034	0.023	0.022	0.023	0.023	0.018	0.015	0.021	0.033	0.02	0.133
258.7	-0.01	-0.011	0.001	0.037	0.025	0.035	0.035	0.034	0.023	0.019	0.023	0.023	0.023	0.016	0.015	0.023	0.033	0.134
258.8	-0.014	-0.008	0.001	0.038	0.026	0.035	0.036	0.035	0.024	0.017	0.023	0.025	0.021	0.017	0.019	0.02	0.015	0.136
258.9	-0.013	-0.009	0.001	0.038	0.03	0.035	0.036	0.035	0.024	0.02	0.024	0.015	0.024	0.014	0.02	0.026	0.019	0.137
259	-0.013	-0.01	0.001	0.038	0.023	0.035	0.036	0.035	0.024	0.019	0.024	0.019	0.023	0.028	0.02	0.027	0.019	0.138
259.1	-0.009	-0.002	0.001	0.039	0.027	0.036	0.036	0.036	0.024	0.021	0.024	0.027	0.027	0.023	0.024	0.026	0.015	0.14
259.2	-0.014	-0.007	0.001	0.039	0.025	0.036	0.037	0.036	0.024	0.02	0.025	0.022	0.01	0.023	0.017	0.018	0.017	0.141
259.3	-0.01	-0.01	0.001	0.039	0.028	0.037	0.037	0.036	0.025	0.018	0.025	0.031	0.022	0.032	0.027	0.026	0.019	0.143
259.4	-0.012	-0.008	0.001	0.04	0.028	0.037	0.037	0.037	0.025	0.019	0.025	0.03	0.018	0.025	0.022	0.018	0.028	0.144
259.5	-0.007	-0.004	0.001	0.04	0.031	0.037	0.037	0.037	0.025	0.024	0.025	0.033	0.029	0.025	0.022	0.026	0.02	0.146
259.6	-0.019	-0.013	0.001	0.04	0.026	0.037	0.038	0.037	0.026	0.018	0.025	0.019	0.017	0.015	0.017	0.019	0.019	0.147
259.7	-0.02	-0.004	0.001	0.04	0.026	0.037	0.038	0.037	0.026	0.017	0.025	0.013	0.02	0.017	0.02	0.017	0.009	0.149
259.8	-0.011	-0.005	0.001	0.041	0.027	0.038	0.038	0.038	0.026	0.022	0.025	0.021	0.029	0.027	0.024	0.028	0.027	0.151
259.9	-0.017	-0.005	0.001	0.041	0.029	0.038	0.038	0.038	0.027	0.022	0.026	0.028	0.025	0.023	0.022	0.035	0.029	0.152
260	-0.012	-0.009	0.001	0.042	0.029	0.039	0.039	0.038	0.027	0.02	0.026	0.02	0.019	0.023	0.02	0.017	0.025	0.154
260.1	-0.011	-0.011	0.001	0.042	0.032	0.039	0.039	0.038	0.027	0.025	0.027	0.024	0.016	0.031	0.017	0.025	0.019	0.155
260.2	-0.015	-0.006	0.001	0.042	0.034	0.039	0.039	0.039	0.027	0.025	0.027	0.029	0.035	0.028	0.038	0.026	0.026	0.157
260.3	-0.018	-0.007	0.001	0.043	0.03	0.039	0.04	0.039	0.028	0.023	0.028	0.029	0.021	0.029	0.02	0.025	0.021	0.159
260.4	-0.015	-0.006	0.001	0.043	0.03	0.04	0.04	0.04	0.028	0.025	0.028	0.019	0.025	0.02	0.03	0.03	0.018	0.161
260.5	-0.014	-0.009	0.001	0.043	0.029	0.04	0.04	0.04	0.029	0.021	0.029	0.023	0.024	0.023	0.015	0.028	0.024	0.163
260.6	-0.014	-0.009	0.001	0.044	0.033	0.041	0.04	0.04	0.029	0.022	0.029	0.02	0.033	0.028	0.024	0.026	0.023	0.165
260.7	-0.018	-0.007	0.001	0.044	0.029	0.041	0.04	0.041	0.029	0.02	0.029	0.026	0.024	0.023	0.025	0.029	0.019	0.166
260.8	-0.014	-0.01	0.001	0.044	0.032	0.041	0.041	0.041	0.03	0.024	0.03	0.028	0.036	0.02	0.024	0.033	0.024	0.168
260.9	-0.016	-0.01	0.001	0.045	0.032	0.042	0.041	0.041	0.03	0.029	0.03	0.025	0.02	0.03	0.024	0.03	0.03	0.17
261	-0.015	-0.007	0.001	0.045	0.028	0.042	0.042	0.042	0.03	0.024	0.03	0.031	0.029	0.025	0.022	0.023	0.027	0.171
261.1	-0.021	-0.009	0.001	0.046	0.028	0.042	0.042	0.042	0.031	0.022	0.03	0.029	0.029	0.023	0.026	0.029	0.025	0.173
261.2	-0.016	-0.009	0.001	0.046	0.036	0.042	0.042	0.042	0.031	0.024	0.031	0.024	0.029	0.024	0.027	0.036	0.021	0.175
261.3	-0.013	-0.005	0.001	0.046	0.035	0.043	0.042	0.043	0.031	0.026	0.031	0.034	0.026	0.03	0.029	0.021	0.026	0.177
261.4	-0.016	-0.004	0.001	0.047	0.036	0.043	0.042	0.043	0.032	0.03	0.031	0.028	0.032	0.036	0.028	0.025	0.02	0.178
261.5	-0.01	-0.003	0.001	0.047	0.039	0.043	0.043	0.043	0.032	0.031	0.031	0.041	0.04	0.032	0.024	0.04	0.021	0.18
261.6	-0.012	-0.003	0.001	0.048	0.037	0.044	0.043	0.043	0.032	0.026	0.032	0.034	0.025	0.022	0.029	0.027	0.025	0.182
261.7	-0.013	-0.009	0.001	0.048	0.03	0.044	0.043	0.044	0.033	0.024	0.032	0.033	0.028	0.034	0.022	0.03	0.02	0.184
261.8	-0.013	-0.008	0.001	0.048	0.043	0.044	0.044	0.044	0.033	0.028	0.033	0.036	0.032	0.033	0.031	0.03	0.027	0.186
261.9	-0.015	-0.011	0.001	0.049	0.034	0.045	0.045	0.045	0.034	0.025	0.033	0.027	0.03	0.03	0.04	0.022	0.023	0.188
262	-0.016	-0.008	0.001	0.05	0.035	0.045	0.045	0.045	0.034	0.028	0.034	0.034	0.036	0.033	0.032	0.026	0.028	0.19
262.1	-0.012	-0.009	0.001	0.05	0.04	0.045	0.045	0.045	0.035	0.03	0.033	0.033	0.035	0.03	0.033	0.037	0.027	0.192
262.2	-0.016	-0.003	0.001	0.051	0.034	0.046	0.045	0.045	0.035	0.032	0.034	0.031	0.032	0.025	0.037	0.027	0.029	0.194
262.3	-0.014	-0.014	0.001	0.051	0.038	0.046	0.046	0.046	0.035	0.031	0.034	0.033	0.028	0.028	0.027	0.035	0.033	0.196
262.4	-0.015	-0.003	0.001	0.051	0.043	0.047	0.046	0.046	0.036	0.027	0.034	0.03	0.032	0.037	0.038	0.031	0.03	0.198
262.5	-0.019	-0.009	0.001	0.052	0.034	0.047	0.047	0.046	0.036	0.029	0.035	0.034	0.029	0.034	0.034	0.035	0.028	0.2
262.6	-0.011	-0.004	0.001	0.052	0.039	0.048	0.047	0.046	0.037	0.034	0.036	0.034	0.041	0.034	0.036	0.039	0.03	0.202
262.7	-0.008	-0.006	0.001	0.052	0.044	0.048	0.047	0.047	0.037	0.037	0.036	0.047	0.034	0.046	0.038	0.031	0.027	0.204
262.8	-0.016	-0.01	0.001	0.052	0.04	0.048	0.048	0.047	0.038	0.03	0.037	0.039	0.025	0.037	0.041	0.031	0.029	0.207
262.9	-0.015	-0.008	0.001	0.053	0.036	0.048	0.048	0.048	0.038	0.029	0.037	0.036	0.028	0.034	0.028	0.032	0.036	0.208
263	-0.016	-0.007	0.001	0.053	0.042	0.049	0.048	0.048	0.038	0.029	0.037	0.045	0.042	0.035	0.034	0.03	0.026	0.21
263.1	-0.014	-0.012	0.001	0.054	0.043	0.049	0.049	0.048	0.039	0.035	0.037	0.04	0.043	0.035	0.036	0.039	0.029	0.213
263.2	-0.014	-0.005	0.001	0.054	0.038	0.05	0.05	0.048	0.039	0.03	0.038	0.035	0.038	0.032	0.034	0.034	0.032	0.215
263.3	-0.017	-0.006	0.001	0.055	0.042	0.05	0.05	0.049	0.04	0.029	0.039	0.034	0.029	0.037	0.024	0.037	0.032	0.218
263.4	-0.013	-0.005	0.001	0.055	0.043	0.051	0.051	0.049	0.04	0.031	0.039	0.043	0.039	0.033	0.031	0.031	0.035	0.221
263.5	-0.008	-0.005	0.001	0.055	0.046	0.051	0.051	0.05	0.04	0.035	0.039	0.039	0.04	0.041	0.031	0.043	0.035	0.224
263.6	-0.017	-0.01	0.001	0.055	0.045	0.052	0.051	0.05	0.041	0.033	0.04	0.034	0.038	0.034	0.037	0.037	0.036	0.226
263.7	-0.011	-0.005	0.001	0.056	0.043	0.052	0.052	0.051	0.041	0.04	0.04	0.04	0.033	0.041	0.049	0.035	0.033	0.229
263.8	-0.013	-0.01	0.001	0.057	0.046	0.052	0.052	0.052	0.042	0.034	0.041	0.032	0.041	0.035	0.034	0.031	0.022	0.232
263.9	-0.014	-0.007	0.001	0.057	0.045	0.053	0.053	0.052	0.042	0.033	0.041	0.039	0.04	0.04	0.038	0.047	0.039	0.234
264	-0.017	-0.017	0.001	0.058	0.041	0.053	0.053	0.052	0.043	0.033	0.042	0.042	0.036	0.035	0.031	0.034	0.026	0.236
264.1	-0.016	-0.006	0.001	0.059	0.05	0.054	0.054	0.053	0.043	0.036	0.042	0.04	0.037	0.04	0.033	0.041	0.036	0.239
264.2	-0.011	-0.005	0.001	0.06	0.052	0.055	0.055	0.054	0.043	0.035	0.042	0.044	0.048	0.043	0.042	0.042	0.042	0.242
264.3	-0.014	-0.004	0.001	0.06	0.047	0.055	0.055	0.054	0.044	0.04	0.042	0.042	0.042	0.039	0.042	0.044	0.034	0.245
264.4	-0.013	-0.004	0.001	0.061	0.051	0.056	0.056	0.055	0.044	0.045	0.043	0.048	0.044	0.046	0.045	0.044	0.045	0.247
264.5	-0.015	-0.006	0.001	0.061	0.049	0.057	0.056	0.055	0.045	0.04	0.043	0.041	0.045	0.038	0.034	0.038	0.04	0.25
264.6	-0.013	-0.01	0.001	0.062	0.05	0.057	0.057	0.056	0.045	0.039	0.044	0.037	0.039	0.047	0.037	0.034	0.035	0.253
264.7	-0.022	-0.011	0.001	0.062	0.045	0.058	0.057	0.056	0.046	0.033	0.045	0.028	0.036	0.034	0.03	0.039	0.033	0.255
264.8	-0.013	-0.009	0.001	0.062	0.048	0.058	0.057	0.057	0.046	0.04	0.045	0.047	0.042	0.037	0.035	0.041	0.04	0.258
264.9	-0.013	-0.008	0.001	0.063	0.051	0.059	0.058	0.057	0.047	0.038	0.046	0.043	0.043	0.043	0.039	0.038	0.039	0.261
265	-0.02	-0.011	0.001	0.063	0.048	0.059	0.058	0.058	0.048	0.041	0.046	0.038	0.034	0.036	0.04	0.042	0.035	0.264
265.1	-0.01	-0.006	0.001	0.064	0.054	0.059	0.059	0.058	0.048	0.042	0.047	0.044	0.045	0.042	0.05	0.047	0.047	0.266
265.2	-0.007	-0.002	0.001	0.064	0.059	0.06	0.059	0.058	0.049	0.045	0.047	0.053	0.058	0.058	0.04	0.044	0.046	0.269
265.3	-0.017	-0.011	0.001	0.065	0.053	0.06	0.06	0.059	0.049	0.04	0.047	0.027	0.037	0.041	0.029	0.046	0.046	0.272
265.4	-0.014	-0.005	0.001	0.065	0.057	0.061	0.06	0.06	0.049	0.049	0.048	0.05	0.055	0.047	0.047	0.049	0.047	0.274
265.5	-0.01	-0.006	0.001	0.066	0.061	0.061	0.061	0.06	0.05	0.045	0.048	0.052	0.047	0.044	0.039	0.05	0.045	0.277
265.6	-0.008	0.003	0.001	0.067	0.064	0.062	0.062	0.061	0.05	0.051	0.049	0.048	0.056	0.048	0.052	0.055	0.047	0.28
265.7	-0.016	-0.006	0.001	0.068	0.056	0.062	0.063	0.061	0.051	0.045	0.049	0.04	0.048	0.047	0.046	0.047	0.041	0.283
265.8	-0.013	-0.004	0.001	0.069	0.058	0.063	0.063	0.062	0.051	0.051	0.05	0.061	0.058	0.053	0.048	0.049	0.046	0.286
265.9	-0.011	-0.001	0.001	0.069	0.058	0.063	0.064	0.062	0.052	0.049	0.051	0.049	0.044	0.053	0.045	0.064	0.032	0.289
266	-0.019	-0.011	0.001	0.07	0.058	0.064	0.064	0.063	0.053	0.045	0.052	0.052	0.048	0.05	0.042	0.047	0.04	0.292
266.1	-0.017	-0.006	0.001	0.07	0.059	0.064	0.065	0.063	0.053	0.045	0.052	0.049	0.05	0.047	0.05	0.04	0.048	0.295
266.2	-0.012	-0.002	0.001	0.071	0.062	0.065	0.065	0.064	0.054	0.051	0.053	0.061	0.058	0.055	0.043	0.05	0.044	0.298
266.3	-0.015	-0.003	0.001	0.071	0.065	0.066	0.065	0.064	0.054	0.053	0.053	0.053	0.063	0.061	0.052	0.054	0.051	0.3
266.4	-0.013	-0.009	0.001	0.072	0.059	0.067	0.066	0.065	0.055	0.054	0.054	0.06	0.051	0.05	0.053	0.05	0.049	0.303
266.5	-0.013	-0.006	0.001	0.073	0.066	0.067	0.066	0.066	0.055	0.052	0.054	0.06	0.047	0.054	0.055	0.055	0.056	0.306
266.6	-0.01	-0.002	0.001	0.073	0.066	0.068	0.067	0.066	0.056	0.054	0.054	0.061	0.058	0.054	0.053	0.049	0.052	0.309
266.7	-0.012	-0.001	0.001	0.074	0.066	0.068	0.068	0.066	0.057	0.051	0.055	0.055	0.057	0.056	0.048	0.057	0.05	0.311
266.8	-0.016	-0.009	0.001	0.075	0.064	0.069	0.068	0.067	0.057	0.049	0.056	0.054	0.057	0.056	0.044	0.058	0.044	0.314
266.9	-0.008	-0.005	0.001	0.075	0.067	0.069	0.069	0.067	0.058	0.056	0.056	0.06	0.059	0.053	0.065	0.053	0.059	0.317
267	-0.015	-0.005	0.001	0.076	0.064	0.07	0.069	0.068	0.058	0.052	0.057	0.061	0.055	0.062	0.051	0.062	0.049	0.32
267.1	-0.012	-0.006	0.001	0.077	0.064	0.071	0.07	0.068	0.059	0.047	0.057	0.055	0.052	0.056	0.05	0.056	0.046	0.323
267.2	-0.017	-0.007	0.001	0.077	0.063	0.071	0.07	0.069	0.06	0.056	0.058	0.055	0.059	0.057	0.054	0.048	0.042	0.326
267.3	-0.015	-0.012	0.001	0.078	0.062	0.072	0.071	0.069	0.06	0.053	0.058	0.057	0.047	0.057	0.054	0.053	0.049	0.329
267.4	-0.011	-0.007	0.001	0.078	0.067	0.073	0.071	0.07	0.06	0.061	0.058	0.058	0.054	0.057	0.068	0.055	0.047	0.331
267.5	-0.021	-0.011	0.001	0.079	0.065	0.073	0.072	0.071	0.061	0.051	0.058	0.057	0.06	0.051	0.048	0.067	0.054	0.334
267.6	-0.013	-0.009	0.001	0.08	0.065	0.074	0.072	0.071	0.062	0.057	0.059	0.056	0.051	0.062	0.046	0.063	0.054	0.337
267.7	-0.007	-0.011	0.001	0.08	0.072	0.074	0.073	0.072	0.062	0.055	0.06	0.06	0.06	0.057	0.05	0.059	0.057	0.339
267.8	-0.007	-0.002	0.001	0.081	0.072	0.075	0.074	0.073	0.063	0.056	0.061	0.066	0.063	0.067	0.062	0.06	0.054	0.342
267.9	-0.016	-0.01	0.001	0.081	0.069	0.075	0.074	0.073	0.064	0.052	0.061	0.055	0.057	0.06	0.046	0.063	0.054	0.345
268	-0.009	0.001	0.001	0.082	0.074	0.075	0.075	0.074	0.064	0.064	0.062	0.07	0.057	0.071	0.054	0.07	0.06	0.347
268.1	-0.019	-0.005	0.001	0.083	0.066	0.076	0.075	0.075	0.064	0.058	0.063	0.063	0.058	0.054	0.053	0.056	0.057	0.35
268.2	-0.009	-0.008	0.001	0.084	0.077	0.076	0.076	0.075	0.065	0.058	0.063	0.07	0.061	0.06	0.057	0.062	0.049	0.353
268.3	-0.02	-0.01	0.001	0.084	0.07	0.077	0.076	0.076	0.065	0.055	0.064	0.061	0.055	0.059	0.057	0.048	0.047	0.356
268.4	-0.021	-0.008	0.001	0.085	0.067	0.077	0.077	0.076	0.066	0.054	0.065	0.063	0.06	0.055	0.055	0.054	0.053	0.359
268.5	-0.013	-0.006	0.001	0.085	0.071	0.078	0.077	0.077	0.067	0.056	0.065	0.065	0.055	0.065	0.056	0.065	0.05	0.362
268.6	-0.013	-0.007	0.001	0.086	0.076	0.079	0.077	0.077	0.067	0.065	0.066	0.069	0.053	0.061	0.065	0.065	0.053	0.365
268.7	-0.015	-0.008	0.001	0.087	0.074	0.079	0.078	0.078	0.068	0.056	0.066	0.058	0.063	0.05	0.064	0.058	0.041	0.367
268.8	-0.016	-0.011	0.001	0.088	0.071	0.08	0.079	0.079	0.068	0.061	0.067	0.062	0.065	0.054	0.058	0.062	0.053	0.371
268.9	-0.014	-0.009	0.001	0.089	0.078	0.081	0.079	0.079	0.069	0.067	0.068	0.067	0.072	0.067	0.062	0.064	0.069	0.374
269	-0.018	-0.012	0.001	0.09	0.072	0.081	0.08	0.08	0.069	0.056	0.068	0.065	0.06	0.062	0.055	0.06	0.052	0.378
269.1	-0.012	-0.008	0.001	0.09	0.074	0.082	0.081	0.081	0.07	0.058	0.069	0.068	0.065	0.066	0.058	0.06	0.064	0.381
269.2	-0.011	-0.007	0.001	0.091	0.079	0.082	0.081	0.082	0.071	0.065	0.069	0.065	0.074	0.059	0.068	0.069	0.059	0.385
269.3	-0.019	-0.007	0.001	0.092	0.076	0.083	0.082	0.082	0.071	0.059	0.07	0.054	0.062	0.062	0.062	0.065	0.051	0.389
269.4	-0.015	-0.005	0.001	0.092	0.085	0.084	0.082	0.083	0.072	0.068	0.07	0.079	0.065	0.06	0.067	0.068	0.059	0.392
269.5	-0.014	-0.008	0.001	0.093	0.081	0.085	0.083	0.083	0.073	0.067	0.071	0.074	0.072	0.071	0.061	0.059	0.061	0.395
269.6	-0.012	-0.004	0.001	0.094	0.085	0.085	0.084	0.084	0.073	0.066	0.071	0.076	0.073	0.072	0.068	0.065	0.074	0.399
269.7	-0.017	-0.011	0.001	0.095	0.076	0.087	0.085	0.085	0.074	0.063	0.072	0.075	0.069	0.065	0.063	0.064	0.055	0.403
269.8	-0.013	-0.005	0.001	0.096	0.083	0.087	0.086	0.085	0.075	0.07	0.073	0.074	0.073	0.064	0.061	0.067	0.055	0.406
269.9	-0.01	-0.006	0.001	0.096	0.082	0.088	0.087	0.086	0.076	0.07	0.074	0.066	0.075	0.063	0.073	0.071	0.067	0.41
270	-0.021	-0.013	0.001	0.097	0.079	0.089	0.088	0.087	0.076	0.064	0.075	0.069	0.071	0.062	0.062	0.061	0.057	0.414
270.1	-0.016	-0.013	0.001	0.098	0.081	0.089	0.088	0.087	0.077	0.067	0.075	0.069	0.07	0.062	0.067	0.067	0.056	0.417
270.2	-0.006	-0.002	0.001	0.099	0.088	0.09	0.089	0.088	0.078	0.077	0.076	0.079	0.085	0.078	0.074	0.076	0.063	0.421
270.3	-0.012	-0.005	0.001	0.1	0.089	0.091	0.09	0.088	0.078	0.072	0.076	0.084	0.073	0.075	0.064	0.071	0.066	0.425
270.4	-0.015	-0.009	0.001	0.101	0.092	0.092	0.091	0.089	0.079	0.074	0.077	0.072	0.068	0.075	0.085	0.067	0.062	0.429
270.5	-0.013	-0.006	0.001	0.102	0.092	0.092	0.091	0.089	0.08	0.075	0.078	0.075	0.076	0.08	0.079	0.079	0.06	0.432
270.6	-0.012	-0.004	0.001	0.103	0.09	0.093	0.092	0.09	0.08	0.077	0.078	0.075	0.078	0.08	0.071	0.079	0.074	0.437
270.7	-0.015	-0.009	0.001	0.104	0.089	0.094	0.093	0.091	0.081	0.076	0.079	0.071	0.073	0.069	0.073	0.072	0.065	0.44
270.8	-0.019	-0.008	0.001	0.105	0.084	0.095	0.094	0.091	0.082	0.072	0.08	0.073	0.073	0.079	0.063	0.073	0.069	0.444
270.9	-0.012	-0.007	0.001	0.106	0.093	0.096	0.094	0.092	0.083	0.075	0.081	0.075	0.084	0.076	0.07	0.08	0.064	0.448
271	-0.017	-0.003	0.001	0.106	0.096	0.096	0.095	0.093	0.083	0.078	0.082	0.074	0.071	0.074	0.07	0.077	0.068	0.452
271.1	-0.009	-0.001	0.001	0.107	0.096	0.097	0.096	0.094	0.084	0.079	0.083	0.084	0.083	0.085	0.085	0.087	0.074	0.456
271.2	-0.014	-0.006	0.001	0.108	0.098	0.098	0.097	0.095	0.085	0.082	0.083	0.078	0.085	0.074	0.076	0.069	0.06	0.46
271.3	-0.018	-0.006	0.001	0.109	0.096	0.099	0.097	0.096	0.086	0.078	0.084	0.08	0.082	0.074	0.066	0.074	0.067	0.464
271.4	-0.014	-0.007	0.001	0.11	0.092	0.1	0.098	0.097	0.087	0.075	0.085	0.082	0.069	0.079	0.077	0.079	0.069	0.469
271.5	-0.018	-0.011	0.001	0.111	0.094	0.101	0.099	0.097	0.087	0.074	0.085	0.082	0.078	0.071	0.063	0.068	0.066	0.473
271.6	-0.011	-0.004	0.001	0.112	0.099	0.102	0.1	0.098	0.088	0.084	0.086	0.09	0.084	0.079	0.074	0.081	0.072	0.477
271.7	-0.007	-0.007	0.001	0.112	0.103	0.103	0.101	0.099	0.089	0.086	0.087	0.094	0.085	0.094	0.079	0.085	0.073	0.481
271.8	-0.006	-0.001	0.001	0.114	0.106	0.104	0.102	0.1	0.089	0.09	0.087	0.093	0.097	0.092	0.087	0.094	0.094	0.485
271.9	-0.011	-0.005	0.001	0.114	0.098	0.105	0.103	0.101	0.09	0.085	0.088	0.088	0.09	0.074	0.084	0.087	0.085	0.49
272	-0.016	-0.005	0.001	0.115	0.102	0.106	0.104	0.102	0.091	0.08	0.089	0.084	0.082	0.075	0.088	0.084	0.079	0.494
272.1	-0.013	-0.008	0.001	0.116	0.103	0.107	0.105	0.103	0.092	0.086	0.09	0.089	0.082	0.089	0.085	0.091	0.075	0.498
272.2	-0.012	-0.004	0.001	0.117	0.104	0.107	0.106	0.103	0.093	0.089	0.091	0.092	0.092	0.098	0.087	0.08	0.077	0.502
272.3	-0.009	-0.007	0.001	0.118	0.106	0.108	0.106	0.104	0.093	0.088	0.091	0.088	0.09	0.072	0.088	0.09	0.086	0.506
272.4	-0.017	-0.005	0.001	0.119	0.103	0.109	0.107	0.105	0.094	0.089	0.092	0.095	0.084	0.091	0.083	0.093	0.074	0.51
272.5	-0.011	-0.002	0.001	0.12	0.11	0.11	0.107	0.106	0.095	0.095	0.093	0.093	0.108	0.084	0.089	0.089	0.073	0.513
272.6	-0.01	-0.002	0.001	0.12	0.11	0.11	0.108	0.107	0.095	0.092	0.093	0.094	0.094	0.087	0.091	0.094	0.083	0.518
272.7	-0.017	-0.009	0.001	0.121	0.106	0.112	0.109	0.108	0.096	0.091	0.094	0.091	0.084	0.09	0.074	0.083	0.082	0.522
272.8	-0.008	-0.005	0.001	0.122	0.113	0.112	0.11	0.108	0.097	0.09	0.095	0.097	0.093	0.091	0.086	0.093	0.078	0.526
272.9	-0.017	-0.015	0.001	0.123	0.109	0.113	0.111	0.109	0.098	0.088	0.096	0.092	0.085	0.09	0.084	0.079	0.074	0.53
273	-0.012	-0.009	0.001	0.124	0.111	0.113	0.111	0.11	0.099	0.093	0.096	0.094	0.089	0.09	0.086	0.087	0.085	0.534
273.1	-0.018	-0.014	0.001	0.125	0.109	0.114	0.112	0.111	0.1	0.085	0.097	0.087	0.085	0.085	0.077	0.081	0.07	0.538
273.2	-0.015	-0.014	0.001	0.126	0.109	0.114	0.113	0.111	0.1	0.089	0.098	0.093	0.083	0.09	0.087	0.087	0.088	0.542
273.3	-0.018	-0.012	0.001	0.127	0.11	0.115	0.114	0.112	0.101	0.092	0.098	0.089	0.081	0.091	0.093	0.091	0.079	0.546
273.4	-0.016	-0.009	0.001	0.128	0.118	0.116	0.114	0.113	0.101	0.095	0.099	0.097	0.093	0.091	0.089	0.091	0.092	0.55
273.5	-0.012	-0.01	0.001	0.129	0.115	0.117	0.116	0.114	0.102	0.093	0.099	0.094	0.097	0.087	0.095	0.092	0.08	0.555
273.6	-0.009	-0.004	0.001	0.13	0.116	0.118	0.116	0.115	0.103	0.097	0.1	0.1	0.104	0.091	0.088	0.103	0.083	0.559
273.7	-0.017	-0.013	0.001	0.131	0.112	0.119	0.117	0.116	0.104	0.098	0.1	0.089	0.093	0.088	0.086	0.098	0.087	0.563
273.8	-0.01	-0.007	0.001	0.132	0.127	0.12	0.118	0.116	0.105	0.101	0.101	0.102	0.1	0.097	0.093	0.107	0.089	0.567
273.9	-0.011	-0.007	0.001	0.132	0.118	0.12	0.119	0.117	0.106	0.098	0.102	0.099	0.109	0.092	0.103	0.102	0.083	0.571
274	-0.012	-0.009	0.001	0.133	0.119	0.121	0.119	0.117	0.106	0.101	0.102	0.105	0.099	0.095	0.1	0.1	0.087	0.575
274.1	-0.011	-0.01	0.001	0.134	0.119	0.121	0.12	0.117	0.107	0.099	0.103	0.104	0.1	0.095	0.093	0.108	0.098	0.578
274.2	-0.013	-0.005	0.001	0.134	0.123	0.122	0.12	0.118	0.107	0.103	0.104	0.104	0.099	0.096	0.089	0.105	0.09	0.582
274.3	-0.008	-0.007	0.001	0.135	0.123	0.123	0.121	0.119	0.108	0.107	0.105	0.109	0.111	0.105	0.102	0.104	0.096	0.586
274.4	-0.017	-0.012	0.001	0.136	0.115	0.124	0.122	0.12	0.108	0.099	0.105	0.093	0.092	0.096	0.095	0.096	0.084	0.589
274.5	-0.015	-0.009	0.001	0.137	0.126	0.125	0.123	0.12	0.109	0.101	0.106	0.113	0.095	0.098	0.098	0.108	0.09	0.592
274.6	-0.006	-0.002	0.001	0.137	0.129	0.125	0.123	0.121	0.109	0.108	0.106	0.108	0.107	0.103	0.096	0.107	0.095	0.596
274.7	-0.017	-0.004	0.001	0.138	0.126	0.126	0.124	0.122	0.11	0.101	0.107	0.105	0.107	0.101	0.1	0.115	0.099	0.599
274.8	-0.011	-0.002	0.001	0.139	0.128	0.126	0.125	0.122	0.11	0.106	0.108	0.106	0.109	0.104	0.102	0.105	0.098	0.602
274.9	-0.011	-0.005	0.001	0.139	0.129	0.127	0.126	0.123	0.111	0.102	0.108	0.116	0.102	0.11	0.093	0.106	0.095	0.605
275	-0.019	-0.011	0.001	0.14	0.125	0.128	0.126	0.123	0.112	0.106	0.109	0.107	0.106	0.102	0.097	0.102	0.097	0.608
275.1	-0.013	-0.006	0.001	0.141	0.133	0.129	0.127	0.124	0.113	0.107	0.11	0.109	0.111	0.109	0.106	0.101	0.099	0.611
275.2	-0.012	-0.002	0.001	0.142	0.13	0.129	0.128	0.125	0.114	0.111	0.11	0.117	0.103	0.101	0.108	0.104	0.094	0.615
275.3	-0.007	-0.005	0.001	0.143	0.134	0.13	0.129	0.126	0.115	0.108	0.111	0.102	0.106	0.108	0.111	0.106	0.1	0.618
275.4	-0.013	-0.01	0.001	0.144	0.132	0.13	0.129	0.126	0.115	0.107	0.112	0.113	0.106	0.109	0.095	0.105	0.092	0.621
275.5	-0.01	-0.006	0.001	0.144	0.132	0.131	0.13	0.127	0.116	0.115	0.113	0.097	0.111	0.105	0.106	0.113	0.092	0.624
275.6	-0.019	-0.011	0.001	0.145	0.127	0.132	0.13	0.127	0.116	0.105	0.113	0.105	0.101	0.099	0.096	0.102	0.099	0.628
275.7	-0.008	-0.004	0.001	0.146	0.137	0.133	0.131	0.128	0.117	0.112	0.114	0.107	0.119	0.101	0.102	0.101	0.096	0.631
275.8	-0.014	-0.005	0.001	0.147	0.137	0.134	0.132	0.129	0.118	0.107	0.115	0.109	0.103	0.098	0.106	0.114	0.097	0.635
275.9	-0.011	-0.009	0.001	0.147	0.138	0.134	0.132	0.129	0.119	0.109	0.115	0.11	0.11	0.11	0.101	0.111	0.095	0.638
276	-0.01	-0.006	0.001	0.148	0.133	0.135	0.133	0.13	0.12	0.111	0.116	0.11	0.114	0.113	0.109	0.108	0.099	0.641
276.1	-0.011	-0.008	0.001	0.149	0.135	0.136	0.134	0.131	0.12	0.108	0.116	0.104	0.107	0.107	0.112	0.099	0.089	0.644
276.2	-0.01	-0.005	0.001	0.15	0.141	0.137	0.134	0.132	0.121	0.112	0.117	0.118	0.117	0.103	0.115	0.118	0.096	0.648
276.3	-0.016	-0.007	0.001	0.15	0.133	0.137	0.135	0.132	0.121	0.11	0.117	0.115	0.103	0.106	0.11	0.108	0.101	0.65
276.4	-0.009	-0.006	0.001	0.151	0.138	0.138	0.136	0.133	0.121	0.116	0.118	0.12	0.117	0.111	0.118	0.107	0.1	0.654
276.5	-0.011	-0.009	0.001	0.152	0.137	0.138	0.137	0.134	0.122	0.116	0.118	0.117	0.109	0.105	0.104	0.101	0.106	0.657
276.6	-0.012	-0.007	0.001	0.152	0.138	0.139	0.137	0.134	0.122	0.115	0.119	0.116	0.105	0.106	0.109	0.103	0.1	0.66
276.7	-0.011	-0.007	0.001	0.153	0.138	0.14	0.138	0.135	0.123	0.118	0.119	0.127	0.113	0.116	0.107	0.12	0.097	0.664
276.8	-0.02	-0.013	0.001	0.154	0.139	0.141	0.138	0.136	0.124	0.115	0.12	0.119	0.107	0.102	0.114	0.109	0.097	0.667
276.9	-0.009	0.002	0.001	0.154	0.146	0.141	0.139	0.136	0.125	0.123	0.121	0.133	0.116	0.12	0.114	0.118	0.117	0.67
277	-0.017	-0.007	0.001	0.155	0.146	0.142	0.139	0.137	0.126	0.119	0.121	0.116	0.116	0.12	0.112	0.124	0.111	0.674
277.1	-0.012	-0.007	0.001	0.155	0.143	0.142	0.14	0.138	0.126	0.121	0.122	0.128	0.116	0.118	0.111	0.109	0.1	0.677
277.2	-0.016	-0.007	0.001	0.156	0.141	0.143	0.14	0.138	0.127	0.115	0.122	0.121	0.114	0.114	0.111	0.107	0.093	0.681
277.3	-0.016	-0.008	0.001	0.157	0.144	0.144	0.141	0.139	0.127	0.117	0.123	0.131	0.116	0.117	0.116	0.11	0.104	0.684
277.4	-0.012	-0.008	0.001	0.158	0.144	0.144	0.142	0.139	0.128	0.119	0.124	0.119	0.123	0.114	0.111	0.119	0.112	0.688
277.5	-0.016	-0.008	0.001	0.159	0.143	0.145	0.143	0.14	0.128	0.119	0.124	0.123	0.115	0.116	0.111	0.11	0.105	0.691
277.6	-0.015	-0.007	0.001	0.16	0.146	0.146	0.143	0.141	0.129	0.118	0.125	0.125	0.11	0.107	0.107	0.114	0.101	0.695
277.7	-0.013	-0.009	0.001	0.161	0.147	0.147	0.144	0.142	0.13	0.121	0.126	0.116	0.128	0.117	0.113	0.118	0.107	0.699
277.8	-0.008	-0.003	0.001	0.162	0.151	0.148	0.145	0.142	0.13	0.121	0.126	0.126	0.115	0.117	0.117	0.122	0.108	0.704
277.9	-0.016	-0.011	0.001	0.163	0.142	0.149	0.146	0.143	0.131	0.117	0.127	0.126	0.114	0.119	0.111	0.108	0.101	0.708
278	-0.014	-0.006	0.001	0.164	0.145	0.15	0.146	0.144	0.132	0.12	0.128	0.128	0.124	0.105	0.113	0.116	0.108	0.712
278.1	-0.015	-0.005	0.001	0.164	0.154	0.15	0.147	0.144	0.132	0.125	0.128	0.127	0.129	0.119	0.118	0.125	0.113	0.716
278.2	-0.011	0	0.001	0.165	0.155	0.151	0.147	0.146	0.133	0.122	0.129	0.126	0.128	0.124	0.12	0.113	0.121	0.719
278.3	-0.013	-0.008	0.001	0.167	0.153	0.152	0.148	0.146	0.134	0.126	0.13	0.127	0.122	0.125	0.118	0.129	0.11	0.723
278.4	-0.021	-0.009	0.001	0.167	0.151	0.152	0.148	0.147	0.135	0.123	0.13	0.119	0.116	0.115	0.114	0.124	0.1	0.727
278.5	-0.014	-0.008	0.001	0.168	0.151	0.153	0.149	0.148	0.136	0.127	0.131	0.126	0.129	0.118	0.12	0.13	0.106	0.731
278.6	-0.01	-0.001	0.001	0.17	0.161	0.154	0.151	0.149	0.137	0.135	0.132	0.134	0.132	0.136	0.128	0.122	0.111	0.735
278.7	-0.014	-0.009	0.001	0.17	0.156	0.155	0.151	0.149	0.137	0.128	0.133	0.141	0.13	0.117	0.117	0.124	0.103	0.74
278.8	-0.017	-0.009	0.001	0.171	0.154	0.156	0.153	0.15	0.138	0.125	0.134	0.135	0.129	0.129	0.112	0.126	0.114	0.744
278.9	-0.011	-0.002	0.001	0.172	0.16	0.157	0.153	0.151	0.139	0.131	0.135	0.132	0.124	0.127	0.12	0.131	0.119	0.748
279	-0.009	-0.008	0.001	0.173	0.164	0.158	0.154	0.151	0.14	0.137	0.136	0.138	0.128	0.125	0.129	0.125	0.113	0.751
279.1	-0.014	-0.011	0.001	0.174	0.16	0.159	0.155	0.153	0.14	0.131	0.136	0.126	0.119	0.129	0.128	0.129	0.111	0.756
279.2	-0.016	-0.007	0.001	0.175	0.162	0.16	0.156	0.154	0.141	0.134	0.137	0.131	0.142	0.134	0.12	0.137	0.112	0.761
279.3	-0.017	-0.009	0.001	0.176	0.163	0.161	0.157	0.155	0.142	0.136	0.138	0.133	0.137	0.133	0.119	0.134	0.127	0.765
279.4	-0.018	-0.014	0.001	0.177	0.164	0.162	0.158	0.155	0.142	0.133	0.139	0.146	0.142	0.128	0.128	0.139	0.125	0.77
279.5	-0.007	0	0.001	0.178	0.17	0.163	0.159	0.156	0.143	0.137	0.139	0.142	0.143	0.14	0.136	0.135	0.133	0.775
279.6	-0.01	-0.004	0.001	0.179	0.16	0.164	0.16	0.157	0.144	0.139	0.14	0.133	0.134	0.128	0.13	0.138	0.126	0.78
279.7	-0.011	-0.006	0.001	0.18	0.168	0.165	0.161	0.157	0.145	0.137	0.141	0.139	0.138	0.14	0.135	0.14	0.132	0.785
279.8	-0.012	-0.004	0.001	0.181	0.173	0.166	0.162	0.158	0.146	0.139	0.142	0.145	0.136	0.147	0.128	0.139	0.121	0.79
279.9	-0.017	-0.006	0.001	0.182	0.174	0.167	0.163	0.159	0.147	0.138	0.143	0.141	0.136	0.139	0.132	0.149	0.128	0.795
280	-0.018	-0.011	0.001	0.183	0.162	0.168	0.163	0.16	0.149	0.134	0.145	0.13	0.135	0.136	0.132	0.129	0.118	0.799
280.1	-0.011	-0.004	0.001	0.184	0.173	0.169	0.164	0.161	0.15	0.143	0.146	0.145	0.144	0.142	0.137	0.145	0.128	0.804
280.2	-0.012	-0.002	0.001	0.185	0.171	0.17	0.165	0.162	0.151	0.149	0.147	0.145	0.143	0.146	0.128	0.14	0.127	0.808
280.3	-0.014	-0.007	0.001	0.186	0.172	0.171	0.166	0.163	0.151	0.139	0.147	0.145	0.147	0.132	0.137	0.131	0.127	0.812
280.4	-0.012	-0.008	0.001	0.187	0.174	0.172	0.167	0.164	0.152	0.146	0.148	0.152	0.141	0.138	0.13	0.144	0.128	0.817
280.5	-0.012	-0.006	0.001	0.188	0.178	0.172	0.167	0.165	0.153	0.15	0.149	0.138	0.142	0.14	0.135	0.141	0.122	0.822
280.6	-0.014	-0.006	0.001	0.189	0.175	0.173	0.168	0.165	0.154	0.151	0.149	0.143	0.14	0.138	0.143	0.13	0.117	0.826
280.7	-0.006	-0.006	0.001	0.19	0.185	0.174	0.169	0.166	0.155	0.149	0.15	0.152	0.145	0.146	0.141	0.137	0.119	0.83
280.8	-0.019	-0.008	0.001	0.19	0.169	0.175	0.17	0.166	0.156	0.147	0.151	0.141	0.141	0.142	0.135	0.144	0.126	0.834
280.9	-0.007	-0.003	0.001	0.191	0.182	0.175	0.171	0.167	0.157	0.148	0.152	0.16	0.147	0.147	0.14	0.141	0.135	0.838
281	-0.013	-0.005	0.001	0.192	0.176	0.176	0.172	0.168	0.157	0.151	0.152	0.151	0.141	0.146	0.151	0.147	0.129	0.842
281.1	-0.013	-0.011	0.001	0.192	0.174	0.177	0.172	0.168	0.158	0.143	0.153	0.144	0.139	0.143	0.133	0.131	0.123	0.846
281.2	-0.01	-0.005	0.001	0.193	0.186	0.177	0.173	0.169	0.158	0.156	0.154	0.148	0.143	0.151	0.141	0.146	0.136	0.849
281.3	-0.014	-0.005	0.001	0.194	0.185	0.178	0.173	0.17	0.159	0.146	0.154	0.152	0.137	0.136	0.141	0.153	0.133	0.853
281.4	-0.013	-0.009	0.001	0.194	0.182	0.179	0.174	0.17	0.159	0.152	0.154	0.153	0.138	0.141	0.147	0.142	0.127	0.856
281.5	-0.017	-0.008	0.001	0.195	0.181	0.179	0.175	0.171	0.16	0.149	0.155	0.151	0.143	0.137	0.149	0.133	0.128	0.859
281.6	-0.011	-0.003	0.001	0.196	0.184	0.18	0.176	0.172	0.161	0.15	0.155	0.155	0.157	0.151	0.139	0.146	0.135	0.862
281.7	-0.015	-0.004	0.001	0.197	0.185	0.181	0.176	0.172	0.161	0.155	0.156	0.156	0.148	0.146	0.139	0.146	0.136	0.864
281.8	-0.014	-0.004	0.001	0.197	0.185	0.181	0.177	0.173	0.162	0.153	0.156	0.155	0.145	0.154	0.14	0.146	0.127	0.866
281.9	-0.007	-0.007	0.001	0.198	0.181	0.182	0.178	0.174	0.162	0.151	0.157	0.155	0.155	0.148	0.142	0.146	0.139	0.869
282	-0.011	0	0.001	0.199	0.193	0.182	0.178	0.174	0.163	0.159	0.157	0.149	0.15	0.157	0.147	0.158	0.147	0.871
282.1	-0.013	-0.006	0.001	0.199	0.186	0.182	0.178	0.174	0.163	0.148	0.157	0.149	0.144	0.148	0.144	0.145	0.124	0.872
282.2	-0.02	-0.011	0.001	0.2	0.189	0.183	0.179	0.175	0.163	0.155	0.157	0.152	0.148	0.142	0.138	0.148	0.134	0.874
282.3	-0.011	-0.004	0.001	0.2	0.191	0.183	0.179	0.175	0.163	0.157	0.157	0.157	0.145	0.152	0.151	0.16	0.131	0.875
282.4	-0.017	-0.01	0.001	0.201	0.184	0.183	0.179	0.176	0.162	0.15	0.157	0.147	0.15	0.148	0.139	0.158	0.132	0.876
282.5	-0.02	-0.01	0.001	0.201	0.181	0.183	0.179	0.176	0.162	0.152	0.157	0.149	0.144	0.153	0.127	0.144	0.13	0.877
282.6	-0.013	-0.005	0.001	0.201	0.188	0.183	0.18	0.177	0.163	0.151	0.157	0.143	0.153	0.155	0.14	0.152	0.132	0.877
282.7	-0.016	-0.007	0.001	0.201	0.181	0.183	0.18	0.177	0.163	0.151	0.157	0.148	0.162	0.138	0.14	0.144	0.134	0.877
282.8	-0.008	-0.005	0.001	0.201	0.192	0.183	0.18	0.177	0.163	0.157	0.157	0.152	0.161	0.151	0.148	0.15	0.138	0.878
282.9	-0.014	-0.011	0.001	0.201	0.187	0.183	0.18	0.176	0.163	0.154	0.157	0.154	0.151	0.145	0.148	0.155	0.129	0.877
283	-0.017	-0.009	0.001	0.201	0.192	0.183	0.18	0.176	0.163	0.155	0.157	0.152	0.15	0.15	0.148	0.153	0.147	0.877
283.1	-0.014	-0.007	0.001	0.201	0.19	0.183	0.179	0.176	0.163	0.153	0.157	0.149	0.14	0.141	0.148	0.149	0.131	0.876
283.2	-0.008	-0.007	0.001	0.201	0.193	0.183	0.179	0.176	0.163	0.16	0.157	0.158	0.148	0.143	0.154	0.156	0.135	0.875
283.3	-0.012	-0.003	0.001	0.201	0.185	0.183	0.179	0.176	0.162	0.155	0.157	0.149	0.151	0.143	0.153	0.144	0.13	0.874
283.4	-0.009	-0.003	0.001	0.201	0.189	0.183	0.179	0.176	0.162	0.157	0.156	0.158	0.157	0.155	0.152	0.151	0.135	0.873
283.5	-0.013	-0.004	0.001	0.2	0.181	0.182	0.179	0.175	0.162	0.154	0.156	0.157	0.148	0.142	0.137	0.148	0.134	0.871
283.6	-0.008	-0.003	0.001	0.2	0.191	0.182	0.179	0.175	0.161	0.156	0.156	0.163	0.156	0.139	0.145	0.16	0.14	0.87
283.7	-0.011	-0.009	0.001	0.2	0.184	0.182	0.179	0.175	0.161	0.153	0.156	0.146	0.142	0.141	0.145	0.14	0.131	0.868
283.8	-0.014	-0.009	0.001	0.199	0.183	0.181	0.178	0.175	0.161	0.151	0.156	0.159	0.147	0.129	0.134	0.149	0.115	0.866
283.9	-0.018	-0.013	0.001	0.199	0.186	0.181	0.178	0.174	0.161	0.153	0.155	0.152	0.147	0.138	0.142	0.136	0.126	0.864
284	-0.012	-0.008	0.001	0.199	0.18	0.18	0.177	0.174	0.16	0.156	0.155	0.155	0.146	0.147	0.144	0.154	0.132	0.863
284.1	-0.016	-0.009	0.001	0.198	0.184	0.18	0.177	0.173	0.16	0.158	0.155	0.154	0.15	0.147	0.142	0.147	0.132	0.861
284.2	-0.011	-0.002	0.001	0.198	0.186	0.179	0.176	0.173	0.159	0.157	0.154	0.156	0.151	0.155	0.14	0.156	0.134	0.858
284.3	-0.014	-0.006	0.001	0.197	0.183	0.179	0.176	0.173	0.158	0.153	0.154	0.148	0.146	0.147	0.137	0.144	0.128	0.856
284.4	-0.013	-0.005	0.001	0.197	0.178	0.178	0.176	0.172	0.158	0.154	0.153	0.154	0.15	0.146	0.141	0.156	0.142	0.853
284.5	-0.008	-0.006	0.001	0.196	0.184	0.178	0.175	0.172	0.158	0.156	0.153	0.158	0.142	0.141	0.145	0.147	0.137	0.85
284.6	-0.015	-0.006	0.001	0.195	0.176	0.177	0.175	0.171	0.157	0.147	0.152	0.154	0.139	0.148	0.13	0.139	0.131	0.848
284.7	-0.01	-0.006	0.001	0.195	0.183	0.177	0.174	0.171	0.157	0.151	0.152	0.147	0.141	0.146	0.129	0.135	0.127	0.845
284.8	-0.015	-0.007	0.001	0.194	0.176	0.176	0.173	0.17	0.157	0.154	0.151	0.141	0.14	0.142	0.134	0.139	0.124	0.842
284.9	-0.019	-0.009	0.001	0.193	0.174	0.176	0.173	0.169	0.156	0.147	0.151	0.141	0.144	0.139	0.131	0.146	0.134	0.838
285	-0.013	-0.002	0.001	0.193	0.183	0.176	0.172	0.169	0.155	0.154	0.15	0.147	0.151	0.149	0.139	0.147	0.131	0.836
285.1	-0.008	-0.009	0.001	0.192	0.174	0.175	0.171	0.168	0.154	0.142	0.149	0.131	0.14	0.144	0.123	0.128	0.124	0.833
285.2	-0.018	-0.003	0.001	0.191	0.175	0.175	0.171	0.168	0.153	0.147	0.149	0.146	0.144	0.133	0.128	0.138	0.125	0.83
285.3	-0.013	-0.005	0.001	0.191	0.177	0.174	0.17	0.167	0.153	0.145	0.148	0.137	0.144	0.144	0.135	0.127	0.128	0.827
285.4	-0.011	-0.005	0.001	0.191	0.176	0.173	0.169	0.167	0.152	0.145	0.147	0.154	0.145	0.132	0.146	0.142	0.121	0.824
285.5	-0.014	-0.009	0.001	0.19	0.173	0.173	0.169	0.167	0.152	0.138	0.147	0.136	0.136	0.138	0.13	0.138	0.129	0.821
285.6	-0.017	-0.009	0.001	0.189	0.17	0.172	0.168	0.166	0.152	0.143	0.147	0.14	0.135	0.133	0.126	0.139	0.121	0.818
285.7	-0.02	-0.006	0.001	0.189	0.175	0.172	0.168	0.165	0.151	0.141	0.146	0.138	0.135	0.129	0.134	0.138	0.127	0.815
285.8	-0.017	-0.01	0.001	0.188	0.176	0.171	0.168	0.165	0.15	0.143	0.146	0.144	0.14	0.141	0.142	0.13	0.132	0.812
285.9	-0.013	-0.004	0.001	0.187	0.173	0.17	0.167	0.164	0.15	0.141	0.146	0.152	0.134	0.135	0.135	0.139	0.115	0.81
286	-0.021	-0.007	0.001	0.187	0.167	0.17	0.167	0.163	0.149	0.132	0.145	0.139	0.127	0.12	0.133	0.14	0.11	0.807
286.1	-0.009	-0.003	0.001	0.186	0.174	0.169	0.166	0.163	0.149	0.145	0.144	0.133	0.139	0.141	0.132	0.141	0.123	0.805
286.2	-0.024	-0.013	0.001	0.185	0.164	0.169	0.165	0.162	0.148	0.131	0.144	0.134	0.137	0.132	0.122	0.144	0.114	0.802
286.3	-0.01	-0.006	0.001	0.185	0.173	0.168	0.165	0.162	0.148	0.144	0.144	0.138	0.139	0.134	0.128	0.149	0.121	0.799
286.4	-0.021	-0.012	0.001	0.184	0.162	0.167	0.164	0.161	0.147	0.134	0.144	0.135	0.135	0.133	0.127	0.135	0.119	0.796
286.5	-0.011	-0.004	0.001	0.183	0.173	0.167	0.163	0.16	0.147	0.146	0.143	0.154	0.14	0.141	0.136	0.14	0.134	0.794
286.6	-0.018	-0.012	0.001	0.182	0.163	0.166	0.163	0.16	0.147	0.137	0.143	0.133	0.131	0.124	0.122	0.13	0.114	0.791
286.7	-0.009	-0.007	0.001	0.182	0.163	0.166	0.162	0.16	0.147	0.14	0.142	0.14	0.136	0.139	0.125	0.133	0.121	0.789
286.8	-0.016	-0.008	0.001	0.181	0.17	0.165	0.162	0.159	0.146	0.14	0.142	0.141	0.138	0.125	0.126	0.134	0.122	0.787
286.9	-0.015	-0.012	0.001	0.181	0.166	0.165	0.161	0.159	0.146	0.136	0.141	0.14	0.133	0.127	0.124	0.139	0.125	0.785
287	-0.018	-0.007	0.001	0.181	0.169	0.164	0.161	0.158	0.145	0.137	0.141	0.123	0.136	0.138	0.131	0.136	0.111	0.783
287.1	-0.013	-0.005	0.001	0.18	0.167	0.164	0.16	0.158	0.145	0.14	0.14	0.138	0.135	0.13	0.136	0.13	0.122	0.781
287.2	-0.015	0.001	0.001	0.18	0.164	0.163	0.16	0.157	0.144	0.143	0.14	0.133	0.131	0.123	0.133	0.135	0.116	0.779
287.3	-0.009	-0.002	0.001	0.179	0.17	0.163	0.16	0.157	0.144	0.144	0.14	0.133	0.137	0.131	0.121	0.136	0.117	0.778
287.4	-0.017	-0.01	0.001	0.179	0.165	0.163	0.16	0.156	0.143	0.133	0.139	0.149	0.14	0.125	0.131	0.125	0.123	0.777
287.5	-0.009	-0.007	0.001	0.179	0.161	0.163	0.159	0.156	0.143	0.137	0.139	0.139	0.129	0.135	0.132	0.131	0.122	0.775
287.6	-0.006	-0.004	0.001	0.178	0.169	0.162	0.159	0.156	0.143	0.139	0.139	0.125	0.125	0.13	0.13	0.133	0.119	0.775
287.7	-0.015	-0.013	0.001	0.178	0.161	0.162	0.158	0.156	0.143	0.136	0.139	0.127	0.124	0.13	0.128	0.12	0.115	0.774
287.8	-0.012	-0.004	0.001	0.178	0.17	0.162	0.158	0.156	0.143	0.139	0.138	0.136	0.128	0.135	0.131	0.142	0.124	0.773
287.9	-0.018	-0.012	0.001	0.178	0.161	0.161	0.158	0.155	0.143	0.135	0.138	0.139	0.137	0.121	0.127	0.134	0.115	0.773
288	-0.02	-0.009	0.001	0.178	0.158	0.162	0.158	0.155	0.143	0.132	0.138	0.13	0.127	0.135	0.127	0.136	0.11	0.772
288.1	-0.015	-0.006	0.001	0.177	0.162	0.162	0.158	0.155	0.143	0.133	0.138	0.137	0.131	0.131	0.119	0.137	0.129	0.772
288.2	-0.014	-0.009	0.001	0.177	0.16	0.162	0.158	0.155	0.143	0.14	0.138	0.133	0.121	0.124	0.12	0.131	0.111	0.772
288.3	-0.015	-0.012	0.001	0.177	0.159	0.161	0.158	0.155	0.143	0.139	0.138	0.135	0.133	0.137	0.127	0.129	0.123	0.772
288.4	-0.02	-0.008	0.001	0.177	0.164	0.162	0.158	0.155	0.143	0.131	0.138	0.133	0.125	0.121	0.123	0.134	0.119	0.772
288.5	-0.019	-0.01	0.001	0.177	0.164	0.162	0.158	0.155	0.143	0.136	0.138	0.134	0.129	0.129	0.125	0.134	0.115	0.772
288.6	-0.012	-0.003	0.001	0.178	0.166	0.162	0.158	0.155	0.143	0.139	0.138	0.135	0.13	0.133	0.125	0.128	0.119	0.772
288.7	-0.01	-0.006	0.001	0.177	0.162	0.161	0.158	0.155	0.142	0.132	0.138	0.125	0.126	0.135	0.123	0.129	0.108	0.772
288.8	-0.014	-0.008	0.001	0.177	0.165	0.161	0.158	0.155	0.142	0.136	0.138	0.138	0.129	0.138	0.119	0.127	0.119	0.772
288.9	-0.013	-0.009	0.001	0.177	0.158	0.161	0.158	0.155	0.142	0.135	0.138	0.14	0.135	0.134	0.134	0.12	0.112	0.772
289	-0.017	-0.01	0.001	0.177	0.168	0.161	0.157	0.155	0.142	0.13	0.138	0.137	0.132	0.132	0.136	0.123	0.122	0.772
289.1	-0.013	-0.009	0.001	0.176	0.164	0.161	0.157	0.155	0.142	0.126	0.139	0.13	0.138	0.125	0.109	0.136	0.121	0.772
289.2	-0.008	-0.006	0.001	0.177	0.165	0.161	0.158	0.155	0.142	0.134	0.139	0.131	0.131	0.114	0.12	0.125	0.119	0.772
289.3	-0.014	-0.012	0.001	0.177	0.163	0.161	0.158	0.155	0.143	0.135	0.139	0.128	0.124	0.122	0.128	0.133	0.115	0.772
289.4	-0.017	-0.007	0.001	0.177	0.161	0.161	0.158	0.155	0.142	0.137	0.139	0.137	0.138	0.134	0.12	0.127	0.129	0.772
289.5	-0.016	-0.004	0.001	0.177	0.169	0.161	0.158	0.155	0.143	0.138	0.139	0.129	0.145	0.142	0.128	0.135	0.117	0.773
289.6	-0.014	-0.012	0.001	0.177	0.162	0.161	0.158	0.155	0.143	0.135	0.139	0.128	0.126	0.115	0.124	0.129	0.111	0.772
289.7	-0.011	-0.006	0.001	0.177	0.164	0.161	0.158	0.155	0.143	0.135	0.139	0.136	0.126	0.133	0.13	0.135	0.115	0.772
289.8	-0.017	-0.005	0.001	0.177	0.161	0.161	0.158	0.155	0.143	0.136	0.139	0.135	0.139	0.128	0.122	0.126	0.116	0.771
289.9	-0.005	-0.004	0.001	0.177	0.168	0.161	0.158	0.155	0.143	0.138	0.138	0.136	0.125	0.133	0.127	0.131	0.119	0.77
290	-0.014	-0.007	0.001	0.177	0.158	0.16	0.157	0.154	0.142	0.134	0.138	0.131	0.132	0.127	0.126	0.126	0.119	0.769
290.1	-0.007	-0.001	0.001	0.177	0.165	0.16	0.157	0.154	0.142	0.136	0.137	0.15	0.131	0.127	0.124	0.141	0.12	0.768
290.2	-0.015	-0.008	0.001	0.176	0.16	0.16	0.157	0.154	0.142	0.128	0.137	0.142	0.133	0.139	0.128	0.125	0.11	0.767
290.3	-0.016	-0.007	0.001	0.176	0.163	0.16	0.157	0.154	0.141	0.129	0.137	0.141	0.127	0.122	0.119	0.124	0.124	0.766
290.4	-0.019	-0.009	0.001	0.175	0.162	0.16	0.157	0.154	0.141	0.131	0.136	0.128	0.134	0.127	0.125	0.124	0.12	0.764
290.5	-0.012	-0.004	0.001	0.175	0.166	0.16	0.157	0.153	0.141	0.138	0.136	0.134	0.13	0.131	0.129	0.131	0.11	0.762
290.6	-0.015	-0.006	0.001	0.175	0.166	0.159	0.156	0.153	0.14	0.138	0.136	0.141	0.142	0.124	0.134	0.132	0.12	0.76
290.7	-0.008	-0.001	0.001	0.174	0.163	0.159	0.156	0.152	0.14	0.132	0.136	0.143	0.138	0.13	0.126	0.124	0.125	0.757
290.8	-0.014	-0.003	0.001	0.173	0.153	0.158	0.155	0.152	0.14	0.135	0.135	0.121	0.123	0.121	0.119	0.13	0.114	0.753
290.9	-0.012	-0.01	0.001	0.172	0.16	0.157	0.154	0.151	0.139	0.135	0.135	0.128	0.129	0.125	0.118	0.134	0.115	0.75
291	-0.016	-0.006	0.001	0.172	0.158	0.157	0.154	0.151	0.138	0.138	0.134	0.137	0.126	0.126	0.126	0.13	0.115	0.747
291.1	-0.013	-0.001	0.001	0.171	0.161	0.156	0.153	0.15	0.138	0.134	0.133	0.126	0.127	0.124	0.128	0.126	0.119	0.743
291.2	-0.008	-0.001	0.001	0.17	0.164	0.155	0.152	0.15	0.137	0.134	0.132	0.136	0.131	0.126	0.117	0.13	0.119	0.739
291.3	-0.012	-0.006	0.001	0.169	0.16	0.154	0.151	0.149	0.136	0.13	0.132	0.14	0.138	0.132	0.114	0.131	0.113	0.734
291.4	-0.013	-0.011	0.001	0.168	0.15	0.153	0.15	0.148	0.135	0.122	0.131	0.127	0.122	0.112	0.124	0.128	0.109	0.729
291.5	-0.014	-0.004	0.001	0.167	0.155	0.152	0.149	0.147	0.134	0.131	0.13	0.125	0.137	0.137	0.12	0.138	0.106	0.723
291.6	-0.011	-0.009	0.001	0.165	0.159	0.151	0.148	0.146	0.133	0.121	0.129	0.133	0.124	0.112	0.12	0.126	0.104	0.718
291.7	-0.015	-0.01	0.001	0.164	0.154	0.149	0.147	0.145	0.132	0.129	0.128	0.125	0.122	0.117	0.122	0.123	0.105	0.711
291.8	-0.02	-0.012	0.001	0.162	0.151	0.148	0.146	0.143	0.131	0.122	0.126	0.12	0.109	0.113	0.11	0.111	0.101	0.704
291.9	-0.015	-0.006	0.001	0.161	0.152	0.147	0.144	0.142	0.13	0.121	0.125	0.116	0.122	0.121	0.105	0.129	0.106	0.697
292	-0.018	-0.007	0.001	0.159	0.144	0.146	0.143	0.14	0.128	0.12	0.123	0.127	0.124	0.118	0.109	0.118	0.115	0.69
292.1	-0.009	-0.001	0.001	0.158	0.144	0.144	0.142	0.139	0.127	0.125	0.122	0.123	0.121	0.114	0.117	0.121	0.112	0.681
292.2	-0.008	-0.004	0.001	0.156	0.143	0.143	0.14	0.137	0.125	0.123	0.12	0.114	0.133	0.12	0.116	0.118	0.1	0.673
292.3	-0.01	-0.005	0.001	0.154	0.146	0.141	0.138	0.135	0.123	0.121	0.118	0.123	0.126	0.104	0.11	0.112	0.103	0.664
292.4	-0.012	-0.008	0.001	0.153	0.142	0.139	0.137	0.134	0.121	0.118	0.117	0.122	0.116	0.114	0.115	0.116	0.108	0.656
292.5	-0.014	-0.007	0.001	0.15	0.139	0.137	0.134	0.132	0.119	0.12	0.115	0.117	0.119	0.102	0.115	0.124	0.098	0.646
292.6	-0.018	-0.016	0.001	0.148	0.129	0.135	0.133	0.13	0.117	0.116	0.113	0.113	0.102	0.106	0.103	0.117	0.091	0.637
292.7	-0.016	-0.007	0.001	0.146	0.14	0.133	0.131	0.129	0.115	0.114	0.112	0.122	0.104	0.099	0.114	0.106	0.083	0.627
292.8	-0.016	-0.01	0.001	0.144	0.127	0.131	0.129	0.127	0.113	0.106	0.11	0.105	0.108	0.104	0.092	0.095	0.083	0.617
292.9	-0.015	-0.005	0.001	0.141	0.129	0.129	0.127	0.125	0.111	0.105	0.108	0.097	0.101	0.103	0.101	0.09	0.085	0.606
293	-0.011	-0.002	0.001	0.139	0.132	0.126	0.125	0.123	0.109	0.111	0.106	0.107	0.1	0.104	0.102	0.101	0.083	0.595
293.1	-0.016	-0.003	0.001	0.136	0.123	0.124	0.123	0.12	0.107	0.1	0.104	0.103	0.095	0.099	0.098	0.099	0.082	0.584
293.2	-0.014	-0.009	0.001	0.134	0.126	0.121	0.12	0.117	0.105	0.105	0.102	0.092	0.089	0.095	0.092	0.093	0.089	0.575
293.3	-0.013	-0.008	0.001	0.131	0.122	0.119	0.118	0.115	0.103	0.097	0.1	0.1	0.089	0.084	0.083	0.089	0.078	0.563
293.4	-0.02	-0.01	0.001	0.128	0.11	0.117	0.116	0.113	0.101	0.092	0.098	0.09	0.085	0.101	0.075	0.085	0.07	0.551
293.5	-0.011	-0.003	0.001	0.125	0.116	0.114	0.113	0.11	0.099	0.096	0.096	0.102	0.084	0.086	0.086	0.088	0.088	0.538
293.6	-0.01	-0.003	0.001	0.122	0.112	0.112	0.11	0.108	0.096	0.098	0.093	0.09	0.102	0.085	0.091	0.093	0.075	0.525
293.7	-0.016	-0.008	0.001	0.12	0.11	0.109	0.108	0.105	0.094	0.085	0.091	0.085	0.078	0.081	0.082	0.086	0.09	0.509
293.8	-0.014	-0.005	0.001	0.117	0.113	0.107	0.105	0.103	0.091	0.092	0.088	0.09	0.086	0.082	0.081	0.08	0.078	0.497
293.9	-0.011	0	0.001	0.114	0.11	0.104	0.103	0.1	0.089	0.09	0.086	0.086	0.09	0.084	0.087	0.094	0.078	0.484
294	-0.013	-0.005	0.001	0.112	0.11	0.102	0.101	0.098	0.086	0.085	0.084	0.081	0.069	0.072	0.082	0.08	0.068	0.472
294.1	-0.011	-0.004	0.001	0.109	0.101	0.1	0.098	0.096	0.084	0.09	0.082	0.09	0.077	0.082	0.075	0.091	0.075	0.46
294.2	-0.003	-0.002	0.001	0.107	0.099	0.097	0.096	0.095	0.082	0.085	0.08	0.078	0.069	0.082	0.087	0.089	0.068	0.448
294.3	-0.011	-0.012	0.001	0.104	0.09	0.094	0.094	0.092	0.08	0.071	0.078	0.079	0.066	0.067	0.078	0.063	0.059	0.437
294.4	-0.014	0.001	0.001	0.102	0.091	0.092	0.092	0.09	0.078	0.077	0.076	0.078	0.065	0.075	0.069	0.069	0.063	0.425
294.5	-0.008	-0.009	0.001	0.099	0.087	0.09	0.089	0.088	0.076	0.071	0.074	0.081	0.07	0.077	0.065	0.071	0.059	0.413
294.6	-0.016	-0.01	0.001	0.097	0.085	0.087	0.087	0.086	0.074	0.07	0.072	0.079	0.062	0.066	0.066	0.063	0.065	0.402
294.7	-0.008	-0.003	0.001	0.094	0.082	0.085	0.085	0.083	0.072	0.071	0.07	0.075	0.071	0.068	0.068	0.077	0.07	0.39
294.8	-0.014	-0.007	0.001	0.091	0.08	0.084	0.082	0.081	0.07	0.057	0.069	0.06	0.059	0.061	0.055	0.068	0.054	0.378
294.9	-0.015	-0.012	0.001	0.089	0.074	0.081	0.08	0.078	0.068	0.062	0.067	0.066	0.064	0.061	0.054	0.058	0.051	0.367
295	-0.015	-0.004	0.001	0.087	0.073	0.08	0.078	0.077	0.066	0.066	0.065	0.052	0.054	0.059	0.059	0.06	0.053	0.356
295.1	-0.012	-0.008	0.001	0.084	0.072	0.077	0.076	0.074	0.064	0.058	0.063	0.061	0.061	0.057	0.048	0.055	0.056	0.345
295.2	-0.013	-0.006	0.001	0.082	0.073	0.075	0.073	0.072	0.062	0.057	0.061	0.054	0.051	0.05	0.045	0.056	0.045	0.334
295.3	-0.014	-0.01	0.001	0.079	0.061	0.072	0.071	0.071	0.059	0.049	0.059	0.055	0.056	0.048	0.051	0.061	0.048	0.323
295.4	-0.018	-0.005	0.001	0.077	0.066	0.07	0.069	0.068	0.057	0.057	0.057	0.052	0.052	0.039	0.053	0.041	0.05	0.312
295.5	-0.016	-0.007	0.001	0.074	0.061	0.067	0.066	0.065	0.055	0.049	0.055	0.042	0.038	0.048	0.044	0.042	0.042	0.302
295.6	-0.016	-0.009	0.001	0.071	0.062	0.065	0.064	0.064	0.053	0.05	0.053	0.054	0.04	0.052	0.054	0.054	0.044	0.293
295.7	-0.007	-0.005	0.001	0.07	0.057	0.063	0.063	0.062	0.052	0.05	0.051	0.048	0.055	0.038	0.045	0.047	0.052	0.284
295.8	-0.009	0.003	0.001	0.067	0.061	0.061	0.06	0.06	0.05	0.05	0.049	0.055	0.051	0.048	0.048	0.056	0.045	0.274
295.9	-0.011	-0.007	0.001	0.065	0.053	0.059	0.058	0.058	0.049	0.049	0.048	0.046	0.051	0.047	0.042	0.047	0.048	0.265
296	-0.016	-0.009	0.001	0.063	0.051	0.057	0.057	0.057	0.047	0.037	0.046	0.042	0.043	0.042	0.04	0.044	0.038	0.256
296.1	-0.011	-0.005	0.001	0.061	0.049	0.055	0.055	0.054	0.045	0.039	0.045	0.036	0.039	0.046	0.033	0.046	0.048	0.249
296.2	-0.012	-0.004	0.001	0.059	0.05	0.053	0.053	0.053	0.044	0.034	0.044	0.05	0.039	0.034	0.036	0.053	0.037	0.24
296.3	-0.015	-0.008	0.001	0.057	0.043	0.051	0.051	0.051	0.042	0.035	0.042	0.039	0.035	0.034	0.025	0.033	0.031	0.231
296.4	-0.017	-0.005	0.001	0.055	0.043	0.049	0.05	0.049	0.041	0.038	0.04	0.041	0.053	0.027	0.025	0.025	0.031	0.223
296.5	-0.008	-0.008	0.001	0.053	0.04	0.048	0.047	0.047	0.039	0.031	0.039	0.037	0.035	0.032	0.035	0.025	0.026	0.215
296.6	-0.007	-0.009	0.001	0.051	0.041	0.046	0.046	0.046	0.037	0.031	0.037	0.028	0.033	0.029	0.033	0.021	0.014	0.206
296.7	-0.012	-0.009	0.001	0.049	0.035	0.044	0.044	0.044	0.036	0.026	0.035	0.035	0.022	0.03	0.032	0.031	0.025	0.198
296.8	-0.02	-0.015	0.001	0.048	0.035	0.043	0.042	0.043	0.034	0.026	0.034	0.029	0.023	0.03	0.022	0.025	0.015	0.191
296.9	-0.007	-0.002	0.001	0.046	0.044	0.041	0.041	0.042	0.033	0.032	0.033	0.041	0.026	0.028	0.043	0.038	0.029	0.184
297	-0.013	-0.003	0.001	0.045	0.031	0.04	0.04	0.04	0.031	0.021	0.031	0.024	0.036	0.015	0.03	0.029	0.017	0.178
297.1	-0.011	-0.004	0.001	0.043	0.029	0.039	0.039	0.039	0.031	0.031	0.031	0.036	0.025	0.031	0.032	0.021	0.032	0.171
297.2	-0.015	-0.008	0.001	0.042	0.032	0.037	0.037	0.038	0.03	0.031	0.03	0.031	0.028	0.034	0.021	0.028	0.025	0.164
297.3	-0.011	-0.008	0.001	0.04	0.031	0.036	0.036	0.037	0.028	0.025	0.028	0.026	0.028	0.026	0.026	0.035	0.014	0.158
297.4	-0.022	-0.005	0.001	0.039	0.024	0.035	0.035	0.035	0.027	0.026	0.027	0.01	0.024	0.017	0.028	0.018	0.017	0.152
297.5	-0.008	-0.006	0.001	0.038	0.026	0.033	0.034	0.034	0.026	0.019	0.027	0.025	0.015	0.032	0.025	0.027	0.021	0.146
297.6	-0.016	-0.005	0.001	0.036	0.03	0.032	0.032	0.033	0.025	0.021	0.025	0.024	0.004	0.011	0.021	0.01	0.028	0.142
297.7	-0.014	-0.005	0.001	0.035	0.022	0.031	0.031	0.032	0.024	0.021	0.025	0.023	0.017	0.026	0.032	0.023	0.014	0.137
297.8	-0.017	-0.011	0.001	0.033	0.018	0.03	0.03	0.031	0.023	0.01	0.024	0.022	0.008	0.013	0.014	0.009	0.011	0.132
297.9	-0.014	-0.01	0.001	0.032	0.023	0.029	0.029	0.03	0.022	0.021	0.024	0.017	0.015	0.025	0.005	0.015	0.016	0.127
298	-0.014	-0.006	0.001	0.031	0.016	0.028	0.029	0.029	0.021	0.015	0.023	0.017	0.018	0.025	0.015	0.019	0.02	0.122
298.1	-0.011	-0.004	0.001	0.03	0.019	0.027	0.027	0.028	0.021	0.019	0.021	0.017	0.012	0.018	0.017	0.023	0.017	0.116
298.2	-0.014	-0.006	0.001	0.029	0.014	0.026	0.027	0.026	0.02	0.012	0.021	0.017	0.014	0.007	0.013	0.017	0.024	0.112
298.3	-0.011	-0.008	0.001	0.028	0.02	0.025	0.026	0.025	0.019	0.017	0.02	0.017	0.022	0.011	0.014	0.021	0.01	0.107
298.4	-0.014	-0.007	0.001	0.026	0.017	0.024	0.025	0.024	0.018	0.005	0.018	0.011	0.014	0.013	0.012	0.015	-0.003	0.103
298.5	-0.013	-0.007	0.001	0.025	0.017	0.023	0.023	0.023	0.017	0.016	0.018	0.016	0.006	0.012	0.019	0.006	0.015	0.098
298.6	-0.013	-0.007	0.001	0.025	0.016	0.022	0.022	0.023	0.017	0.018	0.017	0.022	0.015	0.011	0.008	0.009	0.009	0.095
298.7	-0.008	-0.001	0.001	0.024	0.019	0.021	0.021	0.022	0.016	0.021	0.017	0.019	0.015	0.023	0.024	0.02	0.023	0.091
298.8	-0.015	-0.009	0.001	0.023	0.012	0.02	0.021	0.021	0.015	0.007	0.016	0.006	0.009	0.005	0.019	0.013	0.005	0.088
298.9	-0.011	-0.005	0.001	0.022	0.015	0.02	0.02	0.021	0.015	0.007	0.015	0.014	0.003	0.007	0.002	0.015	0.009	0.084
299	-0.02	-0.009	0.001	0.021	0.016	0.019	0.019	0.02	0.014	0.011	0.014	0.009	0.01	0.011	0.013	0.011	0.018	0.081
299.1	-0.015	-0.004	0.001	0.021	0.009	0.019	0.019	0.02	0.013	0.01	0.014	0.01	0.017	0.018	0.017	0.011	0.02	0.079
299.2	-0.021	-0.012	0.001	0.02	0.005	0.018	0.019	0.019	0.013	-0.001	0.013	0.005	0.006	0.012	0.003	0.001	0.009	0.076
299.3	-0.012	-0.004	0.001	0.019	0.005	0.018	0.018	0.019	0.013	0.005	0.013	0.007	0.015	0.017	0.009	0.008	0.01	0.073
299.4	-0.011	-0.001	0.001	0.018	0.015	0.017	0.017	0.018	0.012	0.011	0.012	0.022	0.015	0.024	0.018	0.01	0.027	0.07
299.5	-0.017	-0.009	0.001	0.018	0.009	0.016	0.017	0.017	0.011	0.007	0.012	0.003	0.005	0.005	0.006	0.01	0	0.068
299.6	-0.008	0.003	0.001	0.017	0.012	0.016	0.016	0.017	0.011	0.008	0.011	0.015	0.007	0.016	0.012	0.005	0.009	0.064
299.7	-0.011	-0.006	0.001	0.016	0.01	0.015	0.016	0.016	0.01	0.008	0.01	0.011	0.008	0.007	0.005	0.012	0.006	0.062
299.8	-0.004	-0.002	0.001	0.016	0.016	0.015	0.015	0.016	0.009	0.011	0.009	0.019	0.006	0.019	0.013	0.013	0.012	0.06
299.9	-0.017	-0.005	0.001	0.015	0.008	0.014	0.014	0.015	0.009	0.009	0.009	0.003	0.014	0.001	0.012	0.01	0.004	0.057
300	-0.015	-0.007	0.001	0.014	0.01	0.013	0.014	0.014	0.008	0.007	0.008	0.005	0.009	0.001	0	0.009	0.004	0.054
300.1	-0.011	-0.007	0	0.013	0.014	0.013	0.013	0.014	0.007	0.009	0.008	0.003	0.001	0.002	0.005	-0.004	0.008	0.052
300.2	-0.016	-0.002	0	0.012	0.013	0.012	0.012	0.013	0.007	0.004	0.007	0.014	0.014	0.007	0.014	0.016	0.006	0.05
300.3	-0.012	-0.008	0	0.011	0.004	0.011	0.011	0.012	0.007	0.013	0.008	0.014	0.002	0.008	0.014	0.007	0.003	0.047
300.4	-0.017	-0.005	0	0.011	0.009	0.011	0.011	0.012	0.007	0	0.007	-0.001	0.005	0.005	0.007	0	0.005	0.045
300.5	-0.01	0.001	0	0.011	0	0.011	0.011	0.011	0.007	0.005	0.006	0.003	0.005	-0.007	0.029	-0.006	0.015	0.043
300.6	-0.012	-0.006	0	0.01	0.004	0.01	0.01	0.011	0.006	0.012	0.006	-0.001	0.005	0.021	0.019	0.002	-0.014	0.042
300.7	-0.015	-0.01	0	0.01	-0.001	0.01	0.01	0.011	0.006	-0.004	0.006	0.006	-0.004	0.016	0.002	0.005	0.009	0.04
300.8	-0.012	-0.016	0	0.009	0.002	0.01	0.01	0.011	0.006	-0.002	0.006	-0.006	0.012	0.014	-0.001	0.004	0.008	0.039
300.9	-0.014	-0.004	0	0.009	-0.001	0.009	0.009	0.01	0.006	-0.001	0.006	0.008	-0.003	0.007	0.019	0	-0.005	0.037
301	-0.016	-0.011	0	0.009	-0.003	0.009	0.009	0.01	0.005	-0.009	0.006	0	0.011	-0.004	0.001	-0.012	-0.005	0.035
301.1	-0.011	-0.002	0	0.008	0.002	0.008	0.008	0.009	0.005	-0.001	0.005	0.016	-0.001	0.001	-0.003	0.004	-0.003	0.034
301.2	-0.013	0.005	0	0.008	0.003	0.008	0.008	0.009	0.005	0.002	0.005	0.014	0.003	-0.01	0.007	0.006	0.017	0.032
301.3	-0.012	-0.001	0	0.008	0.004	0.007	0.008	0.009	0.005	0.002	0.005	0.011	0.006	0.007	0.009	0.022	0.01	0.031
301.4	-0.01	-0.006	0	0.008	0.004	0.007	0.007	0.008	0.005	0	0.005	0.002	-0.005	0.006	0.006	0.003	-0.016	0.03
301.5	-0.007	-0.003	0	0.007	0.003	0.007	0.007	0.008	0.004	0.005	0.005	0.008	0.018	0.015	0.011	0.012	0.005	0.029
301.6	-0.004	-0.006	0	0.007	0.007	0.006	0.007	0.008	0.004	0.002	0.005	0.004	0.011	0.006	-0.006	0.005	0.014	0.027
301.7	-0.015	-0.017	0	0.006	-0.002	0.006	0.006	0.007	0.004	-0.007	0.004	-0.004	0.006	-0.011	-0.001	0.003	-0.002	0.026
301.8	-0.015	-0.01	0	0.007	-0.006	0.006	0.006	0.008	0.003	-0.008	0.004	0	-0.005	-0.001	-0.007	0.008	-0.001	0.025
301.9	-0.013	-0.007	0	0.006	0	0.006	0.006	0.007	0.003	-0.003	0.003	0.002	0.007	0.009	0.022	0.013	-0.002	0.024
302	-0.011	-0.007	0	0.006	0.001	0.006	0.006	0.007	0.002	0.004	0.003	-0.005	0.009	-0.01	-0.012	0.008	0	0.023
302.1	-0.015	-0.004	0	0.006	-0.001	0.005	0.006	0.007	0.002	0.004	0.003	0.012	0.005	-0.017	0.01	-0.004	0.001	0.022
302.2	-0.003	0.001	0	0.006	0.01	0.005	0.005	0.007	0.002	0.007	0.003	0.019	0.011	0.004	0.005	0.013	0.008	0.021
302.3	-0.007	0.001	0	0.005	0.004	0.005	0.005	0.006	0.002	0	0.003	0.016	0.015	0.006	0.009	0.009	-0.001	0.02
302.4	-0.02	-0.011	0	0.005	-0.002	0.005	0.005	0.006	0.002	-0.007	0.003	0.001	-0.006	0.005	-0.005	0.006	0.007	0.019
302.5	-0.01	0.001	0	0.004	-0.001	0.005	0.005	0.006	0.002	0	0.003	-0.002	0.003	0.003	0.006	-0.001	-0.007	0.018
302.6	-0.018	-0.012	0	0.004	-0.004	0.005	0.005	0.006	0.002	-0.012	0.003	0.011	0.001	-0.003	-0.001	0.009	-0.002	0.018
302.7	-0.005	-0.002	0	0.004	0.001	0.004	0.005	0.006	0.002	-0.001	0.003	-0.001	0.004	0.024	0.01	0.009	-0.007	0.017
302.8	-0.005	-0.01	0	0.004	0.001	0.004	0.005	0.005	0.002	-0.003	0.002	-0.001	0	0.004	-0.009	0.004	-0.001	0.016
302.9	-0.01	-0.007	0	0.004	-0.004	0.004	0.004	0.005	0.002	0.001	0.002	-0.003	0.006	-0.006	0.003	-0.007	0.013	0.015
303	-0.008	-0.007	0	0.004	-0.004	0.004	0.004	0.005	0.002	0	0.002	0.008	0.015	-0.009	0.007	0.013	0.005	0.014
303.1	-0.013	-0.011	0	0.004	0	0.004	0.004	0.005	0.001	-0.003	0.002	0	0.004	-0.014	0.008	0.002	-0.001	0.014
303.2	-0.01	-0.002	0	0.004	-0.003	0.003	0.004	0.005	0.001	-0.005	0.002	0	-0.01	0.003	-0.013	0.008	-0.014	0.013
303.3	-0.01	-0.006	0	0.004	0.001	0.003	0.004	0.005	0.001	-0.006	0.002	0	0.004	0.005	-0.001	0.003	0.003	0.013
303.4	-0.021	-0.007	0	0.003	-0.001	0.003	0.004	0.005	0.001	-0.006	0.002	-0.002	0.008	-0.012	-0.016	0.004	0.007	0.012
303.5	-0.016	-0.007	0	0.003	-0.001	0.003	0.004	0.005	0.001	-0.016	0.002	-0.011	-0.001	0.007	-0.002	-0.013	-0.014	0.012
303.6	-0.016	-0.015	0	0.003	-0.006	0.003	0.004	0.004	0.001	-0.01	0.002	-0.012	0.001	0.002	0.003	-0.012	-0.005	0.011
303.7	-0.012	-0.001	0	0.003	0.003	0.003	0.004	0.004	0.001	-0.001	0.001	0.015	0.002	0.006	0.013	0.005	0.001	0.011
303.8	-0.015	-0.003	0	0.003	-0.004	0.003	0.004	0.004	0.001	-0.004	0.001	-0.004	0.001	0.005	-0.009	0.006	0.001	0.01
303.9	-0.009	-0.008	0	0.003	-0.01	0.003	0.004	0.004	0	-0.003	0.001	-0.016	-0.001	0.011	-0.008	0.001	-0.011	0.01
304	-0.011	-0.006	0	0.003	-0.003	0.003	0.003	0.004	0	-0.007	0.001	0.012	0.004	0.005	-0.004	-0.005	-0.002	0.01
304.1	-0.005	-0.001	0	0.002	0.004	0.002	0.003	0.004	0	-0.001	0.001	0	-0.011	0.002	0.002	0.016	0.011	0.009
304.2	-0.009	-0.002	0	0.002	-0.001	0.002	0.003	0.004	0	-0.003	0.001	0.007	0.012	0.013	0.004	0.007	0.002	0.009
304.3	-0.006	-0.008	0	0.002	-0.01	0.002	0.003	0.004	0	-0.007	0	-0.001	-0.001	0.007	-0.004	0.003	-0.009	0.009
304.4	-0.015	-0.01	0	0.002	-0.007	0.002	0.003	0.003	0	-0.005	0	0.001	-0.009	-0.01	-0.002	0.003	-0.003	0.008
304.5	-0.014	0.001	0	0.002	0.006	0.002	0.003	0.003	0	0.002	0.001	0.009	0.006	-0.006	0.01	0.008	0.005	0.008
304.6	-0.018	-0.012	0	0.002	-0.011	0.002	0.003	0.003	0	-0.007	0	-0.009	-0.007	-0.007	0.013	0.004	-0.001	0.008
304.7	-0.017	-0.006	0	0.002	-0.009	0.002	0.003	0.003	0	-0.005	0	0.008	-0.001	-0.002	0	-0.007	-0.003	0.007
304.8	-0.012	-0.009	0	0.002	-0.003	0.002	0.003	0.003	0	-0.003	0.001	-0.009	0.004	-0.011	0.003	-0.011	-0.008	0.007
304.9	-0.008	0.003	0	0.002	-0.003	0.002	0.003	0.003	0	-0.003	0	-0.004	0.015	0.01	0.007	0.02	-0.004	0.007
305	-0.005	0.008	0	0.002	0.009	0.002	0.003	0.003	0	0.007	0	0.015	0.007	0.007	-0.002	0.003	0.011	0.006
305.1	-0.013	-0.004	0	0.002	-0.002	0.002	0.003	0.003	0	-0.007	0.001	0.002	0.007	-0.003	-0.008	0.003	-0.007	0.005
305.2	-0.009	-0.009	0	0.002	-0.006	0.002	0.003	0.003	-0.001	-0.006	0	0.003	-0.006	0.001	-0.009	-0.005	-0.001	0.005
305.3	-0.02	-0.007	0	0.002	-0.009	0.002	0.003	0.003	-0.001	-0.007	0	-0.008	-0.017	-0.011	-0.013	-0.005	-0.009	0.005
305.4	-0.01	-0.009	0	0.002	-0.006	0.002	0.003	0.003	-0.001	-0.007	0	-0.004	-0.003	-0.009	-0.007	0.004	-0.01	0.005
305.5	-0.01	-0.01	0	0.002	-0.007	0.002	0.003	0.003	-0.001	-0.006	0	-0.01	0.006	0.018	0.012	-0.005	-0.015	0.005
305.6	-0.017	-0.011	0	0.002	-0.014	0.002	0.003	0.003	-0.001	-0.011	-0.001	-0.012	0.008	-0.018	-0.003	0.006	-0.007	0.005
305.7	-0.008	0.002	0	0.001	-0.009	0.002	0.003	0.003	-0.001	0.006	-0.001	0.005	0.006	-0.013	-0.001	0.006	0.007	0.005
305.8	-0.01	-0.004	0	0.001	-0.007	0.002	0.003	0.004	-0.001	0.003	-0.001	0.009	0.001	0.004	-0.009	0.002	0.002	0.005
305.9	-0.016	-0.014	0	0.002	-0.004	0.002	0.003	0.004	-0.001	-0.002	-0.001	-0.002	-0.007	-0.003	0.002	-0.009	-0.007	0.005
306	0	-0.003	0	0.001	0.001	0.002	0.002	0.004	-0.001	-0.005	-0.001	0.012	0.008	-0.001	0.012	0.014	0.019	0.004
306.1	-0.016	-0.015	0	0.001	-0.01	0.002	0.002	0.004	-0.001	-0.004	0	-0.011	-0.004	-0.005	-0.001	-0.008	0.001	0.004
306.2	-0.014	0	0	0.001	-0.001	0.002	0.002	0.004	-0.002	-0.002	-0.001	0.006	-0.016	0.01	0.007	-0.016	-0.003	0.004
306.3	-0.009	0	0	0.002	0.008	0.002	0.003	0.004	-0.002	0.003	-0.001	0.003	-0.007	0.023	0.022	0.008	0.006	0.004
306.4	-0.015	-0.001	0	0.001	0	0.002	0.002	0.003	-0.001	-0.01	-0.001	0.002	-0.004	0.012	0.018	0.002	0	0.003
306.5	-0.007	0.001	0	0.001	0	0.001	0.002	0.003	-0.002	-0.005	-0.001	0.002	0.015	0.01	0	0.005	0.01	0.003
306.6	-0.018	-0.008	0	0.002	-0.003	0.001	0.002	0.003	-0.002	-0.016	-0.001	-0.009	0.012	-0.011	0	-0.005	-0.015	0.003
306.7	-0.014	-0.007	0	0.002	-0.005	0.001	0.002	0.003	-0.001	-0.007	-0.001	-0.012	0.005	0.005	0.002	-0.008	0.001	0.003
306.8	-0.016	-0.003	0	0.002	-0.01	0.001	0.002	0.004	-0.002	-0.011	-0.001	-0.011	-0.011	-0.003	0.011	-0.004	-0.005	0.003
306.9	-0.003	-0.01	0	0.001	-0.006	0.001	0.002	0.004	-0.002	-0.001	-0.001	-0.008	0.003	0.016	0.016	0.007	0.017	0.003
307	-0.023	-0.003	0	0.001	-0.004	0.001	0.002	0.003	-0.001	-0.005	-0.001	-0.015	-0.002	0.005	-0.003	-0.001	0.012	0.003
307.1	-0.004	-0.003	0	0.001	-0.007	0	0.002	0.003	-0.001	-0.007	-0.001	-0.002	-0.013	0.001	-0.012	-0.004	0	0.002
307.2	-0.005	-0.007	0	0.001	0.001	0.001	0.003	0.003	-0.001	0.003	0	-0.006	-0.009	0.004	-0.017	0.001	-0.002	0.002
307.3	-0.013	-0.006	0	0.001	-0.012	0.001	0.002	0.003	-0.001	-0.006	0	-0.005	-0.017	-0.012	-0.01	0.009	-0.002	0.002
307.4	-0.013	-0.007	0	0.001	-0.003	0	0.002	0.003	-0.001	-0.002	0	0.013	0.005	0	0.004	-0.01	0.004	0.002
307.5	-0.01	0	0	0.001	-0.003	0.001	0.002	0.003	-0.001	-0.006	0	-0.003	-0.007	0	0.013	-0.003	0.011	0.002
307.6	-0.013	-0.004	0	0.001	-0.003	0.001	0.002	0.003	-0.001	0	0	-0.001	-0.001	-0.016	-0.002	-0.009	-0.001	0.002
307.7	-0.013	-0.014	0	0.001	-0.017	0.001	0.002	0.003	-0.001	-0.017	0	-0.007	-0.006	-0.009	-0.011	0	-0.006	0.002
307.8	-0.006	-0.002	0	0.001	-0.001	0.001	0.002	0.003	-0.001	0.005	0	0.01	-0.001	0.005	-0.002	0.015	0.012	0.002
307.9	-0.016	-0.007	0	0.001	-0.006	0.001	0.002	0.003	-0.001	-0.01	0	-0.01	-0.005	-0.01	-0.003	-0.001	0.002	0.002
308	-0.016	-0.012	0	0.001	0	0.001	0.002	0.003	-0.001	-0.013	0	-0.017	0.009	-0.003	0.004	0.002	-0.007	0.001
308.1	-0.019	-0.013	0	0.001	-0.004	0.001	0.002	0.003	-0.001	-0.009	-0.001	0.004	-0.003	-0.014	-0.009	-0.013	0.002	0.001
308.2	-0.012	-0.001	0	0.001	0.001	0.001	0.002	0.003	-0.001	-0.011	-0.001	0.002	-0.004	0.004	0.01	-0.002	-0.002	0.001
308.3	-0.012	-0.007	0	0.001	0.002	0.001	0.002	0.003	-0.001	0.002	-0.001	0.014	0.013	0.008	0.003	-0.001	-0.002	0.001
308.4	-0.013	-0.009	0	0.001	-0.003	0.001	0.002	0.003	-0.001	-0.006	0	0	0.005	0.012	0.003	0	-0.005	0.001
308.5	-0.012	0.002	0	0.001	0.002	0.001	0.002	0.003	-0.001	-0.007	0	0.006	0.004	0	0.005	0.003	0.011	0.002
308.6	-0.008	-0.007	0	0.001	-0.007	0.001	0.002	0.003	-0.001	-0.006	0	-0.009	-0.006	-0.002	0.01	0.001	-0.001	0.002
308.7	-0.015	-0.003	0	0.001	-0.004	0.001	0.001	0.002	-0.001	-0.01	0	0.004	0	-0.011	0.011	-0.013	0.005	0.001
308.8	-0.013	-0.008	0	0.001	-0.014	0.001	0.001	0.002	-0.001	-0.01	0	-0.001	-0.005	-0.012	-0.007	-0.024	0.002	0.001
308.9	-0.011	-0.009	0	0.001	-0.006	0.001	0.001	0.002	-0.001	-0.005	0	-0.005	-0.007	0.002	0.002	0.005	-0.009	0.001
309	-0.003	0.006	0	0	0.002	0.001	0.001	0.002	-0.001	0	0	0.013	0.004	0.014	0.022	0.016	-0.001	0.001
309.1	-0.01	-0.002	0	0.001	-0.002	0.001	0.001	0.002	0	0	0	-0.003	0.004	0.007	0.007	0.01	-0.004	0.001
309.2	-0.009	-0.002	0	0.001	-0.002	0.001	0.002	0.003	-0.001	-0.008	0	0.003	-0.009	-0.015	-0.005	0.003	0.002	0.001
309.3	-0.011	-0.009	0	0	0	0.001	0.001	0.002	-0.001	0.004	0	-0.003	-0.005	0.008	-0.008	-0.001	0.006	0.001
309.4	-0.018	-0.007	0	0	-0.005	0.001	0.001	0.002	-0.001	-0.01	0	-0.009	0.001	-0.014	-0.019	-0.015	-0.007	0.001
309.5	-0.007	-0.006	0	0	-0.003	0.001	0.002	0.002	-0.001	-0.007	0	-0.008	-0.005	-0.004	0.003	-0.007	-0.01	0.001
309.6	-0.02	-0.007	0	0	-0.009	0.001	0.001	0.002	-0.001	-0.011	0	-0.015	-0.007	-0.001	-0.012	-0.018	-0.009	0
309.7	-0.018	-0.014	0	0	-0.007	0.001	0.001	0.002	-0.001	-0.01	0	-0.003	-0.009	-0.002	-0.013	-0.005	-0.011	0
309.8	-0.015	-0.01	0	0	-0.002	0.001	0.001	0.002	-0.001	-0.008	0	0.002	-0.005	0	-0.005	0.004	0.002	0.001
309.9	-0.013	-0.005	0	0.001	0.001	0.001	0.001	0.002	-0.002	-0.002	-0.002	-0.003	-0.003	0.018	-0.003	-0.008	-0.001	0.001
310	-0.01	-0.004	0	0	-0.002	0.001	0.001	0.002	-0.003	-0.001	-0.003	-0.003	0.005	0.006	0.001	0	0.008	0
310.1	-0.013	-0.006	0	0.001	-0.005	0.001	0.002	0.002	-0.005	-0.01	-0.004	0.01	-0.002	0.002	0.003	-0.022	-0.015	0.001
310.2	-0.013	-0.005	0	0.001	-0.009	0.001	0.002	0.002	-0.006	-0.015	-0.006	0.009	0.009	-0.005	0	-0.012	-0.01	0.001
310.3	-0.022	-0.013	0.001	0.001	-0.015	0.001	0.002	0.002	-0.008	-0.015	-0.007	-0.016	0.007	-0.013	0.006	-0.014	-0.008	0.001
310.4	-0.003	-0.003	0	0.001	0.002	0.001	0.002	0.002	-0.008	0	-0.007	0.014	-0.008	-0.007	-0.005	-0.022	-0.007	0.001
310.5	-0.017	-0.012	0	0.001	-0.007	0.002	0.002	0.002	-0.008	-0.014	-0.007	-0.003	-0.015	-0.024	-0.01	-0.013	-0.012	0.001
310.6	-0.003	0	0.001	0.001	-0.002	0.001	0.002	0.002	-0.008	0.004	-0.007	0	0.009	0.017	-0.002	-0.007	-0.019	0.001
310.7	-0.011	0	0	0.001	0.004	0.001	0.003	0.002	-0.008	0.004	-0.007	0.005	-0.002	-0.024	-0.012	-0.003	-0.012	0.001
310.8	-0.006	-0.001	0	0.001	0.001	0.001	0.002	0.002	-0.008	0.001	-0.007	0.003	0.007	-0.001	-0.008	0.001	-0.008	0.001
310.9	-0.011	-0.002	0.001	0.001	-0.009	0.001	0.002	0.002	-0.008	-0.014	-0.007	-0.027	-0.008	-0.033	-0.006	-0.01	-0.004	0
311	-0.017	-0.006	0.001	0.001	-0.002	0.001	0.002	0.001	-0.007	-0.008	-0.007	-0.016	0.005	-0.018	-0.01	0.002	-0.011	0.001
311.1	-0.016	-0.013	0.001	0.001	-0.001	0.001	0.002	0.001	-0.007	-0.007	-0.006	0.003	-0.003	-0.008	-0.014	-0.016	-0.019	0.001
311.2	-0.011	-0.003	0.001	0.001	0.001	0.001	0.002	0.001	-0.006	-0.002	-0.006	0.004	-0.004	-0.008	-0.007	-0.002	-0.011	0
311.3	-0.022	-0.015	0.001	0.001	-0.013	0.001	0.002	0.001	-0.006	-0.007	-0.006	-0.017	-0.03	-0.027	-0.022	-0.023	-0.018	0.001
311.4	-0.006	-0.002	0.001	0.001	0.017	0.001	0.002	0.001	-0.006	0.005	-0.006	0.012	0.001	-0.004	-0.004	-0.006	0.001	0.001
311.5	-0.016	-0.01	0.001	0.001	-0.011	0.001	0.002	0.002	-0.006	0	-0.006	-0.003	-0.015	-0.013	-0.023	-0.012	-0.001	0.001
311.6	-0.014	-0.013	0.001	0.001	-0.002	0.001	0.002	0.002	-0.006	-0.008	-0.006	-0.016	0.002	-0.001	-0.015	-0.012	0.006	0.001
311.7	-0.001	0.003	0.001	0.001	-0.002	0.002	0.002	0.002	-0.007	0	-0.006	-0.001	0.004	-0.008	-0.002	0.01	0.004	0.001
311.8	-0.013	-0.004	0	0.001	-0.016	0.002	0.003	0.002	-0.007	-0.014	-0.006	-0.014	-0.03	-0.03	-0.016	-0.004	0.005	0.001
311.9	-0.009	-0.012	0	0.001	-0.003	0.002	0.002	0.002	-0.007	0	-0.006	-0.003	0.003	-0.011	-0.008	0.004	-0.008	0.002
312	-0.01	-0.013	0	0.002	-0.002	0.002	0.003	0.003	-0.007	-0.008	-0.005	-0.01	-0.012	-0.01	0	-0.013	-0.005	0.002
312.1	-0.017	-0.001	0	0.002	-0.007	0.002	0.003	0.003	-0.006	0.001	-0.005	-0.001	-0.019	0.008	-0.003	-0.013	-0.006	0.002
312.2	-0.01	0.004	0	0.002	-0.01	0.002	0.002	0.002	-0.006	-0.005	-0.005	0.001	-0.016	-0.01	-0.008	-0.008	-0.015	0.001
312.3	-0.008	0.002	0.001	0.002	-0.001	0.001	0.002	0.002	-0.006	0.003	-0.005	0.006	0.004	-0.005	-0.023	-0.003	0	0.001
312.4	-0.012	0.005	0.001	0.001	-0.002	0.002	0.002	0.002	-0.006	-0.004	-0.005	-0.02	0.01	0.004	-0.009	-0.007	-0.001	0.001
312.5	-0.003	0	0	0.001	0.013	0.001	0.002	0.002	-0.007	0.005	-0.006	0.011	-0.006	-0.005	-0.015	-0.003	0.001	0.001
312.6	-0.012	0.001	0	0.001	-0.011	0.001	0.002	0.002	-0.007	-0.006	-0.006	-0.005	0.006	-0.006	-0.01	-0.003	-0.013	0.001
312.7	-0.005	-0.007	0.001	0.001	-0.004	0.001	0.002	0.002	-0.007	-0.011	-0.006	-0.013	-0.012	-0.012	-0.002	-0.001	-0.009	0.001
312.8	-0.013	-0.007	0	0.001	-0.003	0.001	0.001	0.001	-0.007	-0.008	-0.006	0.002	0.011	-0.018	-0.012	-0.006	-0.011	0.001
312.9	-0.008	-0.005	0.001	0	-0.008	0.001	0.002	0.002	-0.007	-0.001	-0.006	-0.023	-0.009	-0.006	0.002	-0.01	-0.01	0.001
313	-0.01	-0.007	0.001	0.001	-0.006	0.001	0.002	0.002	-0.006	-0.011	-0.006	-0.005	-0.012	-0.005	0.006	-0.019	-0.013	0.001
313.1	-0.023	-0.009	0.001	0.001	-0.009	0.001	0.002	0.002	-0.006	-0.011	-0.006	-0.026	-0.011	-0.014	-0.008	-0.003	-0.014	0.001
313.2	-0.003	-0.002	0.001	0.001	-0.004	0.001	0.002	0.002	-0.006	0.005	-0.007	-0.007	0.001	-0.001	-0.009	-0.005	-0.014	0.001
313.3	-0.01	-0.008	0.001	0	0	0.001	0.002	0.002	-0.006	-0.01	-0.006	-0.011	-0.009	-0.01	-0.007	-0.015	-0.006	0.001
313.4	-0.008	-0.001	0.001	0.001	-0.004	0.001	0.001	0.001	-0.006	-0.008	-0.006	0	0.002	-0.02	-0.025	-0.019	0.01	0.001
313.5	-0.01	0	0.001	0	-0.001	0.001	0.001	0.001	-0.006	-0.006	-0.007	-0.005	-0.006	-0.008	-0.012	0.005	0	0.001
313.6	-0.015	-0.009	0.001	0	-0.002	0	0.001	0.001	-0.006	-0.009	-0.007	-0.023	-0.016	-0.02	0.001	-0.005	0.003	0.001
313.7	-0.017	-0.003	0.001	0	0.001	0	0.001	0.001	-0.006	-0.008	-0.006	-0.005	-0.025	-0.011	0.005	-0.005	-0.008	0.001
313.8	-0.012	-0.003	0.001	0	-0.003	0	0.001	0.001	-0.007	-0.009	-0.007	-0.006	-0.005	-0.01	-0.001	-0.002	-0.018	0.001
313.9	-0.009	0.001	0	0	-0.001	0	0.001	0.001	-0.007	-0.007	-0.007	-0.013	-0.01	-0.004	0	-0.019	0.005	0.001
314	-0.008	-0.002	0	0	-0.008	0	0.002	0.001	-0.007	-0.001	-0.006	-0.014	-0.009	0	-0.016	-0.003	-0.004	0.001
314.1	0.006	0.003	0.001	0	0.002	0.001	0.002	0.001	-0.007	0.009	-0.006	0.009	0.01	0.019	-0.01	-0.004	0.001	0.001
314.2	-0.002	0.003	0.001	0.001	-0.007	0.001	0.002	0.001	-0.007	0	-0.006	-0.008	-0.005	0.008	-0.006	0.005	-0.007	0.001
314.3	-0.015	0.006	0	0.001	-0.003	0.001	0.002	0.002	-0.007	-0.004	-0.006	0.004	0.002	0.006	0.005	-0.014	-0.012	0.001
314.4	-0.017	-0.008	0.001	0.001	0.001	0.001	0.003	0.002	-0.007	-0.013	-0.006	-0.01	-0.015	-0.005	-0.019	-0.013	-0.012	0.001
314.5	-0.023	-0.019	0	0.001	-0.016	0.001	0.002	0.002	-0.007	-0.011	-0.006	-0.027	-0.013	-0.005	-0.021	-0.016	-0.011	0.001
314.6	-0.021	-0.007	0	0.001	-0.004	0.001	0.002	0.002	-0.007	-0.016	-0.006	-0.014	-0.011	-0.005	-0.021	-0.016	-0.025	0.002
314.7	-0.022	-0.007	0.001	0.001	-0.01	0.001	0.002	0.002	-0.007	-0.01	-0.006	-0.021	0.003	-0.001	-0.028	0.001	-0.002	0.002
314.8	-0.011	-0.003	0.001	0.001	-0.004	0.001	0.002	0.002	-0.007	-0.002	-0.006	0.01	0.003	0.005	0.009	-0.001	-0.022	0.002
314.9	0.001	0.005	0.001	0.001	0.001	0.001	0.002	0.002	-0.006	0.013	-0.006	0.013	0.005	0.01	0.005	-0.006	0.009	0.002
315	-0.012	-0.008	0	0	-0.009	0.001	0.002	0.001	-0.006	-0.003	-0.006	0.003	-0.014	-0.001	0.001	0.008	-0.005	0.001
315.1	-0.016	-0.007	0	0	-0.002	0.001	0.002	0.002	-0.006	-0.005	-0.006	-0.012	-0.005	-0.003	-0.012	0.012	0.006	0.001
315.2	-0.015	-0.008	0	0	-0.018	0	0.002	0.001	-0.007	-0.018	-0.005	-0.01	-0.016	-0.024	0.009	-0.008	-0.008	0.001
315.3	-0.013	-0.008	0	0.001	-0.003	0.001	0.002	0.001	-0.007	-0.002	-0.005	-0.005	0.007	-0.011	-0.005	-0.013	-0.021	0.001
315.4	-0.005	-0.005	0	0.001	0.008	0.001	0.002	0.001	-0.007	0	-0.006	-0.009	-0.011	0.005	0.001	0.007	0.002	0.002
315.5	-0.006	0	0	0.001	-0.005	0.001	0.002	0.001	-0.007	0.001	-0.006	-0.007	0.016	0.005	-0.005	0.002	-0.009	0.001
315.6	-0.002	-0.003	0	0.001	-0.002	0.001	0.002	0.001	-0.007	-0.008	-0.006	0.009	0.011	0	-0.002	-0.014	-0.009	0.001
315.7	-0.013	0	0.001	0.001	-0.001	0.001	0.002	0.001	-0.007	-0.002	-0.006	0.006	-0.008	-0.007	-0.003	-0.009	0.002	0.001
315.8	-0.018	-0.014	0	0	-0.003	0.001	0.002	0.001	-0.007	-0.01	-0.006	-0.016	-0.023	-0.007	-0.006	-0.014	-0.013	0.001
315.9	-0.009	-0.007	0.001	-0.001	-0.006	0	0.002	0.001	-0.006	0.001	-0.006	-0.019	-0.007	-0.007	-0.008	-0.001	-0.016	0
316	-0.008	0.003	0.001	-0.001	0.004	0	0.002	0.001	-0.007	-0.003	-0.006	0.005	-0.006	0.007	-0.019	-0.007	0.007	0.001
316.1	-0.014	-0.004	0.001	-0.001	-0.003	0	0.002	0.001	-0.006	-0.009	-0.006	-0.019	-0.017	-0.016	-0.015	0.015	-0.013	0.001
316.2	-0.01	-0.014	0.001	-0.001	-0.004	0	0.002	0.001	-0.007	-0.007	-0.007	0.003	-0.001	-0.024	0.003	-0.003	-0.005	0.001
316.3	-0.012	-0.015	0.001	0	-0.006	0	0.002	0.001	-0.007	-0.012	-0.007	-0.008	-0.008	-0.011	-0.008	-0.012	-0.014	0.001
316.4	-0.016	-0.007	0.001	0	0.006	0	0.002	0.002	-0.007	-0.007	-0.008	-0.011	-0.007	-0.005	-0.021	-0.004	-0.007	0.001
316.5	-0.013	-0.008	0.001	0	-0.009	0	0.002	0.002	-0.007	-0.008	-0.008	-0.011	0.002	-0.003	-0.013	-0.003	-0.011	0.001
316.6	-0.013	-0.005	0	0	-0.014	0	0.002	0.002	-0.008	-0.009	-0.008	-0.007	-0.004	-0.016	0.007	-0.021	-0.028	0.001
316.7	-0.011	-0.006	0	0	-0.006	0	0.002	0.002	-0.008	-0.004	-0.008	-0.009	-0.024	-0.005	-0.011	-0.018	0.002	0
316.8	-0.002	0.003	0	0	0.005	0	0.002	0.001	-0.008	0.003	-0.007	-0.015	-0.005	0.007	-0.006	-0.002	0.007	0
316.9	-0.007	-0.011	0	0	-0.004	0	0.002	0.002	-0.008	-0.011	-0.007	-0.014	-0.015	-0.016	-0.009	-0.009	-0.006	0
317	-0.014	-0.009	0	0	-0.002	0	0.002	0.001	-0.007	-0.003	-0.006	-0.014	-0.009	-0.028	-0.004	0.005	-0.001	0
317.1	0.004	-0.002	0	0	0.002	0.001	0.001	0.002	-0.007	0	-0.006	-0.005	-0.004	0.005	-0.004	0.007	0.008	0
317.2	-0.015	-0.004	0	0	-0.004	0.001	0.001	0.002	-0.007	-0.008	-0.005	-0.021	-0.005	-0.014	-0.017	-0.014	-0.003	0
317.3	-0.022	-0.011	0	0	-0.014	0.001	0.001	0.002	-0.006	-0.011	-0.005	0.004	-0.008	-0.014	-0.022	-0.02	-0.026	0
317.4	-0.012	-0.007	0	0.001	-0.008	0.001	0.001	0.002	-0.006	-0.009	-0.005	-0.001	-0.007	-0.014	-0.018	0.001	-0.014	0
317.5	-0.017	0	0.001	0.001	-0.005	0.001	0.002	0.002	-0.006	0.001	-0.005	0.002	0.007	0.002	-0.013	0	-0.005	0
317.6	-0.014	-0.011	0.001	0.001	-0.007	0.001	0.002	0.002	-0.006	-0.01	-0.005	-0.005	-0.012	0.009	-0.01	-0.018	-0.008	0
317.7	-0.01	-0.001	0.001	0.001	-0.006	0.001	0.002	0.002	-0.006	0.001	-0.005	-0.006	-0.012	-0.005	-0.002	-0.001	-0.013	0
317.8	-0.01	-0.002	0.001	0.001	-0.006	0.001	0.002	0.002	-0.006	0.003	-0.005	-0.018	-0.001	-0.005	-0.017	-0.005	0.004	0
317.9	-0.016	0	0.001	0	-0.008	0.001	0.001	0.002	-0.006	0.001	-0.004	-0.008	-0.022	-0.011	-0.012	-0.017	-0.014	0
318	-0.008	0.002	0	0	-0.006	0	0.001	0.001	-0.006	-0.002	-0.005	-0.01	-0.019	0.005	-0.005	0.009	0.003	0
318.1	-0.013	-0.006	0.001	0.001	-0.011	0	0.001	0.001	-0.006	-0.015	-0.005	-0.012	-0.01	0.003	-0.008	-0.013	-0.016	0
318.2	-0.011	-0.007	0.001	0.001	-0.014	0	0.002	0.002	-0.006	-0.006	-0.005	-0.007	-0.015	-0.011	-0.001	-0.003	-0.01	0
318.3	-0.013	0.005	0	0.001	-0.003	0.001	0.002	0.002	-0.006	-0.007	-0.006	-0.015	0.01	-0.009	0.005	-0.013	-0.025	0
318.4	-0.015	0.001	0	0.001	-0.006	0.001	0.002	0.002	-0.007	-0.011	-0.006	-0.009	-0.012	-0.011	-0.019	0	-0.008	0
318.5	-0.006	0.002	0.001	0	-0.006	0.001	0.002	0.002	-0.007	0.002	-0.006	0.002	-0.004	0.004	-0.002	0.013	0.004	0
318.6	-0.005	-0.001	0	0	-0.007	0.001	0.002	0.002	-0.007	-0.008	-0.006	-0.002	-0.017	-0.015	-0.018	-0.005	0.004	0
318.7	-0.015	-0.013	0	0	-0.007	0.001	0.002	0.002	-0.006	-0.017	-0.006	-0.01	-0.012	-0.015	-0.019	-0.009	-0.041	0
318.8	-0.014	-0.004	0.001	0	-0.009	0.001	0.002	0.002	-0.006	-0.002	-0.006	-0.014	0.004	0.002	-0.005	0.007	-0.013	0
318.9	-0.009	-0.004	0	0.001	0.001	0.001	0.002	0.002	-0.006	-0.008	-0.005	-0.017	0.007	-0.002	0.003	-0.009	-0.016	0.001
319	-0.017	-0.003	0	0.001	-0.009	0.001	0.002	0.002	-0.006	-0.003	-0.005	-0.001	-0.013	-0.002	-0.012	0.009	-0.008	0
319.1	-0.015	-0.009	0	0.001	-0.012	0.001	0.002	0.002	-0.006	-0.015	-0.005	-0.007	-0.007	-0.002	-0.01	-0.012	-0.007	0.001
319.2	-0.01	-0.006	0	0.001	-0.004	0.001	0.002	0.002	-0.006	-0.009	-0.005	-0.002	-0.019	0.007	-0.011	-0.003	-0.006	0
319.3	-0.005	-0.005	0	0.001	-0.009	0.001	0.002	0.002	-0.006	0.002	-0.005	-0.009	0.002	0.013	-0.005	-0.008	0.001	0.001
319.4	-0.012	-0.006	0.001	0.001	-0.009	0.001	0.002	0.002	-0.006	-0.007	-0.005	-0.003	-0.005	-0.011	-0.006	-0.015	-0.01	0
319.5	-0.007	0.004	0.001	0.001	0	0.001	0.002	0.002	-0.006	-0.004	-0.005	0.002	-0.016	-0.011	-0.004	0.005	-0.009	0
319.6	-0.026	-0.009	0.001	0.001	-0.012	0.001	0.001	0.001	-0.005	-0.012	-0.004	-0.01	-0.001	-0.014	-0.013	-0.026	-0.016	0.001
319.7	-0.023	-0.007	0.001	0.001	-0.009	0.001	0.001	0.001	-0.005	-0.005	-0.004	-0.004	-0.016	-0.002	-0.022	-0.004	-0.013	0.001
319.8	-0.016	-0.004	0.001	0	-0.008	0.001	0.001	0.001	-0.005	-0.003	-0.004	0.002	-0.003	0.003	-0.007	0.005	-0.014	0.001
319.9	-0.022	-0.015	0	0.001	-0.009	0.001	0.001	0.001	-0.004	-0.004	-0.004	-0.019	-0.022	-0.026	-0.002	-0.017	-0.021	0.001
320	-0.012	-0.001	0.001	0	0.004	0.001	0.001	0.001	-0.004	-0.006	-0.003	0.018	0.011	-0.008	-0.008	0.002	0.008	0

## Sheet: Kinetics (Adsorption)-MMT2.R1
Wavelength nm.	BLANK	MQ	50 PPM	100 PPM	MM2. 1. Min	MM2. 3. Min	MM2. 6. Min	MM2. 9. Min	MM2. 12 Min	MM2. 15 Min	MM2. 20 Min	MM2. 30 Min	MM2. 45. Min	MM2. 60. Min	MM2. 90 Min	MM2. 120 Min
200	0.002	0.01	5.12	6	5.829	5.318	6	6	6	6	5.358	6	4.573	4.873	5.062	6
200.1	0.002	0.01	5.163	6	6	5.24	6	5.807	6	5.832	5.343	6	4.538	5.116	5.303	5.771
200.2	0.002	0.01	5.2	6	5.9	5.671	6	6	6	5.242	5.374	6	4.642	5.742	5.507	5.039
200.3	0.001	0.009	5.255	6	5.997	5.593	6	5.509	6	4.931	5.41	5.68	4.573	6	5.217	5.043
200.4	0.001	0.009	5.278	6	6	5.307	6	5.111	6	4.945	5.44	5.655	4.793	6	5.034	5.031
200.5	0.001	0.008	5.351	6	6	6	6	5.306	6	4.767	5.46	6	4.996	6	4.702	4.733
200.6	0	0.007	5.361	6	6	6	6	6	6	4.909	5.43	5.459	5.285	6	4.762	4.704
200.7	0	0.007	5.38	6	6	6	6	5.287	5.755	4.911	5.413	4.98	5.297	5.297	4.601	4.902
200.8	0	0.007	5.507	6	6	5.553	6	5.203	6	5.283	5.435	4.884	6	4.96	4.754	4.81
200.9	0	0.008	5.78	6	6	5.316	6	6	5.904	5.413	5.472	5.26	4.826	4.872	4.862	4.667
201	0	0.008	6	6	6	4.824	6	6	5.655	6	5.564	5.503	5.058	4.788	5.177	5.089
201.1	0.001	0.01	6	6	6	4.906	6	5.483	6	6	5.551	4.922	4.768	4.876	4.882	4.837
201.2	0	0.01	6	6	6	4.959	4.933	5.823	5.371	6	5.554	5.052	4.683	4.989	5.479	5.122
201.3	0	0.011	6	6	6	4.814	5.026	6	4.742	6	5.551	4.944	4.722	5.065	5.096	4.937
201.4	0	0.01	6	6	6	4.685	4.879	6	4.729	6	5.48	5.08	4.752	6	4.806	4.761
201.5	0	0.009	6	6	6	4.742	4.837	6	4.702	6	5.532	5.075	4.678	6	4.938	4.69
201.6	0	0.008	6	6	6	4.651	5.37	6	4.633	5.049	5.562	6	4.925	6	5.163	4.756
201.7	0	0.007	6	6	6	4.709	6	6	5.02	5.124	5.403	6	4.779	6	5.105	4.637
201.8	0	0.007	6	6	6	5.112	6	6	5.871	4.795	5.432	6	4.892	5.097	5	4.791
201.9	0	0.007	6	6	6	6	6	5.214	5.712	4.641	5.391	5.307	4.878	4.828	6	4.721
202	0	0.007	6	6	6	6	6	4.989	6	4.727	5.546	4.996	4.753	4.999	5.5	4.695
202.1	0	0.007	6	6	6	6	6	4.938	6	4.721	5.776	4.804	4.852	4.815	4.961	4.789
202.2	0	0.007	6	6	6	6	6	4.912	5.393	4.68	5.548	4.922	6	4.87	5.434	4.63
202.3	0	0.007	6	6	5.861	6	5.25	4.724	6	5.155	5.569	4.888	6	6	5.344	4.731
202.4	-0.001	0.006	6	6	5.805	5.777	5.482	4.574	6	5.523	5.527	5.008	6	4.99	5.318	5.45
202.5	0	0.007	6	6	5.535	5.419	6	4.667	4.911	5.156	5.596	5.16	6	4.796	5.394	5.074
202.6	0	0.007	6	6	5.482	5.283	4.875	4.57	5.386	5.401	5.632	5.579	6	4.696	5.557	4.924
202.7	0	0.007	6	6	5.524	5.257	4.741	4.625	5.204	4.839	5.47	5.935	5.529	4.759	5.494	5.055
202.8	0.001	0.007	6	6	5.444	4.866	4.741	4.513	5.138	4.852	5.359	5.116	5.457	4.687	5.968	4.769
202.9	0.001	0.007	6	6	5.557	4.96	4.75	4.69	4.973	4.741	5.264	4.982	5.112	4.789	5.079	4.509
203	0.001	0.006	6	6	5.515	4.847	4.78	4.603	5.094	4.726	5.249	4.766	5.523	5.052	4.978	4.485
203.1	0.001	0.006	6	6	5.629	4.99	4.677	4.618	4.818	4.643	5.233	4.737	5.201	5.254	4.833	4.494
203.2	0.001	0.006	6	6	5.651	5.213	4.799	4.617	4.961	5.135	5.22	4.629	5.45	4.909	4.641	4.423
203.3	0	0.005	6	6	5.523	5.964	4.889	4.909	5.044	4.885	5.12	4.681	5.196	5.031	4.627	4.449
203.4	0	0.005	6	6	5.446	5.288	4.793	4.807	4.843	4.912	5.025	4.954	5.115	5.08	4.65	4.574
203.5	-0.001	0.006	6	6	5.533	5.371	4.871	5.106	5.04	6	4.97	5.235	5.655	4.948	4.655	4.787
203.6	-0.001	0.006	6	6	5.556	5.18	5.15	6	5.045	6	4.988	4.955	6	5.476	4.689	4.683
203.7	-0.002	0.005	6	6	5.511	4.84	4.87	6	5.12	6	4.91	5.003	6	6	4.722	4.78
203.8	-0.001	0.005	6	6	5.536	4.835	4.96	6	4.713	6	4.836	4.987	6	5.355	4.764	4.654
203.9	-0.001	0.005	6	6	5.764	4.881	6	6	4.797	6	4.78	4.801	6	5.193	4.718	4.543
204	0	0.005	6	6	5.715	5.021	5.78	6	4.757	6	4.707	4.972	6	5.31	4.745	4.436
204.1	0	0.004	6	6	5.684	5.026	6	6	4.685	6	4.633	5.033	6	4.904	4.76	4.51
204.2	0	0.004	6	6	5.518	5.432	6	6	4.577	5.715	4.59	5.069	6	5.09	4.646	4.513
204.3	0	0.004	5.748	6	5.369	5.335	6	5.438	4.577	6	4.533	5.112	6	5.213	4.579	4.506
204.4	0	0.003	5.495	6	5.36	6	5.369	6	4.622	6	4.475	5.198	6	6	4.59	4.392
204.5	0	0.003	5.406	6	5.256	6	5.218	6	4.588	6	4.398	4.886	6	5.241	4.501	4.381
204.6	-0.001	0.003	5.221	6	5.101	6	5.106	6	4.56	5.916	4.332	4.84	6	4.994	4.492	4.247
204.7	-0.001	0.004	5.072	6	5.063	6	5.018	6	4.797	5.744	4.288	4.759	5.388	5.028	4.417	4.203
204.8	-0.001	0.004	5.029	6	5.03	6	4.772	6	5.552	6	4.232	4.689	5.056	4.812	4.372	4.169
204.9	-0.001	0.005	4.977	6	4.923	6	4.902	5.481	5.357	6	4.176	4.69	4.93	4.671	4.347	4.195
205	0	0.006	4.947	6	4.87	6	4.999	4.898	5.529	5.372	4.123	4.843	4.903	4.721	4.336	4.123
205.1	0	0.006	4.879	6	4.797	6	5.198	4.689	6	6	4.07	5.084	5.137	4.93	4.389	4.103
205.2	0.001	0.006	4.811	6	4.737	5.356	5.06	4.624	5.123	6	4.022	4.924	5.012	4.821	4.386	4.053
205.3	0	0.006	4.759	6	4.689	5.188	4.903	4.603	4.681	5.206	3.97	4.914	4.82	4.711	4.326	4.015
205.4	0	0.006	4.686	6	4.596	4.931	4.707	4.604	4.599	5.086	3.921	4.857	4.789	4.871	4.351	3.975
205.5	0	0.005	4.641	6	4.517	4.699	4.702	4.709	4.59	6	3.871	4.663	4.959	4.676	4.33	3.946
205.6	0	0.005	4.615	6	4.438	4.791	4.54	4.848	4.598	6	3.82	4.7	4.696	4.677	4.251	3.942
205.7	0	0.005	4.553	6	4.369	4.835	4.643	4.824	4.631	5.229	3.77	4.714	4.935	4.63	4.246	3.908
205.8	0	0.005	4.51	6	4.306	4.83	4.852	4.837	4.637	6	3.725	4.729	5.007	4.905	4.241	3.899
205.9	0	0.005	4.458	6	4.243	5.045	4.955	5.087	4.754	5.753	3.679	4.637	5.089	4.827	4.145	3.835
206	-0.001	0.005	4.408	6	4.175	5.197	4.771	4.915	4.606	4.865	3.633	4.736	4.842	4.703	4.109	3.764
206.1	-0.001	0.004	4.348	6	4.12	4.984	4.714	4.768	4.717	4.712	3.586	4.801	4.825	4.63	4.03	3.71
206.2	0	0.004	4.286	6	4.058	4.886	4.658	4.663	4.609	4.762	3.542	4.769	4.532	4.715	3.955	3.685
206.3	0	0.004	4.239	6	4.001	4.924	4.615	4.592	4.576	4.548	3.496	4.729	4.484	4.511	3.882	3.618
206.4	0	0.004	4.192	6	3.945	4.888	4.686	4.444	4.497	4.49	3.452	4.783	4.366	4.439	3.856	3.572
206.5	0	0.004	4.13	6	3.894	4.759	4.763	4.384	4.563	4.551	3.409	4.681	4.359	4.511	3.79	3.535
206.6	0	0.004	4.079	6	3.842	4.827	4.72	4.359	4.441	4.468	3.366	4.391	4.288	4.399	3.722	3.476
206.7	0	0.004	4.027	6	3.796	4.889	4.53	4.326	4.425	4.382	3.323	4.38	4.286	4.224	3.679	3.42
206.8	0.001	0.005	3.975	6	3.749	4.79	4.494	4.345	4.424	4.442	3.282	4.309	4.271	4.16	3.627	3.378
206.9	0	0.005	3.924	6	3.702	5.082	4.383	4.334	4.422	4.383	3.24	4.174	4.277	4.082	3.55	3.333
207	0	0.005	3.874	6	3.658	4.92	4.343	4.333	4.329	4.249	3.199	4.086	4.25	3.989	3.495	3.286
207.1	0	0.005	3.826	6	3.614	4.89	4.263	4.339	4.241	4.191	3.159	4.069	4.194	3.923	3.443	3.242
207.2	0.001	0.005	3.779	6	3.57	4.722	4.216	4.325	4.169	4.166	3.118	3.991	4.104	3.882	3.378	3.181
207.3	0	0.004	3.733	6	3.526	4.7	4.193	4.169	4.089	4.117	3.078	3.895	4.012	3.802	3.318	3.125
207.4	0.001	0.004	3.685	6	3.484	4.446	4.123	4.102	3.999	4.069	3.04	3.86	3.947	3.751	3.26	3.077
207.5	0	0.004	3.64	6	3.443	4.4	4.028	4.01	3.923	4.006	3.003	3.808	3.834	3.696	3.203	3.027
207.6	0	0.004	3.597	6	3.401	4.287	3.987	3.952	3.867	3.954	2.965	3.741	3.783	3.642	3.152	2.971
207.7	0	0.004	3.556	6	3.36	4.242	3.957	3.893	3.828	3.9	2.929	3.666	3.73	3.59	3.11	2.93
207.8	0	0.004	3.512	6	3.32	4.142	3.862	3.835	3.768	3.821	2.893	3.623	3.653	3.552	3.057	2.88
207.9	0	0.003	3.473	6	3.282	4.085	3.78	3.76	3.719	3.769	2.858	3.564	3.59	3.482	3.007	2.833
208	0	0.003	3.432	6	3.244	4.031	3.727	3.702	3.665	3.707	2.824	3.494	3.527	3.41	2.954	2.782
208.1	0	0.003	3.392	6	3.207	3.993	3.65	3.612	3.612	3.642	2.79	3.432	3.45	3.351	2.901	2.732
208.2	0	0.003	3.353	6	3.171	3.915	3.586	3.544	3.54	3.569	2.757	3.373	3.38	3.292	2.846	2.681
208.3	0	0.003	3.314	6	3.137	3.864	3.515	3.486	3.476	3.511	2.724	3.324	3.322	3.234	2.798	2.635
208.4	0	0.003	3.276	6	3.102	3.803	3.471	3.417	3.41	3.446	2.692	3.263	3.27	3.178	2.749	2.587
208.5	0	0.003	3.24	5.701	3.069	3.709	3.406	3.352	3.362	3.387	2.661	3.201	3.221	3.123	2.7	2.541
208.6	0	0.003	3.206	5.679	3.036	3.619	3.354	3.305	3.312	3.324	2.631	3.143	3.164	3.062	2.654	2.5
208.7	0	0.003	3.174	5.59	3.004	3.545	3.3	3.243	3.248	3.265	2.604	3.092	3.111	3.003	2.609	2.455
208.8	0.001	0.003	3.14	5.498	2.975	3.458	3.244	3.193	3.19	3.194	2.575	3.043	3.057	2.949	2.565	2.41
208.9	0.001	0.003	3.106	5.407	2.944	3.394	3.177	3.14	3.135	3.13	2.546	2.988	2.995	2.895	2.529	2.366
209	0.001	0.003	3.074	5.434	2.912	3.34	3.115	3.085	3.078	3.071	2.517	2.938	2.932	2.841	2.481	2.321
209.1	0	0.003	3.042	5.563	2.882	3.275	3.056	3.025	3.019	3.015	2.49	2.886	2.881	2.784	2.437	2.278
209.2	0	0.003	3.01	5.545	2.852	3.217	2.992	2.98	2.967	2.967	2.462	2.836	2.825	2.732	2.391	2.236
209.3	0	0.003	2.978	5.343	2.822	3.164	2.937	2.923	2.909	2.914	2.435	2.782	2.776	2.683	2.349	2.196
209.4	0	0.003	2.948	5.307	2.794	3.098	2.883	2.868	2.857	2.862	2.41	2.729	2.731	2.631	2.302	2.158
209.5	0	0.004	2.919	5.196	2.766	3.038	2.827	2.818	2.804	2.809	2.384	2.68	2.687	2.585	2.267	2.123
209.6	0	0.004	2.89	5.186	2.739	2.98	2.774	2.765	2.752	2.76	2.359	2.632	2.634	2.543	2.227	2.085
209.7	0	0.004	2.861	5.057	2.712	2.924	2.729	2.712	2.7	2.701	2.335	2.582	2.591	2.504	2.19	2.05
209.8	0	0.004	2.833	4.994	2.686	2.873	2.683	2.665	2.654	2.657	2.311	2.538	2.544	2.46	2.152	2.017
209.9	0	0.004	2.807	5.034	2.661	2.827	2.642	2.621	2.607	2.615	2.288	2.499	2.497	2.419	2.117	1.984
210	0	0.003	2.78	4.942	2.636	2.778	2.6	2.571	2.563	2.569	2.265	2.456	2.453	2.377	2.081	1.949
210.1	0	0.003	2.754	4.895	2.611	2.732	2.557	2.531	2.53	2.527	2.243	2.414	2.416	2.337	2.05	1.918
210.2	0	0.003	2.729	4.838	2.588	2.688	2.513	2.487	2.488	2.489	2.222	2.374	2.374	2.293	2.017	1.887
210.3	0	0.003	2.705	4.807	2.565	2.648	2.474	2.449	2.447	2.45	2.201	2.335	2.335	2.256	1.985	1.855
210.4	0	0.002	2.68	4.804	2.542	2.605	2.434	2.41	2.407	2.411	2.18	2.295	2.3	2.221	1.961	1.825
210.5	0	0.002	2.657	4.763	2.52	2.569	2.4	2.379	2.369	2.387	2.16	2.272	2.266	2.189	1.932	1.798
210.6	0	0.002	2.634	4.75	2.499	2.544	2.374	2.353	2.338	2.351	2.141	2.236	2.24	2.166	1.901	1.779
210.7	0.001	0.002	2.612	4.71	2.478	2.504	2.338	2.316	2.3	2.314	2.122	2.202	2.205	2.133	1.874	1.75
210.8	0.001	0.002	2.59	4.656	2.458	2.462	2.306	2.281	2.267	2.276	2.103	2.17	2.169	2.1	1.849	1.724
210.9	0	0.003	2.569	4.627	2.438	2.425	2.27	2.248	2.235	2.241	2.085	2.137	2.135	2.067	1.817	1.697
211	0	0.002	2.548	4.595	2.418	2.385	2.233	2.212	2.203	2.203	2.067	2.097	2.1	2.036	1.793	1.67
211.1	0	0.002	2.528	4.563	2.399	2.341	2.194	2.172	2.172	2.171	2.05	2.069	2.061	1.998	1.769	1.641
211.2	0	0.002	2.508	4.542	2.38	2.305	2.162	2.141	2.141	2.142	2.032	2.04	2.032	1.974	1.746	1.619
211.3	0	0.002	2.488	4.516	2.362	2.275	2.129	2.11	2.11	2.114	2.016	2.012	2.003	1.946	1.721	1.598
211.4	0	0.002	2.47	4.486	2.344	2.245	2.1	2.079	2.081	2.087	2.001	1.986	1.978	1.921	1.699	1.578
211.5	0	0.002	2.452	4.442	2.327	2.217	2.075	2.053	2.054	2.06	1.985	1.961	1.954	1.895	1.677	1.557
211.6	-0.001	0.002	2.434	4.414	2.311	2.192	2.05	2.028	2.023	2.035	1.97	1.936	1.931	1.873	1.657	1.538
211.7	0	0.002	2.417	4.387	2.296	2.173	2.025	2.004	2.001	2.01	1.957	1.913	1.908	1.849	1.637	1.52
211.8	0	0.002	2.4	4.366	2.28	2.148	2.002	1.982	1.978	1.986	1.943	1.891	1.886	1.827	1.619	1.506
211.9	0	0.002	2.384	4.339	2.264	2.122	1.979	1.961	1.957	1.964	1.929	1.87	1.865	1.806	1.601	1.489
212	0	0.002	2.368	4.305	2.249	2.099	1.955	1.94	1.935	1.942	1.916	1.848	1.843	1.785	1.583	1.473
212.1	0	0.002	2.352	4.278	2.235	2.073	1.933	1.917	1.912	1.92	1.903	1.828	1.822	1.764	1.563	1.456
212.2	0	0.002	2.337	4.272	2.221	2.047	1.913	1.897	1.89	1.899	1.89	1.809	1.802	1.745	1.546	1.441
212.3	0	0.002	2.322	4.246	2.206	2.026	1.895	1.877	1.87	1.882	1.877	1.793	1.786	1.728	1.531	1.426
212.4	0	0.002	2.307	4.215	2.193	2.007	1.878	1.86	1.852	1.863	1.865	1.776	1.77	1.713	1.516	1.414
212.5	0	0.002	2.293	4.204	2.179	1.989	1.861	1.843	1.835	1.845	1.853	1.762	1.754	1.698	1.502	1.402
212.6	0	0.002	2.279	4.19	2.166	1.972	1.845	1.831	1.821	1.828	1.841	1.748	1.74	1.685	1.49	1.392
212.7	0	0.002	2.266	4.172	2.154	1.956	1.83	1.817	1.805	1.813	1.83	1.733	1.726	1.673	1.477	1.381
212.8	0	0.002	2.253	4.149	2.141	1.94	1.816	1.804	1.791	1.796	1.819	1.718	1.711	1.66	1.464	1.369
212.9	0	0.002	2.24	4.123	2.129	1.924	1.801	1.789	1.777	1.781	1.808	1.705	1.697	1.647	1.451	1.358
213	0	0.001	2.228	4.102	2.118	1.911	1.788	1.775	1.763	1.767	1.798	1.692	1.686	1.634	1.438	1.348
213.1	0	0.002	2.216	4.087	2.106	1.897	1.774	1.76	1.747	1.754	1.788	1.679	1.673	1.622	1.428	1.337
213.2	0.001	0.002	2.204	4.073	2.095	1.883	1.762	1.746	1.735	1.741	1.778	1.667	1.662	1.61	1.417	1.329
213.3	0	0.002	2.192	4.057	2.085	1.869	1.749	1.733	1.723	1.728	1.769	1.654	1.65	1.599	1.407	1.322
213.4	0.001	0.002	2.181	4.045	2.074	1.858	1.737	1.723	1.711	1.716	1.76	1.643	1.639	1.588	1.398	1.315
213.5	0.001	0.003	2.17	4.036	2.064	1.846	1.726	1.713	1.701	1.705	1.751	1.633	1.628	1.58	1.389	1.307
213.6	0.001	0.003	2.16	4.022	2.055	1.837	1.716	1.704	1.693	1.695	1.742	1.624	1.619	1.571	1.381	1.301
213.7	0.001	0.002	2.15	4.007	2.045	1.827	1.707	1.695	1.683	1.685	1.734	1.614	1.61	1.562	1.373	1.293
213.8	0.001	0.002	2.14	3.993	2.036	1.818	1.697	1.686	1.674	1.675	1.726	1.607	1.601	1.554	1.365	1.285
213.9	0.001	0.002	2.131	3.982	2.027	1.808	1.688	1.677	1.664	1.666	1.718	1.599	1.593	1.546	1.358	1.278
214	0.001	0.002	2.121	3.97	2.018	1.799	1.68	1.668	1.656	1.659	1.71	1.59	1.585	1.537	1.351	1.272
214.1	0.001	0.002	2.112	3.954	2.01	1.79	1.673	1.659	1.649	1.649	1.703	1.582	1.578	1.53	1.343	1.265
214.2	0	0.002	2.104	3.939	2.002	1.782	1.664	1.651	1.642	1.641	1.695	1.576	1.57	1.524	1.336	1.26
214.3	0	0.002	2.095	3.93	1.994	1.774	1.656	1.644	1.635	1.635	1.688	1.569	1.565	1.518	1.331	1.254
214.4	0	0.002	2.087	3.916	1.986	1.767	1.649	1.636	1.628	1.628	1.682	1.563	1.558	1.512	1.325	1.249
214.5	0	0.002	2.08	3.907	1.979	1.76	1.643	1.629	1.621	1.622	1.676	1.557	1.552	1.507	1.319	1.245
214.6	0	0.002	2.072	3.896	1.972	1.755	1.635	1.624	1.615	1.617	1.67	1.551	1.546	1.5	1.315	1.24
214.7	0	0.002	2.065	3.886	1.965	1.749	1.63	1.618	1.609	1.612	1.664	1.545	1.541	1.494	1.311	1.237
214.8	0	0.002	2.059	3.881	1.959	1.742	1.625	1.614	1.603	1.606	1.658	1.54	1.536	1.489	1.306	1.233
214.9	0	0.002	2.052	3.872	1.953	1.737	1.62	1.609	1.598	1.601	1.653	1.535	1.531	1.484	1.302	1.229
215	0	0.002	2.046	3.862	1.948	1.732	1.616	1.605	1.594	1.596	1.649	1.53	1.526	1.48	1.299	1.225
215.1	0	0.002	2.04	3.852	1.942	1.727	1.611	1.6	1.589	1.591	1.644	1.525	1.522	1.476	1.294	1.222
215.2	0	0.002	2.034	3.843	1.937	1.722	1.607	1.596	1.585	1.586	1.639	1.522	1.518	1.472	1.291	1.219
215.3	0	0.002	2.029	3.835	1.932	1.719	1.604	1.592	1.582	1.582	1.635	1.518	1.514	1.469	1.288	1.216
215.4	0	0.002	2.024	3.831	1.927	1.715	1.6	1.588	1.579	1.579	1.631	1.514	1.511	1.466	1.285	1.214
215.5	0	0.002	2.019	3.827	1.923	1.711	1.595	1.586	1.577	1.576	1.627	1.51	1.508	1.463	1.281	1.212
215.6	0	0.002	2.014	3.818	1.919	1.707	1.593	1.582	1.574	1.573	1.624	1.507	1.506	1.461	1.279	1.21
215.7	0	0.002	2.01	3.81	1.915	1.703	1.589	1.579	1.57	1.57	1.62	1.504	1.504	1.458	1.276	1.208
215.8	0	0.001	2.006	3.806	1.911	1.698	1.586	1.576	1.568	1.568	1.617	1.501	1.501	1.456	1.274	1.205
215.9	0	0.001	2.002	3.797	1.908	1.695	1.583	1.572	1.564	1.564	1.614	1.498	1.498	1.453	1.273	1.203
216	0	0.001	1.998	3.791	1.904	1.692	1.582	1.57	1.561	1.562	1.612	1.495	1.496	1.451	1.271	1.201
216.1	0	0.002	1.995	3.784	1.901	1.69	1.581	1.568	1.56	1.56	1.609	1.493	1.494	1.449	1.27	1.199
216.2	0.001	0.002	1.992	3.779	1.898	1.688	1.579	1.567	1.559	1.558	1.607	1.492	1.492	1.448	1.269	1.198
216.3	0.001	0.002	1.989	3.775	1.896	1.687	1.579	1.566	1.558	1.556	1.604	1.491	1.49	1.446	1.268	1.198
216.4	0.001	0.002	1.986	3.769	1.893	1.687	1.577	1.566	1.557	1.555	1.602	1.49	1.489	1.445	1.267	1.198
216.5	0.001	0.002	1.984	3.767	1.891	1.685	1.576	1.565	1.555	1.553	1.6	1.49	1.487	1.444	1.266	1.197
216.6	0	0.002	1.981	3.765	1.889	1.685	1.575	1.564	1.554	1.551	1.599	1.489	1.486	1.443	1.265	1.196
216.7	0.001	0.002	1.979	3.763	1.887	1.683	1.573	1.563	1.553	1.551	1.597	1.487	1.485	1.442	1.265	1.195
216.8	0	0.002	1.977	3.761	1.885	1.682	1.571	1.562	1.552	1.55	1.596	1.487	1.485	1.441	1.264	1.194
216.9	0	0.002	1.975	3.76	1.884	1.681	1.57	1.561	1.551	1.549	1.594	1.486	1.484	1.44	1.264	1.193
217	0	0.002	1.974	3.758	1.882	1.681	1.569	1.561	1.551	1.549	1.593	1.485	1.483	1.439	1.263	1.193
217.1	0.001	0.002	1.972	3.756	1.881	1.681	1.568	1.56	1.551	1.55	1.592	1.485	1.483	1.439	1.264	1.194
217.2	0	0.002	1.971	3.753	1.88	1.682	1.568	1.56	1.551	1.55	1.591	1.486	1.483	1.438	1.264	1.194
217.3	0	0.002	1.97	3.751	1.879	1.682	1.568	1.56	1.551	1.55	1.59	1.485	1.483	1.439	1.264	1.194
217.4	0	0.002	1.969	3.748	1.878	1.682	1.569	1.56	1.551	1.551	1.59	1.485	1.483	1.439	1.264	1.194
217.5	0.001	0.002	1.968	3.746	1.877	1.683	1.57	1.56	1.551	1.551	1.589	1.485	1.484	1.44	1.265	1.195
217.6	0.001	0.002	1.968	3.748	1.877	1.683	1.571	1.561	1.551	1.551	1.589	1.486	1.484	1.44	1.266	1.195
217.7	0	0.002	1.967	3.75	1.876	1.683	1.571	1.561	1.552	1.551	1.588	1.486	1.484	1.44	1.266	1.195
217.8	0.001	0.002	1.967	3.751	1.876	1.684	1.572	1.562	1.552	1.551	1.588	1.486	1.485	1.44	1.266	1.195
217.9	0	0.002	1.967	3.75	1.876	1.684	1.573	1.563	1.552	1.552	1.588	1.488	1.485	1.441	1.266	1.197
218	0.001	0.002	1.966	3.749	1.875	1.685	1.574	1.564	1.554	1.553	1.588	1.488	1.486	1.441	1.266	1.197
218.1	0.001	0.003	1.966	3.749	1.875	1.686	1.574	1.566	1.555	1.554	1.588	1.489	1.488	1.442	1.267	1.198
218.2	0	0.002	1.967	3.749	1.875	1.686	1.575	1.566	1.556	1.555	1.588	1.489	1.489	1.444	1.267	1.199
218.3	0	0.002	1.967	3.748	1.875	1.687	1.576	1.567	1.558	1.556	1.588	1.49	1.49	1.445	1.268	1.2
218.4	0	0.002	1.967	3.752	1.876	1.689	1.577	1.568	1.559	1.558	1.588	1.491	1.492	1.447	1.269	1.201
218.5	0	0.002	1.967	3.752	1.876	1.69	1.577	1.568	1.56	1.558	1.589	1.493	1.493	1.448	1.27	1.202
218.6	0	0.002	1.968	3.754	1.876	1.691	1.579	1.57	1.56	1.559	1.589	1.493	1.493	1.449	1.271	1.203
218.7	0	0.002	1.968	3.754	1.877	1.692	1.58	1.571	1.561	1.561	1.589	1.494	1.495	1.451	1.273	1.205
218.8	0	0.002	1.969	3.753	1.877	1.694	1.581	1.572	1.563	1.562	1.59	1.496	1.496	1.452	1.274	1.205
218.9	0	0.002	1.97	3.756	1.878	1.697	1.582	1.573	1.564	1.563	1.59	1.497	1.496	1.452	1.274	1.206
219	0	0.002	1.97	3.756	1.878	1.698	1.583	1.576	1.565	1.564	1.591	1.497	1.498	1.454	1.275	1.207
219.1	0	0.002	1.971	3.755	1.879	1.7	1.584	1.577	1.567	1.566	1.591	1.499	1.499	1.455	1.276	1.208
219.2	0	0.002	1.972	3.756	1.88	1.703	1.586	1.579	1.567	1.568	1.592	1.5	1.5	1.456	1.277	1.209
219.3	0	0.002	1.973	3.757	1.881	1.704	1.587	1.58	1.568	1.569	1.593	1.503	1.501	1.457	1.278	1.211
219.4	0	0.002	1.974	3.757	1.881	1.705	1.59	1.581	1.57	1.57	1.594	1.504	1.503	1.459	1.279	1.212
219.5	0	0.002	1.975	3.759	1.882	1.706	1.591	1.583	1.571	1.572	1.594	1.506	1.505	1.46	1.28	1.214
219.6	0	0.002	1.976	3.755	1.883	1.707	1.593	1.583	1.573	1.572	1.595	1.508	1.507	1.462	1.282	1.215
219.7	0	0.002	1.977	3.758	1.884	1.707	1.595	1.585	1.576	1.572	1.596	1.509	1.508	1.464	1.282	1.216
219.8	0	0.002	1.978	3.757	1.885	1.71	1.596	1.586	1.578	1.574	1.597	1.51	1.51	1.465	1.283	1.217
219.9	0	0.002	1.979	3.758	1.886	1.711	1.598	1.587	1.58	1.575	1.598	1.511	1.511	1.466	1.285	1.219
220	0	0.002	1.981	3.761	1.887	1.714	1.6	1.588	1.581	1.577	1.599	1.512	1.513	1.467	1.285	1.22
220.1	0	0.002	1.982	3.762	1.888	1.716	1.601	1.59	1.582	1.579	1.6	1.513	1.515	1.467	1.286	1.222
220.2	0	0.002	1.983	3.765	1.889	1.719	1.602	1.592	1.583	1.581	1.601	1.515	1.517	1.469	1.288	1.223
220.3	0	0.002	1.985	3.769	1.89	1.719	1.604	1.593	1.584	1.582	1.602	1.517	1.518	1.471	1.29	1.224
220.4	0	0.002	1.986	3.768	1.891	1.72	1.605	1.595	1.584	1.584	1.603	1.518	1.52	1.472	1.291	1.226
220.5	0	0.002	1.988	3.77	1.892	1.721	1.606	1.596	1.585	1.584	1.604	1.519	1.52	1.473	1.292	1.227
220.6	0	0.002	1.989	3.771	1.893	1.721	1.607	1.598	1.586	1.585	1.605	1.521	1.522	1.474	1.294	1.227
220.7	0	0.002	1.991	3.771	1.895	1.722	1.608	1.599	1.588	1.586	1.606	1.521	1.522	1.475	1.294	1.228
220.8	0	0.001	1.992	3.769	1.896	1.723	1.609	1.6	1.59	1.587	1.607	1.521	1.523	1.475	1.295	1.229
220.9	-0.001	0.001	1.993	3.772	1.897	1.725	1.61	1.601	1.59	1.588	1.608	1.522	1.524	1.476	1.296	1.229
221	0	0.001	1.995	3.774	1.898	1.727	1.611	1.603	1.592	1.59	1.609	1.523	1.525	1.477	1.297	1.231
221.1	0	0.002	1.997	3.774	1.9	1.729	1.612	1.604	1.592	1.591	1.61	1.524	1.526	1.479	1.298	1.232
221.2	0	0.002	1.998	3.777	1.901	1.73	1.612	1.605	1.593	1.591	1.612	1.525	1.527	1.48	1.299	1.233
221.3	0	0.002	2	3.782	1.902	1.731	1.613	1.606	1.594	1.593	1.613	1.527	1.528	1.482	1.3	1.234
221.4	0	0.002	2.001	3.784	1.904	1.732	1.614	1.607	1.595	1.593	1.614	1.528	1.528	1.483	1.3	1.236
221.5	0	0.002	2.003	3.788	1.905	1.733	1.613	1.608	1.596	1.594	1.615	1.53	1.53	1.484	1.301	1.236
221.6	0	0.002	2.005	3.791	1.907	1.733	1.614	1.608	1.597	1.595	1.617	1.53	1.53	1.485	1.301	1.236
221.7	0	0.002	2.007	3.794	1.908	1.734	1.615	1.608	1.598	1.596	1.618	1.53	1.531	1.486	1.303	1.236
221.8	0	0.002	2.008	3.792	1.909	1.734	1.616	1.608	1.599	1.596	1.619	1.531	1.532	1.487	1.303	1.237
221.9	0	0.002	2.01	3.795	1.911	1.734	1.618	1.61	1.599	1.597	1.621	1.531	1.533	1.487	1.304	1.237
222	0	0.002	2.012	3.797	1.912	1.735	1.62	1.61	1.6	1.598	1.622	1.532	1.533	1.488	1.305	1.239
222.1	0	0.001	2.014	3.808	1.914	1.736	1.62	1.612	1.6	1.6	1.623	1.533	1.534	1.488	1.306	1.239
222.2	0	0.001	2.016	3.81	1.916	1.737	1.621	1.612	1.601	1.601	1.625	1.534	1.535	1.488	1.307	1.24
222.3	0	0.001	2.018	3.814	1.917	1.738	1.621	1.613	1.603	1.601	1.626	1.534	1.536	1.488	1.307	1.242
222.4	0	0.001	2.02	3.816	1.919	1.739	1.623	1.614	1.604	1.602	1.628	1.536	1.537	1.489	1.309	1.242
222.5	0	0.001	2.022	3.817	1.921	1.739	1.623	1.615	1.604	1.602	1.629	1.536	1.539	1.49	1.31	1.243
222.6	0	0.002	2.024	3.818	1.922	1.74	1.624	1.616	1.606	1.602	1.631	1.537	1.54	1.491	1.311	1.243
222.7	0	0.002	2.026	3.816	1.924	1.741	1.625	1.617	1.607	1.604	1.632	1.538	1.54	1.492	1.311	1.244
222.8	0	0.002	2.028	3.818	1.926	1.742	1.627	1.619	1.608	1.605	1.634	1.539	1.541	1.493	1.312	1.245
222.9	0	0.002	2.03	3.824	1.928	1.743	1.626	1.619	1.609	1.606	1.636	1.541	1.542	1.495	1.313	1.247
223	0	0.002	2.033	3.828	1.93	1.745	1.628	1.621	1.611	1.607	1.637	1.542	1.542	1.496	1.313	1.247
223.1	0	0.002	2.035	3.83	1.932	1.745	1.63	1.623	1.612	1.608	1.639	1.543	1.544	1.498	1.315	1.249
223.2	0	0.002	2.037	3.834	1.934	1.746	1.631	1.624	1.613	1.609	1.641	1.544	1.545	1.499	1.316	1.25
223.3	0	0.002	2.039	3.843	1.936	1.747	1.633	1.626	1.615	1.61	1.643	1.546	1.547	1.501	1.317	1.251
223.4	0	0.001	2.042	3.844	1.938	1.75	1.635	1.627	1.616	1.612	1.645	1.547	1.548	1.502	1.319	1.251
223.5	0	0.001	2.044	3.844	1.94	1.752	1.637	1.629	1.618	1.614	1.646	1.548	1.55	1.503	1.321	1.253
223.6	0	0.002	2.047	3.848	1.942	1.754	1.637	1.63	1.619	1.616	1.648	1.55	1.551	1.504	1.322	1.255
223.7	0	0.001	2.05	3.849	1.944	1.756	1.638	1.632	1.621	1.618	1.65	1.552	1.552	1.505	1.324	1.256
223.8	0	0.002	2.052	3.851	1.946	1.758	1.64	1.633	1.623	1.62	1.652	1.554	1.554	1.507	1.325	1.258
223.9	0.001	0.002	2.055	3.852	1.949	1.759	1.642	1.636	1.626	1.623	1.654	1.557	1.556	1.51	1.327	1.26
224	0.001	0.002	2.057	3.852	1.951	1.762	1.644	1.638	1.628	1.625	1.656	1.559	1.558	1.512	1.328	1.261
224.1	0.001	0.002	2.06	3.855	1.953	1.765	1.646	1.64	1.631	1.626	1.658	1.56	1.561	1.513	1.331	1.263
224.2	0.001	0.002	2.063	3.859	1.956	1.768	1.649	1.642	1.634	1.629	1.66	1.562	1.564	1.516	1.333	1.265
224.3	0.001	0.002	2.066	3.869	1.958	1.771	1.651	1.644	1.635	1.631	1.662	1.564	1.567	1.518	1.335	1.267
224.4	0	0.002	2.068	3.877	1.96	1.773	1.654	1.646	1.638	1.633	1.664	1.565	1.569	1.521	1.337	1.269
224.5	0	0.002	2.071	3.883	1.963	1.776	1.657	1.649	1.641	1.636	1.666	1.568	1.571	1.523	1.339	1.271
224.6	0.001	0.002	2.074	3.884	1.965	1.778	1.66	1.652	1.644	1.639	1.668	1.571	1.574	1.526	1.341	1.273
224.7	0	0.002	2.077	3.886	1.968	1.781	1.664	1.655	1.646	1.642	1.67	1.574	1.576	1.528	1.342	1.276
224.8	0	0.002	2.08	3.888	1.97	1.783	1.666	1.657	1.649	1.644	1.672	1.577	1.579	1.531	1.345	1.278
224.9	0.001	0.003	2.083	3.894	1.972	1.787	1.668	1.661	1.652	1.648	1.675	1.58	1.581	1.532	1.347	1.28
225	0.001	0.002	2.086	3.9	1.975	1.79	1.671	1.664	1.655	1.651	1.677	1.583	1.584	1.535	1.35	1.282
225.1	0	0.003	2.089	3.907	1.977	1.794	1.674	1.665	1.657	1.654	1.679	1.587	1.587	1.537	1.353	1.284
225.2	0.001	0.002	2.092	3.91	1.98	1.797	1.677	1.67	1.661	1.657	1.681	1.59	1.589	1.541	1.356	1.286
225.3	0	0.002	2.095	3.909	1.982	1.8	1.681	1.673	1.664	1.659	1.683	1.593	1.592	1.544	1.358	1.289
225.4	0	0.002	2.099	3.907	1.985	1.803	1.685	1.677	1.667	1.662	1.685	1.596	1.595	1.548	1.36	1.291
225.5	0.001	0.003	2.102	3.913	1.987	1.806	1.689	1.68	1.67	1.665	1.687	1.601	1.599	1.551	1.363	1.294
225.6	0.001	0.002	2.105	3.918	1.989	1.809	1.693	1.684	1.674	1.669	1.689	1.604	1.601	1.554	1.366	1.296
225.7	0.001	0.002	2.108	3.92	1.992	1.813	1.695	1.686	1.676	1.672	1.691	1.607	1.606	1.557	1.368	1.299
225.8	0.001	0.002	2.111	3.924	1.994	1.817	1.698	1.69	1.679	1.676	1.693	1.611	1.61	1.561	1.372	1.302
225.9	0.001	0.002	2.114	3.929	1.996	1.821	1.7	1.692	1.683	1.679	1.695	1.613	1.613	1.563	1.375	1.305
226	0	0.002	2.117	3.933	1.998	1.825	1.703	1.696	1.686	1.683	1.697	1.616	1.615	1.566	1.377	1.307
226.1	0	0.002	2.119	3.934	2.001	1.829	1.706	1.699	1.689	1.685	1.699	1.618	1.619	1.569	1.38	1.309
226.2	0	0.002	2.122	3.938	2.003	1.833	1.71	1.702	1.691	1.688	1.701	1.621	1.622	1.572	1.383	1.312
226.3	0	0.001	2.125	3.935	2.005	1.836	1.714	1.704	1.694	1.692	1.703	1.623	1.625	1.575	1.385	1.314
226.4	0	0.001	2.128	3.941	2.007	1.84	1.719	1.708	1.696	1.695	1.704	1.625	1.628	1.578	1.387	1.316
226.5	0	0.001	2.13	3.945	2.009	1.843	1.721	1.711	1.698	1.698	1.706	1.628	1.63	1.581	1.389	1.319
226.6	0	0.002	2.133	3.948	2.01	1.845	1.725	1.713	1.702	1.701	1.707	1.632	1.632	1.583	1.39	1.321
226.7	0	0.002	2.135	3.953	2.012	1.849	1.726	1.716	1.706	1.703	1.709	1.635	1.635	1.585	1.393	1.323
226.8	0.001	0.002	2.138	3.954	2.014	1.852	1.729	1.72	1.709	1.705	1.71	1.637	1.638	1.588	1.395	1.325
226.9	0	0.001	2.14	3.951	2.015	1.855	1.731	1.722	1.71	1.707	1.711	1.64	1.64	1.59	1.397	1.326
227	0	0.001	2.142	3.951	2.017	1.858	1.733	1.726	1.714	1.709	1.712	1.643	1.643	1.593	1.399	1.328
227.1	0	0.001	2.144	3.948	2.018	1.861	1.735	1.729	1.715	1.712	1.714	1.644	1.646	1.595	1.401	1.329
227.2	0	0.001	2.146	3.948	2.019	1.862	1.737	1.73	1.717	1.714	1.715	1.646	1.647	1.597	1.402	1.33
227.3	0	0.001	2.148	3.953	2.02	1.864	1.739	1.732	1.719	1.717	1.715	1.649	1.648	1.598	1.403	1.332
227.4	0	0.001	2.149	3.952	2.021	1.866	1.74	1.732	1.721	1.719	1.716	1.651	1.65	1.599	1.404	1.334
227.5	0	0.001	2.151	3.951	2.022	1.867	1.742	1.733	1.721	1.721	1.717	1.652	1.651	1.6	1.405	1.335
227.6	0	0.001	2.152	3.946	2.023	1.868	1.743	1.733	1.723	1.722	1.717	1.653	1.652	1.602	1.406	1.336
227.7	0	0.001	2.153	3.949	2.023	1.87	1.744	1.736	1.724	1.723	1.718	1.654	1.653	1.603	1.407	1.337
227.8	0	0	2.154	3.951	2.024	1.871	1.745	1.737	1.725	1.723	1.718	1.654	1.654	1.604	1.408	1.336
227.9	0	0.001	2.155	3.958	2.024	1.872	1.746	1.738	1.726	1.725	1.718	1.654	1.655	1.606	1.409	1.337
228	0	0.001	2.156	3.953	2.024	1.874	1.747	1.739	1.727	1.726	1.718	1.654	1.655	1.606	1.41	1.338
228.1	0	0.001	2.156	3.95	2.024	1.874	1.749	1.74	1.727	1.727	1.718	1.655	1.656	1.607	1.41	1.339
228.2	0	0.001	2.157	3.954	2.023	1.875	1.75	1.74	1.727	1.727	1.718	1.656	1.656	1.607	1.411	1.339
228.3	0	0.001	2.157	3.948	2.023	1.876	1.751	1.739	1.728	1.727	1.717	1.656	1.656	1.607	1.411	1.34
228.4	0	0.001	2.157	3.94	2.022	1.876	1.751	1.739	1.728	1.726	1.716	1.655	1.656	1.607	1.411	1.339
228.5	0	0.002	2.157	3.935	2.021	1.875	1.75	1.739	1.727	1.725	1.716	1.655	1.656	1.607	1.41	1.339
228.6	0	0.001	2.156	3.932	2.02	1.874	1.749	1.739	1.726	1.725	1.715	1.655	1.655	1.606	1.41	1.338
228.7	0	0.001	2.156	3.931	2.019	1.873	1.748	1.736	1.725	1.724	1.714	1.654	1.655	1.605	1.409	1.338
228.8	-0.001	0.001	2.155	3.934	2.017	1.871	1.748	1.735	1.724	1.724	1.712	1.653	1.654	1.604	1.408	1.336
228.9	0	0.001	2.154	3.926	2.015	1.87	1.745	1.734	1.723	1.723	1.711	1.653	1.653	1.603	1.408	1.335
229	0	0.001	2.153	3.92	2.013	1.868	1.744	1.732	1.722	1.721	1.709	1.652	1.651	1.602	1.406	1.334
229.1	0	0.001	2.151	3.911	2.011	1.867	1.743	1.732	1.721	1.72	1.708	1.651	1.65	1.6	1.405	1.332
229.2	0	0.001	2.149	3.901	2.009	1.865	1.742	1.731	1.721	1.718	1.705	1.649	1.649	1.599	1.404	1.331
229.3	0	0.001	2.147	3.891	2.006	1.863	1.739	1.729	1.718	1.716	1.703	1.647	1.646	1.596	1.402	1.33
229.4	0	0.001	2.145	3.882	2.003	1.861	1.738	1.728	1.716	1.714	1.701	1.646	1.644	1.594	1.401	1.328
229.5	0.001	0.001	2.142	3.873	1.999	1.858	1.736	1.725	1.714	1.712	1.698	1.644	1.642	1.592	1.399	1.327
229.6	0	0.001	2.14	3.865	1.996	1.855	1.733	1.721	1.711	1.71	1.695	1.641	1.639	1.589	1.397	1.324
229.7	0	0.001	2.137	3.858	1.992	1.853	1.73	1.718	1.708	1.708	1.692	1.638	1.636	1.587	1.394	1.321
229.8	0	0.001	2.134	3.846	1.988	1.849	1.727	1.715	1.705	1.705	1.689	1.636	1.633	1.585	1.392	1.319
229.9	0	0.001	2.13	3.836	1.984	1.846	1.724	1.712	1.702	1.703	1.686	1.632	1.631	1.583	1.39	1.317
230	0	0	2.126	3.824	1.98	1.842	1.721	1.708	1.699	1.7	1.682	1.629	1.628	1.579	1.387	1.313
230.1	0.001	0.001	2.122	3.814	1.975	1.839	1.717	1.705	1.694	1.696	1.678	1.625	1.625	1.576	1.385	1.311
230.2	0.001	0	2.117	3.798	1.97	1.835	1.713	1.701	1.691	1.693	1.674	1.623	1.622	1.573	1.382	1.308
230.3	0.001	0.001	2.112	3.783	1.964	1.831	1.711	1.697	1.687	1.689	1.669	1.619	1.618	1.569	1.379	1.305
230.4	0	0	2.107	3.767	1.958	1.827	1.707	1.693	1.684	1.685	1.664	1.616	1.613	1.566	1.375	1.303
230.5	0	0	2.102	3.752	1.952	1.823	1.703	1.689	1.679	1.682	1.659	1.613	1.609	1.562	1.372	1.3
230.6	0	0	2.096	3.734	1.946	1.818	1.699	1.687	1.677	1.678	1.654	1.609	1.606	1.559	1.368	1.296
230.7	0	0	2.09	3.716	1.939	1.813	1.694	1.683	1.673	1.673	1.649	1.605	1.602	1.555	1.365	1.293
230.8	0	0	2.083	3.698	1.932	1.809	1.689	1.678	1.668	1.669	1.643	1.601	1.598	1.55	1.361	1.289
230.9	0	0	2.076	3.682	1.924	1.804	1.684	1.674	1.662	1.664	1.637	1.596	1.593	1.546	1.357	1.286
231	0	0	2.069	3.662	1.916	1.799	1.68	1.669	1.657	1.659	1.631	1.592	1.59	1.542	1.354	1.283
231.1	0	0.001	2.061	3.642	1.908	1.796	1.675	1.663	1.652	1.655	1.624	1.587	1.586	1.538	1.351	1.279
231.2	0	0.001	2.053	3.62	1.901	1.792	1.672	1.659	1.647	1.65	1.617	1.583	1.582	1.534	1.347	1.276
231.3	0	0.001	2.044	3.597	1.892	1.787	1.667	1.655	1.642	1.645	1.61	1.578	1.578	1.53	1.344	1.272
231.4	0	0.001	2.035	3.574	1.882	1.781	1.661	1.65	1.638	1.64	1.602	1.573	1.574	1.525	1.34	1.268
231.5	0	0	2.026	3.549	1.873	1.776	1.656	1.644	1.633	1.635	1.594	1.568	1.568	1.52	1.335	1.264
231.6	0	0	2.016	3.523	1.863	1.769	1.651	1.639	1.627	1.629	1.586	1.563	1.563	1.515	1.331	1.259
231.7	0	0	2.006	3.495	1.852	1.763	1.646	1.634	1.622	1.624	1.578	1.558	1.558	1.51	1.326	1.255
231.8	0	0	1.996	3.466	1.841	1.757	1.641	1.628	1.616	1.619	1.569	1.552	1.552	1.505	1.321	1.251
231.9	0	0	1.985	3.437	1.83	1.75	1.635	1.622	1.61	1.614	1.56	1.547	1.547	1.501	1.316	1.247
232	0	0	1.974	3.407	1.818	1.743	1.629	1.616	1.604	1.607	1.551	1.541	1.541	1.495	1.311	1.243
232.1	0	0	1.962	3.376	1.806	1.736	1.622	1.61	1.597	1.601	1.541	1.536	1.535	1.49	1.306	1.239
232.2	0	0	1.949	3.342	1.793	1.729	1.614	1.602	1.591	1.594	1.531	1.53	1.529	1.483	1.3	1.234
232.3	0	0	1.937	3.308	1.78	1.721	1.607	1.596	1.584	1.587	1.52	1.524	1.524	1.477	1.295	1.229
232.4	0	0	1.923	3.272	1.766	1.714	1.6	1.588	1.578	1.58	1.51	1.517	1.517	1.47	1.289	1.224
232.5	0	0	1.91	3.237	1.752	1.707	1.592	1.581	1.57	1.572	1.499	1.509	1.512	1.463	1.283	1.218
232.6	0	0	1.897	3.2	1.738	1.701	1.584	1.573	1.563	1.566	1.488	1.502	1.505	1.456	1.277	1.212
232.7	0	0	1.882	3.163	1.723	1.692	1.576	1.565	1.554	1.558	1.476	1.493	1.497	1.448	1.271	1.207
232.8	0	0	1.867	3.125	1.708	1.683	1.568	1.556	1.545	1.55	1.464	1.485	1.489	1.44	1.264	1.201
232.9	0	0	1.851	3.087	1.692	1.673	1.559	1.548	1.535	1.541	1.452	1.476	1.48	1.432	1.257	1.194
233	0	0	1.835	3.048	1.677	1.662	1.55	1.539	1.526	1.532	1.439	1.467	1.471	1.423	1.25	1.187
233.1	0	0	1.819	3.009	1.66	1.649	1.541	1.53	1.517	1.521	1.426	1.457	1.462	1.413	1.242	1.179
233.2	0	0	1.802	2.969	1.644	1.638	1.531	1.52	1.507	1.511	1.413	1.447	1.452	1.405	1.235	1.172
233.3	0	0	1.785	2.929	1.627	1.627	1.52	1.51	1.497	1.5	1.4	1.437	1.442	1.395	1.228	1.164
233.4	0	0	1.767	2.889	1.61	1.615	1.508	1.499	1.486	1.49	1.386	1.427	1.432	1.385	1.219	1.156
233.5	0	0	1.749	2.85	1.593	1.604	1.497	1.488	1.475	1.479	1.372	1.416	1.422	1.376	1.211	1.148
233.6	0	0	1.731	2.81	1.575	1.591	1.485	1.477	1.463	1.468	1.358	1.405	1.41	1.366	1.202	1.14
233.7	0	0	1.712	2.771	1.557	1.579	1.473	1.464	1.452	1.456	1.344	1.394	1.399	1.355	1.191	1.132
233.8	0	0	1.694	2.731	1.54	1.566	1.461	1.452	1.44	1.444	1.33	1.382	1.388	1.344	1.18	1.123
233.9	0	0	1.675	2.692	1.522	1.553	1.449	1.44	1.427	1.432	1.315	1.371	1.377	1.333	1.171	1.114
234	0	0	1.656	2.652	1.504	1.537	1.435	1.426	1.415	1.419	1.301	1.358	1.364	1.32	1.16	1.104
234.1	0	0	1.637	2.614	1.487	1.523	1.422	1.413	1.403	1.409	1.287	1.345	1.352	1.307	1.149	1.094
234.2	0	0	1.617	2.575	1.469	1.507	1.407	1.399	1.39	1.396	1.272	1.332	1.339	1.294	1.138	1.085
234.3	0	0	1.598	2.537	1.45	1.492	1.392	1.385	1.376	1.381	1.257	1.319	1.325	1.281	1.127	1.074
234.4	0	0	1.578	2.5	1.431	1.475	1.377	1.37	1.363	1.367	1.242	1.305	1.311	1.267	1.115	1.064
234.5	0	0	1.558	2.461	1.413	1.459	1.362	1.355	1.349	1.352	1.226	1.29	1.298	1.253	1.104	1.053
234.6	0	0	1.539	2.423	1.395	1.442	1.348	1.34	1.334	1.334	1.211	1.276	1.283	1.24	1.092	1.042
234.7	0	0	1.519	2.386	1.376	1.424	1.332	1.324	1.319	1.318	1.196	1.261	1.268	1.225	1.08	1.028
234.8	0	0	1.499	2.348	1.357	1.407	1.317	1.308	1.303	1.302	1.18	1.246	1.253	1.21	1.067	1.016
234.9	0	0	1.479	2.311	1.339	1.389	1.301	1.292	1.287	1.285	1.165	1.231	1.239	1.196	1.054	1.004
235	0	0	1.459	2.275	1.32	1.37	1.283	1.278	1.269	1.268	1.149	1.215	1.222	1.18	1.041	0.991
235.1	0	0	1.439	2.238	1.302	1.351	1.264	1.26	1.252	1.251	1.134	1.199	1.205	1.164	1.027	0.978
235.2	0	0	1.419	2.202	1.283	1.332	1.248	1.241	1.234	1.234	1.118	1.183	1.188	1.147	1.013	0.965
235.3	0	-0.001	1.399	2.166	1.265	1.313	1.23	1.224	1.216	1.217	1.103	1.167	1.172	1.131	1	0.951
235.4	0	-0.001	1.38	2.13	1.246	1.293	1.211	1.205	1.198	1.199	1.087	1.149	1.154	1.114	0.986	0.938
235.5	0	-0.001	1.36	2.095	1.228	1.273	1.195	1.185	1.181	1.182	1.072	1.133	1.137	1.098	0.972	0.925
235.6	0	-0.001	1.34	2.06	1.21	1.253	1.179	1.167	1.162	1.164	1.056	1.116	1.12	1.081	0.958	0.91
235.7	0	-0.001	1.32	2.025	1.191	1.235	1.161	1.149	1.144	1.147	1.041	1.099	1.103	1.065	0.944	0.897
235.8	0	-0.001	1.3	1.992	1.173	1.215	1.142	1.131	1.126	1.129	1.025	1.082	1.085	1.049	0.93	0.883
235.9	0	-0.001	1.281	1.96	1.155	1.195	1.124	1.113	1.108	1.11	1.01	1.066	1.067	1.033	0.916	0.869
236	0	-0.001	1.262	1.927	1.137	1.175	1.105	1.094	1.089	1.092	0.995	1.049	1.049	1.015	0.901	0.855
236.1	0	0	1.242	1.894	1.119	1.155	1.086	1.075	1.071	1.074	0.98	1.032	1.031	0.999	0.888	0.842
236.2	0	-0.001	1.223	1.862	1.101	1.134	1.066	1.056	1.051	1.054	0.965	1.013	1.012	0.981	0.876	0.827
236.3	0	0	1.204	1.83	1.084	1.114	1.047	1.037	1.033	1.035	0.95	0.995	0.995	0.964	0.861	0.812
236.4	0	0	1.186	1.798	1.066	1.094	1.028	1.017	1.014	1.017	0.935	0.977	0.976	0.946	0.846	0.799
236.5	0	0	1.167	1.767	1.048	1.074	1.009	0.998	0.995	0.999	0.92	0.959	0.959	0.93	0.832	0.785
236.6	0	-0.001	1.149	1.737	1.031	1.054	0.989	0.98	0.977	0.981	0.905	0.941	0.941	0.916	0.817	0.771
236.7	0	0	1.13	1.706	1.014	1.035	0.971	0.962	0.96	0.963	0.891	0.924	0.924	0.9	0.8	0.758
236.8	0	-0.001	1.112	1.677	0.997	1.016	0.954	0.944	0.942	0.946	0.877	0.908	0.908	0.884	0.787	0.745
236.9	0	-0.001	1.094	1.647	0.98	0.997	0.937	0.927	0.925	0.929	0.863	0.891	0.894	0.868	0.773	0.732
237	0	-0.001	1.077	1.618	0.964	0.978	0.92	0.91	0.907	0.912	0.849	0.875	0.878	0.851	0.76	0.72
237.1	0	-0.001	1.06	1.589	0.948	0.96	0.903	0.893	0.89	0.895	0.836	0.858	0.862	0.832	0.746	0.708
237.2	0	-0.001	1.042	1.561	0.932	0.941	0.886	0.877	0.873	0.878	0.822	0.841	0.845	0.817	0.733	0.695
237.3	0	-0.001	1.025	1.533	0.916	0.922	0.868	0.86	0.855	0.86	0.808	0.825	0.828	0.801	0.719	0.682
237.4	0	-0.001	1.007	1.505	0.9	0.903	0.851	0.843	0.838	0.843	0.795	0.808	0.81	0.785	0.706	0.669
237.5	0	-0.001	0.99	1.478	0.884	0.885	0.834	0.826	0.821	0.827	0.782	0.792	0.794	0.769	0.693	0.657
237.6	0	-0.001	0.973	1.451	0.869	0.867	0.817	0.81	0.804	0.811	0.769	0.777	0.778	0.754	0.679	0.643
237.7	0	-0.001	0.957	1.425	0.854	0.849	0.8	0.793	0.787	0.795	0.756	0.762	0.762	0.738	0.666	0.631
237.8	0	-0.001	0.94	1.399	0.839	0.831	0.783	0.778	0.771	0.78	0.743	0.747	0.747	0.723	0.653	0.619
237.9	0	-0.001	0.924	1.373	0.824	0.813	0.767	0.764	0.755	0.764	0.731	0.733	0.732	0.709	0.641	0.607
238	0	0	0.908	1.347	0.809	0.796	0.751	0.748	0.74	0.748	0.718	0.718	0.717	0.695	0.628	0.595
238.1	0	-0.001	0.892	1.322	0.794	0.779	0.735	0.732	0.724	0.732	0.706	0.704	0.701	0.68	0.615	0.583
238.2	0	-0.001	0.876	1.297	0.78	0.761	0.719	0.715	0.708	0.716	0.693	0.689	0.686	0.665	0.602	0.571
238.3	0	-0.001	0.86	1.272	0.766	0.744	0.703	0.698	0.692	0.7	0.681	0.674	0.672	0.65	0.589	0.559
238.4	0	-0.001	0.844	1.248	0.752	0.727	0.687	0.68	0.676	0.685	0.669	0.659	0.656	0.635	0.576	0.547
238.5	0	-0.001	0.829	1.224	0.738	0.71	0.671	0.665	0.66	0.671	0.658	0.645	0.642	0.621	0.564	0.536
238.6	0	-0.001	0.814	1.201	0.725	0.693	0.657	0.649	0.646	0.656	0.646	0.631	0.628	0.607	0.552	0.525
238.7	0	-0.001	0.799	1.178	0.711	0.678	0.642	0.635	0.631	0.642	0.634	0.617	0.613	0.594	0.54	0.514
238.8	0	-0.001	0.784	1.156	0.698	0.662	0.628	0.621	0.617	0.627	0.623	0.604	0.599	0.581	0.529	0.504
238.9	0	-0.001	0.77	1.134	0.685	0.648	0.615	0.607	0.604	0.613	0.612	0.592	0.586	0.569	0.517	0.494
239	0	-0.001	0.756	1.112	0.672	0.633	0.602	0.594	0.591	0.598	0.601	0.579	0.573	0.557	0.506	0.484
239.1	0	-0.001	0.742	1.09	0.659	0.618	0.588	0.581	0.578	0.585	0.59	0.566	0.56	0.544	0.497	0.474
239.2	0	-0.001	0.728	1.069	0.646	0.604	0.576	0.568	0.565	0.572	0.579	0.554	0.548	0.532	0.486	0.464
239.3	0	0	0.715	1.048	0.634	0.59	0.563	0.555	0.553	0.56	0.569	0.541	0.536	0.521	0.475	0.455
239.4	0	0	0.701	1.028	0.622	0.577	0.55	0.544	0.541	0.548	0.558	0.53	0.524	0.51	0.465	0.445
239.5	0	0	0.688	1.008	0.61	0.563	0.538	0.533	0.529	0.536	0.548	0.521	0.512	0.5	0.455	0.436
239.6	0	-0.001	0.675	0.988	0.599	0.551	0.526	0.521	0.517	0.524	0.538	0.509	0.501	0.489	0.444	0.427
239.7	0	-0.001	0.663	0.969	0.587	0.538	0.514	0.508	0.505	0.512	0.528	0.498	0.49	0.478	0.435	0.418
239.8	0	-0.001	0.651	0.95	0.576	0.526	0.503	0.497	0.493	0.501	0.519	0.487	0.479	0.468	0.426	0.41
239.9	0	-0.001	0.639	0.932	0.565	0.515	0.492	0.484	0.482	0.49	0.509	0.476	0.469	0.457	0.417	0.402
240	0	-0.001	0.627	0.913	0.555	0.503	0.481	0.473	0.472	0.479	0.5	0.464	0.458	0.446	0.408	0.394
240.1	0	-0.001	0.615	0.896	0.544	0.493	0.47	0.463	0.461	0.469	0.491	0.454	0.449	0.437	0.4	0.387
240.2	0	0	0.604	0.878	0.534	0.482	0.46	0.453	0.452	0.459	0.482	0.445	0.439	0.428	0.392	0.379
240.3	0	0	0.593	0.861	0.524	0.472	0.451	0.444	0.442	0.449	0.473	0.436	0.43	0.42	0.384	0.372
240.4	0	0	0.582	0.844	0.514	0.461	0.441	0.434	0.433	0.44	0.465	0.427	0.421	0.411	0.377	0.365
240.5	0	0	0.571	0.828	0.504	0.451	0.432	0.425	0.423	0.43	0.457	0.418	0.413	0.403	0.37	0.358
240.6	0	0	0.561	0.812	0.495	0.441	0.423	0.416	0.414	0.42	0.449	0.409	0.404	0.395	0.363	0.351
240.7	0	-0.001	0.551	0.796	0.485	0.432	0.413	0.407	0.405	0.411	0.441	0.4	0.395	0.387	0.356	0.345
240.8	0	-0.001	0.541	0.781	0.476	0.423	0.405	0.399	0.397	0.403	0.433	0.392	0.387	0.379	0.349	0.338
240.9	0	-0.001	0.531	0.766	0.467	0.414	0.396	0.391	0.389	0.394	0.425	0.384	0.38	0.372	0.343	0.333
241	0	-0.001	0.521	0.751	0.459	0.406	0.388	0.383	0.381	0.387	0.418	0.377	0.373	0.365	0.337	0.327
241.1	0	-0.001	0.512	0.736	0.45	0.398	0.381	0.376	0.374	0.379	0.411	0.37	0.366	0.358	0.331	0.322
241.2	0	-0.001	0.503	0.722	0.442	0.39	0.373	0.368	0.367	0.372	0.404	0.363	0.359	0.351	0.325	0.317
241.3	0	-0.001	0.494	0.708	0.434	0.382	0.366	0.361	0.36	0.364	0.397	0.356	0.353	0.344	0.32	0.311
241.4	0	-0.001	0.485	0.694	0.426	0.374	0.359	0.354	0.353	0.357	0.39	0.349	0.346	0.338	0.314	0.306
241.5	0	-0.001	0.477	0.681	0.418	0.366	0.352	0.347	0.346	0.35	0.383	0.342	0.34	0.331	0.309	0.302
241.6	0	-0.001	0.468	0.668	0.411	0.359	0.346	0.34	0.34	0.343	0.377	0.335	0.334	0.325	0.304	0.297
241.7	0	-0.001	0.46	0.655	0.403	0.352	0.339	0.334	0.334	0.337	0.371	0.329	0.328	0.319	0.298	0.292
241.8	0	-0.001	0.452	0.642	0.396	0.345	0.333	0.327	0.328	0.331	0.365	0.323	0.323	0.313	0.294	0.288
241.9	0	-0.001	0.444	0.63	0.389	0.338	0.327	0.321	0.322	0.324	0.359	0.317	0.317	0.307	0.289	0.284
242	0	-0.001	0.436	0.618	0.382	0.332	0.322	0.315	0.316	0.319	0.353	0.311	0.312	0.302	0.285	0.279
242.1	0	-0.001	0.429	0.606	0.376	0.326	0.316	0.309	0.31	0.313	0.347	0.306	0.306	0.297	0.28	0.275
242.2	0	-0.001	0.421	0.595	0.369	0.319	0.31	0.304	0.305	0.307	0.342	0.301	0.301	0.292	0.276	0.271
242.3	0	-0.001	0.414	0.583	0.363	0.314	0.305	0.298	0.299	0.302	0.336	0.296	0.296	0.287	0.271	0.268
242.4	0	0	0.407	0.572	0.357	0.308	0.3	0.293	0.294	0.297	0.331	0.292	0.291	0.283	0.267	0.264
242.5	0	0	0.4	0.561	0.351	0.302	0.294	0.288	0.289	0.292	0.325	0.287	0.286	0.278	0.263	0.261
242.6	0	0	0.393	0.551	0.345	0.297	0.289	0.283	0.284	0.287	0.32	0.282	0.282	0.274	0.259	0.257
242.7	0.001	0	0.387	0.54	0.339	0.292	0.284	0.278	0.279	0.282	0.315	0.278	0.277	0.269	0.255	0.253
242.8	0	0	0.381	0.53	0.334	0.287	0.279	0.274	0.274	0.277	0.311	0.273	0.273	0.265	0.251	0.249
242.9	0	0	0.374	0.521	0.328	0.282	0.274	0.269	0.27	0.273	0.306	0.268	0.269	0.26	0.247	0.246
243	0	-0.001	0.368	0.511	0.323	0.278	0.269	0.265	0.265	0.268	0.302	0.264	0.265	0.256	0.244	0.243
243.1	0	-0.001	0.362	0.502	0.318	0.273	0.265	0.261	0.261	0.264	0.297	0.26	0.261	0.253	0.241	0.24
243.2	0	-0.001	0.357	0.493	0.313	0.269	0.261	0.257	0.258	0.26	0.293	0.256	0.257	0.249	0.237	0.237
243.3	0	-0.001	0.351	0.484	0.308	0.264	0.257	0.254	0.254	0.256	0.289	0.252	0.253	0.246	0.234	0.235
243.4	0	-0.001	0.346	0.475	0.303	0.259	0.253	0.25	0.25	0.252	0.285	0.249	0.25	0.242	0.232	0.232
243.5	0	-0.001	0.341	0.467	0.299	0.256	0.25	0.247	0.247	0.249	0.281	0.246	0.247	0.239	0.229	0.229
243.6	0	0	0.336	0.459	0.294	0.252	0.246	0.243	0.244	0.245	0.277	0.242	0.244	0.236	0.226	0.227
243.7	0	0	0.331	0.451	0.29	0.248	0.243	0.24	0.24	0.242	0.274	0.239	0.24	0.233	0.223	0.225
243.8	0	0	0.326	0.443	0.286	0.245	0.24	0.237	0.237	0.239	0.27	0.236	0.238	0.23	0.221	0.222
243.9	0	0	0.321	0.435	0.282	0.242	0.237	0.235	0.235	0.236	0.267	0.234	0.235	0.228	0.218	0.22
244	0	-0.001	0.317	0.428	0.278	0.239	0.234	0.232	0.231	0.233	0.263	0.231	0.232	0.225	0.216	0.218
244.1	0	-0.001	0.312	0.421	0.274	0.236	0.231	0.229	0.229	0.23	0.26	0.228	0.229	0.222	0.214	0.216
244.2	0	-0.001	0.308	0.414	0.271	0.233	0.228	0.226	0.226	0.227	0.257	0.225	0.227	0.219	0.212	0.214
244.3	0	-0.001	0.304	0.407	0.267	0.23	0.225	0.223	0.223	0.225	0.254	0.223	0.224	0.217	0.21	0.212
244.4	0	-0.001	0.3	0.4	0.264	0.227	0.222	0.221	0.221	0.222	0.251	0.22	0.222	0.215	0.208	0.21
244.5	0	-0.001	0.296	0.394	0.26	0.225	0.22	0.218	0.219	0.22	0.248	0.218	0.22	0.212	0.206	0.208
244.6	0	-0.001	0.292	0.388	0.257	0.222	0.217	0.216	0.216	0.218	0.245	0.216	0.218	0.21	0.204	0.206
244.7	0	-0.001	0.289	0.382	0.254	0.219	0.215	0.214	0.214	0.215	0.242	0.213	0.216	0.208	0.202	0.205
244.8	0	-0.001	0.285	0.376	0.251	0.217	0.213	0.212	0.212	0.213	0.24	0.211	0.213	0.206	0.2	0.203
244.9	0	-0.001	0.282	0.37	0.248	0.215	0.211	0.209	0.21	0.211	0.237	0.209	0.211	0.204	0.199	0.202
245	0	-0.001	0.278	0.365	0.245	0.212	0.209	0.207	0.207	0.208	0.235	0.207	0.209	0.202	0.197	0.2
245.1	0	-0.001	0.275	0.359	0.242	0.21	0.207	0.205	0.205	0.206	0.232	0.205	0.207	0.2	0.195	0.198
245.2	0	-0.001	0.272	0.354	0.239	0.208	0.205	0.203	0.204	0.204	0.23	0.203	0.205	0.198	0.193	0.197
245.3	0	-0.001	0.268	0.349	0.237	0.206	0.203	0.202	0.202	0.202	0.228	0.202	0.203	0.197	0.192	0.195
245.4	0	-0.001	0.265	0.344	0.234	0.204	0.2	0.2	0.2	0.2	0.225	0.2	0.202	0.196	0.191	0.194
245.5	0	-0.001	0.263	0.339	0.231	0.202	0.199	0.198	0.199	0.199	0.223	0.198	0.2	0.194	0.19	0.193
245.6	0	-0.001	0.26	0.335	0.229	0.201	0.197	0.197	0.197	0.197	0.221	0.197	0.199	0.192	0.188	0.192
245.7	0	-0.001	0.257	0.33	0.227	0.199	0.195	0.195	0.195	0.196	0.219	0.195	0.198	0.191	0.188	0.191
245.8	0	-0.001	0.254	0.326	0.224	0.198	0.194	0.194	0.194	0.195	0.217	0.193	0.196	0.189	0.186	0.19
245.9	0	-0.001	0.252	0.322	0.222	0.197	0.192	0.192	0.192	0.193	0.215	0.192	0.195	0.188	0.185	0.189
246	0	-0.001	0.249	0.317	0.22	0.195	0.191	0.191	0.191	0.192	0.214	0.191	0.194	0.187	0.184	0.188
246.1	0	-0.001	0.247	0.313	0.218	0.193	0.19	0.189	0.189	0.191	0.212	0.19	0.192	0.186	0.183	0.187
246.2	0	0	0.244	0.31	0.216	0.192	0.188	0.188	0.188	0.189	0.21	0.188	0.191	0.184	0.182	0.185
246.3	0	-0.001	0.242	0.306	0.214	0.19	0.187	0.187	0.186	0.187	0.208	0.187	0.189	0.183	0.18	0.184
246.4	0	-0.001	0.24	0.302	0.212	0.188	0.185	0.185	0.185	0.186	0.207	0.186	0.188	0.182	0.179	0.183
246.5	0	-0.001	0.238	0.299	0.211	0.187	0.184	0.184	0.184	0.184	0.205	0.184	0.187	0.18	0.178	0.182
246.6	0	-0.001	0.236	0.295	0.209	0.186	0.183	0.183	0.183	0.183	0.204	0.183	0.185	0.18	0.177	0.181
246.7	0	-0.001	0.234	0.292	0.207	0.184	0.182	0.182	0.182	0.182	0.202	0.182	0.184	0.179	0.176	0.18
246.8	0	-0.001	0.232	0.289	0.205	0.184	0.181	0.181	0.181	0.181	0.201	0.181	0.184	0.178	0.176	0.18
246.9	0	0	0.23	0.286	0.204	0.182	0.18	0.18	0.18	0.181	0.2	0.18	0.183	0.177	0.175	0.179
247	0	0	0.228	0.283	0.202	0.181	0.179	0.179	0.179	0.18	0.198	0.179	0.182	0.176	0.174	0.178
247.1	0	0	0.226	0.28	0.201	0.181	0.178	0.178	0.178	0.179	0.197	0.178	0.181	0.175	0.173	0.177
247.2	0	0	0.225	0.278	0.199	0.18	0.177	0.177	0.177	0.178	0.196	0.178	0.18	0.174	0.172	0.177
247.3	0	-0.001	0.223	0.275	0.198	0.179	0.176	0.176	0.176	0.177	0.195	0.177	0.179	0.173	0.172	0.176
247.4	0	-0.001	0.221	0.272	0.197	0.177	0.175	0.175	0.175	0.176	0.193	0.176	0.178	0.172	0.171	0.175
247.5	0	-0.001	0.22	0.27	0.195	0.177	0.174	0.174	0.174	0.175	0.192	0.175	0.177	0.172	0.17	0.174
247.6	0	-0.001	0.218	0.268	0.194	0.175	0.173	0.173	0.173	0.174	0.191	0.174	0.176	0.17	0.169	0.174
247.7	0	-0.001	0.217	0.265	0.193	0.174	0.172	0.172	0.173	0.173	0.19	0.173	0.175	0.169	0.168	0.173
247.8	0	-0.001	0.216	0.263	0.192	0.173	0.172	0.171	0.172	0.172	0.189	0.173	0.174	0.168	0.167	0.172
247.9	0	0	0.214	0.261	0.191	0.173	0.171	0.17	0.171	0.172	0.188	0.172	0.174	0.168	0.167	0.171
248	0	0	0.213	0.259	0.19	0.172	0.17	0.17	0.17	0.171	0.187	0.171	0.173	0.167	0.166	0.17
248.1	0	0	0.212	0.257	0.189	0.171	0.169	0.169	0.169	0.17	0.186	0.171	0.172	0.166	0.166	0.17
248.2	0	0	0.21	0.255	0.188	0.17	0.169	0.168	0.169	0.17	0.185	0.17	0.172	0.166	0.165	0.169
248.3	0	-0.001	0.209	0.253	0.187	0.169	0.168	0.167	0.168	0.169	0.185	0.169	0.171	0.165	0.164	0.169
248.4	0	0	0.208	0.251	0.186	0.169	0.167	0.167	0.168	0.168	0.184	0.169	0.171	0.164	0.164	0.168
248.5	0	-0.001	0.207	0.25	0.185	0.168	0.167	0.166	0.167	0.168	0.183	0.168	0.17	0.164	0.163	0.168
248.6	0	-0.001	0.206	0.248	0.184	0.167	0.166	0.165	0.166	0.167	0.182	0.167	0.169	0.163	0.163	0.167
248.7	0	-0.001	0.205	0.246	0.183	0.166	0.166	0.165	0.166	0.167	0.181	0.167	0.169	0.163	0.162	0.167
248.8	0	-0.001	0.204	0.245	0.182	0.166	0.165	0.164	0.165	0.166	0.18	0.166	0.168	0.162	0.162	0.166
248.9	0	-0.001	0.203	0.243	0.181	0.165	0.164	0.164	0.164	0.165	0.18	0.166	0.167	0.162	0.161	0.165
249	0	0	0.202	0.242	0.18	0.165	0.164	0.163	0.164	0.165	0.179	0.165	0.167	0.161	0.161	0.165
249.1	0	0	0.201	0.24	0.18	0.164	0.163	0.163	0.163	0.164	0.178	0.164	0.166	0.161	0.16	0.164
249.2	0	0	0.2	0.239	0.179	0.164	0.163	0.162	0.163	0.163	0.178	0.164	0.166	0.16	0.16	0.164
249.3	0	0	0.199	0.238	0.178	0.163	0.162	0.162	0.162	0.163	0.177	0.163	0.166	0.16	0.16	0.163
249.4	0	0	0.198	0.236	0.177	0.162	0.162	0.161	0.162	0.162	0.176	0.163	0.165	0.159	0.159	0.163
249.5	0	-0.001	0.197	0.235	0.177	0.162	0.161	0.16	0.161	0.162	0.176	0.162	0.164	0.159	0.159	0.162
249.6	0	-0.001	0.196	0.234	0.176	0.161	0.16	0.16	0.161	0.161	0.175	0.162	0.164	0.158	0.158	0.162
249.7	0	0	0.195	0.233	0.175	0.161	0.16	0.159	0.16	0.161	0.174	0.162	0.163	0.158	0.157	0.161
249.8	0	-0.001	0.195	0.232	0.175	0.16	0.159	0.159	0.159	0.16	0.174	0.161	0.162	0.157	0.157	0.16
249.9	0	-0.001	0.194	0.231	0.174	0.16	0.158	0.158	0.159	0.159	0.173	0.16	0.162	0.157	0.156	0.16
250	0	-0.001	0.193	0.23	0.173	0.159	0.158	0.158	0.159	0.159	0.173	0.16	0.161	0.157	0.156	0.159
250.1	0	-0.001	0.192	0.229	0.173	0.159	0.158	0.157	0.158	0.159	0.172	0.16	0.161	0.156	0.156	0.159
250.2	0	-0.001	0.192	0.228	0.172	0.159	0.158	0.157	0.158	0.159	0.171	0.159	0.161	0.156	0.155	0.159
250.3	0	-0.001	0.191	0.227	0.172	0.158	0.157	0.157	0.157	0.158	0.171	0.159	0.161	0.156	0.155	0.159
250.4	0	-0.001	0.19	0.226	0.171	0.158	0.157	0.157	0.157	0.158	0.17	0.158	0.161	0.155	0.155	0.158
250.5	0	0	0.19	0.225	0.171	0.158	0.157	0.156	0.157	0.158	0.17	0.158	0.16	0.155	0.155	0.158
250.6	0	0	0.189	0.225	0.17	0.158	0.156	0.156	0.156	0.157	0.169	0.158	0.16	0.155	0.154	0.158
250.7	0	-0.001	0.188	0.224	0.17	0.157	0.156	0.156	0.156	0.157	0.169	0.157	0.16	0.154	0.153	0.157
250.8	0	0	0.188	0.223	0.169	0.157	0.156	0.155	0.156	0.157	0.168	0.157	0.159	0.154	0.153	0.157
250.9	0	0	0.187	0.222	0.169	0.156	0.155	0.155	0.155	0.156	0.168	0.157	0.159	0.154	0.153	0.156
251	0	0	0.187	0.222	0.168	0.156	0.155	0.155	0.155	0.156	0.167	0.156	0.158	0.153	0.152	0.156
251.1	0	0	0.186	0.221	0.168	0.155	0.155	0.154	0.155	0.155	0.167	0.156	0.158	0.153	0.152	0.155
251.2	0	0	0.185	0.221	0.167	0.155	0.154	0.154	0.154	0.155	0.166	0.155	0.157	0.152	0.152	0.155
251.3	0	0	0.185	0.22	0.167	0.154	0.154	0.153	0.154	0.154	0.166	0.155	0.157	0.152	0.151	0.155
251.4	0	-0.001	0.184	0.219	0.166	0.154	0.153	0.153	0.154	0.154	0.166	0.154	0.157	0.151	0.151	0.154
251.5	0	-0.001	0.184	0.219	0.166	0.154	0.153	0.152	0.153	0.154	0.165	0.154	0.156	0.151	0.151	0.154
251.6	0	-0.001	0.183	0.219	0.166	0.153	0.153	0.152	0.153	0.153	0.165	0.154	0.156	0.151	0.15	0.153
251.7	0	-0.001	0.183	0.218	0.165	0.153	0.153	0.152	0.152	0.153	0.164	0.154	0.156	0.15	0.15	0.153
251.8	0	-0.001	0.182	0.218	0.165	0.153	0.152	0.151	0.152	0.153	0.164	0.153	0.155	0.15	0.149	0.152
251.9	0	-0.001	0.182	0.217	0.164	0.153	0.152	0.151	0.151	0.152	0.163	0.153	0.155	0.149	0.149	0.152
252	0	-0.001	0.181	0.217	0.164	0.152	0.151	0.15	0.151	0.152	0.163	0.153	0.154	0.149	0.149	0.151
252.1	0	-0.001	0.181	0.216	0.164	0.152	0.151	0.15	0.151	0.152	0.163	0.152	0.154	0.149	0.148	0.151
252.2	0	0	0.181	0.216	0.163	0.151	0.151	0.15	0.15	0.151	0.162	0.152	0.154	0.148	0.148	0.15
252.3	0	0	0.18	0.216	0.163	0.151	0.15	0.15	0.15	0.151	0.162	0.151	0.154	0.148	0.148	0.15
252.4	0	-0.001	0.18	0.215	0.163	0.151	0.15	0.15	0.15	0.151	0.162	0.151	0.153	0.148	0.147	0.15
252.5	0	0	0.179	0.215	0.162	0.151	0.15	0.15	0.15	0.15	0.161	0.151	0.153	0.148	0.147	0.149
252.6	0	-0.001	0.179	0.215	0.162	0.15	0.15	0.149	0.15	0.15	0.161	0.151	0.153	0.148	0.147	0.149
252.7	0	-0.001	0.178	0.215	0.162	0.15	0.149	0.149	0.149	0.15	0.16	0.151	0.152	0.147	0.146	0.149
252.8	0	-0.001	0.178	0.214	0.161	0.15	0.149	0.148	0.149	0.149	0.16	0.15	0.152	0.147	0.146	0.148
252.9	0	-0.001	0.178	0.214	0.161	0.149	0.148	0.148	0.149	0.149	0.16	0.15	0.152	0.146	0.145	0.147
253	0	-0.001	0.177	0.214	0.161	0.149	0.148	0.148	0.148	0.149	0.159	0.149	0.151	0.146	0.145	0.147
253.1	0	-0.001	0.177	0.214	0.16	0.149	0.148	0.147	0.148	0.149	0.159	0.149	0.151	0.146	0.145	0.147
253.2	0	-0.001	0.176	0.213	0.16	0.149	0.147	0.147	0.148	0.148	0.159	0.149	0.151	0.145	0.144	0.147
253.3	0	-0.001	0.176	0.213	0.16	0.148	0.147	0.147	0.147	0.148	0.158	0.148	0.15	0.145	0.144	0.146
253.4	0	-0.001	0.176	0.213	0.16	0.148	0.147	0.146	0.147	0.148	0.158	0.148	0.15	0.145	0.144	0.146
253.5	0	0	0.175	0.213	0.159	0.148	0.147	0.146	0.147	0.147	0.158	0.148	0.15	0.145	0.143	0.146
253.6	0	0	0.175	0.213	0.159	0.148	0.147	0.146	0.147	0.147	0.157	0.148	0.149	0.144	0.143	0.145
253.7	0	0	0.175	0.213	0.159	0.148	0.147	0.146	0.147	0.147	0.157	0.148	0.149	0.144	0.143	0.145
253.8	0	0	0.174	0.213	0.159	0.148	0.146	0.146	0.146	0.147	0.157	0.147	0.149	0.144	0.143	0.144
253.9	0	0	0.174	0.213	0.158	0.147	0.146	0.146	0.146	0.146	0.156	0.147	0.149	0.144	0.142	0.144
254	0	0	0.173	0.213	0.158	0.147	0.146	0.145	0.145	0.146	0.156	0.146	0.148	0.143	0.142	0.143
254.1	0	0	0.173	0.212	0.158	0.147	0.145	0.145	0.145	0.146	0.156	0.146	0.148	0.143	0.141	0.143
254.2	0	-0.001	0.173	0.212	0.158	0.146	0.144	0.144	0.144	0.145	0.155	0.145	0.147	0.142	0.14	0.142
254.3	0	-0.001	0.172	0.212	0.157	0.146	0.144	0.144	0.144	0.145	0.155	0.145	0.147	0.142	0.14	0.142
254.4	0	-0.001	0.172	0.212	0.157	0.146	0.144	0.144	0.144	0.144	0.155	0.145	0.147	0.142	0.14	0.142
254.5	0	0	0.172	0.212	0.157	0.145	0.143	0.143	0.144	0.144	0.154	0.145	0.147	0.141	0.14	0.141
254.6	0	-0.001	0.171	0.212	0.157	0.145	0.143	0.143	0.143	0.144	0.154	0.144	0.147	0.141	0.139	0.141
254.7	0	-0.001	0.171	0.212	0.156	0.145	0.143	0.143	0.143	0.144	0.154	0.144	0.146	0.141	0.139	0.14
254.8	0	0	0.171	0.213	0.156	0.145	0.143	0.143	0.143	0.144	0.153	0.144	0.146	0.141	0.139	0.141
254.9	0	0	0.171	0.213	0.156	0.144	0.143	0.143	0.143	0.144	0.153	0.143	0.145	0.141	0.139	0.14
255	0.001	0	0.17	0.213	0.156	0.145	0.143	0.143	0.143	0.144	0.153	0.143	0.145	0.141	0.139	0.14
255.1	0	0	0.17	0.213	0.156	0.144	0.142	0.142	0.143	0.143	0.152	0.143	0.145	0.14	0.138	0.139
255.2	0	0	0.17	0.213	0.155	0.144	0.142	0.142	0.142	0.142	0.152	0.142	0.144	0.14	0.137	0.139
255.3	0	0	0.17	0.213	0.155	0.144	0.141	0.142	0.142	0.142	0.152	0.142	0.144	0.139	0.137	0.138
255.4	0	0	0.169	0.213	0.155	0.143	0.141	0.141	0.142	0.142	0.152	0.142	0.143	0.139	0.137	0.138
255.5	0	-0.001	0.169	0.213	0.155	0.142	0.141	0.141	0.141	0.141	0.151	0.141	0.143	0.138	0.136	0.137
255.6	0	-0.001	0.169	0.213	0.155	0.142	0.141	0.141	0.141	0.141	0.151	0.141	0.143	0.138	0.136	0.136
255.7	0	-0.001	0.168	0.214	0.155	0.142	0.141	0.14	0.14	0.141	0.151	0.141	0.143	0.138	0.135	0.136
255.8	0	-0.001	0.168	0.214	0.154	0.142	0.14	0.14	0.14	0.141	0.15	0.141	0.142	0.138	0.135	0.136
255.9	0	-0.001	0.168	0.214	0.154	0.142	0.14	0.14	0.14	0.14	0.15	0.14	0.142	0.137	0.135	0.135
256	0	0	0.168	0.214	0.154	0.142	0.14	0.14	0.14	0.141	0.15	0.14	0.142	0.137	0.135	0.135
256.1	0	0	0.167	0.215	0.154	0.142	0.14	0.14	0.14	0.14	0.15	0.14	0.142	0.137	0.134	0.135
256.2	0	0	0.167	0.215	0.154	0.142	0.14	0.139	0.14	0.14	0.149	0.14	0.142	0.136	0.134	0.135
256.3	0	0	0.167	0.215	0.154	0.142	0.14	0.139	0.14	0.14	0.149	0.14	0.141	0.137	0.134	0.135
256.4	0	0	0.167	0.215	0.154	0.141	0.14	0.139	0.139	0.14	0.149	0.139	0.141	0.136	0.134	0.134
256.5	0	0	0.167	0.216	0.153	0.141	0.139	0.138	0.139	0.139	0.149	0.139	0.141	0.136	0.133	0.134
256.6	0	-0.001	0.166	0.216	0.153	0.141	0.139	0.138	0.139	0.139	0.148	0.138	0.141	0.136	0.133	0.133
256.7	0	0	0.166	0.216	0.153	0.141	0.139	0.138	0.139	0.139	0.148	0.138	0.14	0.136	0.133	0.133
256.8	0	0	0.166	0.217	0.153	0.14	0.138	0.138	0.139	0.139	0.148	0.138	0.14	0.135	0.132	0.133
256.9	0	0	0.166	0.217	0.153	0.14	0.138	0.138	0.138	0.139	0.148	0.138	0.14	0.135	0.132	0.132
257	0	0	0.166	0.217	0.153	0.14	0.138	0.138	0.138	0.139	0.147	0.137	0.14	0.135	0.131	0.132
257.1	0	0	0.166	0.218	0.153	0.14	0.138	0.138	0.138	0.138	0.147	0.137	0.14	0.135	0.132	0.131
257.2	0	0	0.165	0.218	0.153	0.141	0.138	0.138	0.138	0.138	0.147	0.137	0.14	0.135	0.131	0.131
257.3	0	0	0.165	0.219	0.153	0.14	0.138	0.138	0.138	0.138	0.147	0.137	0.139	0.134	0.131	0.131
257.4	0	0	0.165	0.219	0.153	0.14	0.137	0.137	0.138	0.138	0.147	0.136	0.139	0.134	0.131	0.13
257.5	0	0	0.165	0.219	0.153	0.14	0.137	0.137	0.137	0.138	0.146	0.136	0.139	0.134	0.131	0.13
257.6	0	0	0.165	0.22	0.153	0.14	0.137	0.137	0.137	0.138	0.146	0.136	0.138	0.133	0.13	0.129
257.7	0	0	0.165	0.22	0.153	0.14	0.136	0.137	0.137	0.137	0.146	0.136	0.138	0.133	0.13	0.129
257.8	0.001	0	0.165	0.221	0.152	0.14	0.136	0.137	0.137	0.137	0.146	0.136	0.138	0.133	0.13	0.128
257.9	0.001	0	0.164	0.221	0.152	0.14	0.136	0.136	0.136	0.137	0.146	0.136	0.138	0.132	0.129	0.128
258	0.001	0	0.164	0.222	0.152	0.14	0.136	0.136	0.136	0.137	0.146	0.136	0.138	0.132	0.129	0.128
258.1	0	0	0.164	0.222	0.152	0.139	0.136	0.136	0.136	0.136	0.145	0.136	0.137	0.132	0.129	0.127
258.2	0	0	0.164	0.223	0.152	0.139	0.136	0.136	0.136	0.136	0.145	0.135	0.137	0.132	0.128	0.127
258.3	0	0	0.164	0.223	0.152	0.138	0.136	0.136	0.136	0.136	0.145	0.135	0.137	0.132	0.128	0.126
258.4	0	-0.001	0.164	0.224	0.153	0.138	0.136	0.136	0.136	0.136	0.145	0.135	0.137	0.132	0.128	0.126
258.5	0	0	0.164	0.224	0.153	0.138	0.136	0.136	0.136	0.136	0.145	0.135	0.137	0.132	0.128	0.126
258.6	0	0	0.164	0.225	0.153	0.139	0.136	0.136	0.136	0.136	0.145	0.135	0.137	0.132	0.128	0.126
258.7	0	0	0.164	0.226	0.153	0.139	0.136	0.136	0.136	0.136	0.145	0.135	0.137	0.132	0.127	0.125
258.8	0	0	0.164	0.226	0.153	0.139	0.136	0.135	0.136	0.136	0.145	0.135	0.136	0.132	0.127	0.125
258.9	0	0	0.164	0.227	0.153	0.139	0.136	0.136	0.136	0.136	0.144	0.135	0.136	0.132	0.127	0.125
259	0	0	0.164	0.228	0.153	0.139	0.135	0.135	0.135	0.135	0.144	0.134	0.136	0.131	0.126	0.124
259.1	0	0	0.164	0.228	0.153	0.139	0.135	0.135	0.135	0.135	0.144	0.135	0.136	0.131	0.126	0.124
259.2	0	-0.001	0.164	0.229	0.153	0.139	0.135	0.135	0.135	0.135	0.144	0.134	0.135	0.131	0.126	0.124
259.3	0	0	0.164	0.23	0.153	0.139	0.135	0.135	0.135	0.136	0.144	0.134	0.135	0.131	0.126	0.123
259.4	0	-0.001	0.164	0.231	0.153	0.139	0.135	0.135	0.135	0.136	0.144	0.134	0.135	0.131	0.126	0.123
259.5	0	-0.001	0.164	0.231	0.153	0.139	0.135	0.135	0.135	0.135	0.144	0.134	0.135	0.131	0.126	0.122
259.6	0	-0.001	0.164	0.232	0.153	0.138	0.135	0.134	0.134	0.135	0.144	0.134	0.135	0.13	0.125	0.122
259.7	0	-0.001	0.164	0.233	0.153	0.138	0.135	0.134	0.135	0.136	0.144	0.134	0.135	0.13	0.125	0.122
259.8	0	0	0.164	0.234	0.153	0.139	0.135	0.134	0.134	0.136	0.144	0.134	0.135	0.13	0.125	0.122
259.9	0	0	0.164	0.235	0.154	0.139	0.135	0.134	0.134	0.135	0.144	0.134	0.135	0.13	0.125	0.122
260	0.001	0	0.164	0.236	0.154	0.139	0.136	0.135	0.135	0.136	0.144	0.134	0.135	0.13	0.125	0.122
260.1	0	-0.001	0.164	0.237	0.154	0.139	0.136	0.135	0.135	0.136	0.144	0.134	0.135	0.13	0.125	0.122
260.2	0	0	0.165	0.237	0.154	0.139	0.136	0.135	0.135	0.135	0.144	0.134	0.135	0.13	0.125	0.122
260.3	0	0	0.165	0.238	0.154	0.139	0.136	0.135	0.135	0.135	0.144	0.134	0.135	0.13	0.124	0.121
260.4	0	0	0.165	0.239	0.155	0.14	0.136	0.135	0.135	0.136	0.144	0.134	0.135	0.13	0.124	0.121
260.5	0	0	0.165	0.24	0.155	0.14	0.136	0.135	0.135	0.136	0.144	0.134	0.135	0.13	0.124	0.121
260.6	0	0	0.165	0.241	0.155	0.14	0.136	0.136	0.136	0.136	0.144	0.134	0.135	0.13	0.125	0.121
260.7	0.001	0	0.165	0.242	0.155	0.141	0.137	0.136	0.136	0.136	0.144	0.134	0.135	0.131	0.125	0.121
260.8	0.001	0	0.165	0.243	0.155	0.141	0.137	0.136	0.136	0.136	0.144	0.135	0.136	0.131	0.124	0.121
260.9	0	0.001	0.166	0.244	0.156	0.141	0.137	0.136	0.136	0.136	0.144	0.135	0.136	0.131	0.124	0.121
261	0	0	0.166	0.246	0.156	0.141	0.137	0.136	0.136	0.136	0.144	0.135	0.136	0.131	0.124	0.121
261.1	0	0	0.166	0.247	0.156	0.141	0.137	0.136	0.136	0.136	0.144	0.135	0.136	0.131	0.124	0.12
261.2	0	0	0.166	0.248	0.157	0.141	0.137	0.136	0.136	0.136	0.144	0.135	0.136	0.131	0.124	0.12
261.3	0	0	0.167	0.249	0.157	0.141	0.137	0.136	0.136	0.136	0.145	0.135	0.136	0.131	0.124	0.12
261.4	0	0	0.167	0.25	0.157	0.141	0.137	0.136	0.136	0.136	0.145	0.135	0.136	0.131	0.124	0.12
261.5	0	0	0.167	0.251	0.158	0.141	0.137	0.136	0.136	0.136	0.145	0.135	0.136	0.131	0.124	0.12
261.6	0	0	0.168	0.253	0.158	0.142	0.137	0.136	0.137	0.137	0.145	0.135	0.136	0.131	0.124	0.12
261.7	0	0	0.168	0.254	0.158	0.142	0.138	0.137	0.137	0.137	0.145	0.135	0.137	0.131	0.124	0.12
261.8	0	0	0.168	0.255	0.159	0.143	0.138	0.137	0.138	0.138	0.145	0.136	0.137	0.132	0.124	0.12
261.9	0	0	0.169	0.257	0.159	0.143	0.138	0.138	0.138	0.138	0.145	0.136	0.137	0.132	0.124	0.12
262	0	0	0.169	0.258	0.159	0.143	0.139	0.138	0.138	0.138	0.146	0.136	0.137	0.132	0.124	0.12
262.1	0	0	0.169	0.259	0.16	0.144	0.139	0.138	0.139	0.138	0.146	0.136	0.137	0.133	0.125	0.12
262.2	0	0	0.17	0.261	0.16	0.144	0.139	0.139	0.139	0.138	0.146	0.136	0.137	0.133	0.125	0.12
262.3	0	0	0.17	0.262	0.161	0.144	0.14	0.139	0.139	0.139	0.146	0.137	0.137	0.133	0.125	0.12
262.4	0.001	0	0.171	0.263	0.161	0.145	0.14	0.139	0.14	0.139	0.147	0.137	0.138	0.133	0.125	0.12
262.5	0.001	0	0.171	0.265	0.162	0.146	0.141	0.14	0.14	0.14	0.147	0.138	0.139	0.134	0.125	0.12
262.6	0	0	0.172	0.266	0.162	0.146	0.141	0.14	0.14	0.14	0.147	0.138	0.139	0.133	0.125	0.12
262.7	0	0	0.172	0.268	0.163	0.147	0.141	0.14	0.141	0.141	0.147	0.138	0.139	0.134	0.126	0.121
262.8	0	0	0.172	0.269	0.163	0.147	0.142	0.141	0.141	0.141	0.148	0.139	0.14	0.134	0.126	0.121
262.9	0.001	0	0.173	0.271	0.164	0.148	0.142	0.141	0.142	0.142	0.148	0.139	0.14	0.135	0.126	0.121
263	0	0	0.174	0.273	0.164	0.148	0.143	0.141	0.142	0.142	0.149	0.139	0.14	0.135	0.126	0.121
263.1	0	0	0.174	0.274	0.165	0.149	0.143	0.142	0.142	0.142	0.149	0.139	0.141	0.135	0.126	0.121
263.2	0	0	0.175	0.276	0.165	0.149	0.144	0.143	0.143	0.143	0.149	0.14	0.141	0.136	0.127	0.122
263.3	0	0	0.175	0.278	0.166	0.15	0.144	0.143	0.143	0.143	0.15	0.141	0.142	0.136	0.127	0.122
263.4	0	0	0.176	0.279	0.167	0.15	0.144	0.144	0.143	0.143	0.15	0.141	0.142	0.137	0.127	0.122
263.5	0	0	0.176	0.281	0.167	0.151	0.145	0.144	0.144	0.144	0.15	0.141	0.142	0.137	0.127	0.122
263.6	0	0	0.177	0.283	0.168	0.151	0.145	0.145	0.144	0.144	0.151	0.141	0.142	0.138	0.127	0.122
263.7	0	0	0.178	0.285	0.169	0.152	0.145	0.145	0.144	0.144	0.151	0.141	0.143	0.138	0.127	0.122
263.8	0	0	0.178	0.286	0.169	0.152	0.146	0.145	0.144	0.144	0.152	0.142	0.143	0.138	0.127	0.122
263.9	0	0	0.179	0.288	0.17	0.153	0.146	0.145	0.145	0.145	0.152	0.142	0.143	0.138	0.128	0.122
264	0	0	0.18	0.29	0.171	0.153	0.147	0.146	0.146	0.145	0.153	0.142	0.144	0.139	0.128	0.123
264.1	0	0	0.18	0.292	0.171	0.154	0.147	0.146	0.146	0.146	0.153	0.143	0.144	0.139	0.128	0.123
264.2	0	0	0.181	0.294	0.172	0.154	0.148	0.147	0.147	0.147	0.154	0.143	0.145	0.139	0.129	0.123
264.3	0	0	0.182	0.296	0.173	0.155	0.148	0.148	0.147	0.147	0.154	0.144	0.145	0.14	0.129	0.123
264.4	0	-0.001	0.183	0.298	0.174	0.156	0.149	0.148	0.148	0.148	0.155	0.144	0.145	0.14	0.129	0.123
264.5	0	-0.001	0.183	0.3	0.174	0.156	0.149	0.149	0.148	0.148	0.155	0.145	0.146	0.141	0.13	0.123
264.6	0	-0.001	0.184	0.302	0.175	0.157	0.15	0.15	0.149	0.149	0.156	0.145	0.147	0.141	0.13	0.124
264.7	0	0	0.185	0.304	0.176	0.158	0.151	0.15	0.15	0.15	0.156	0.146	0.147	0.142	0.131	0.124
264.8	0	-0.001	0.186	0.306	0.177	0.159	0.151	0.151	0.151	0.15	0.157	0.146	0.148	0.143	0.131	0.125
264.9	0	0	0.187	0.308	0.178	0.16	0.152	0.152	0.151	0.151	0.158	0.147	0.149	0.143	0.131	0.125
265	0	0	0.187	0.31	0.178	0.161	0.153	0.152	0.152	0.152	0.158	0.148	0.15	0.144	0.132	0.126
265.1	0	0	0.188	0.312	0.179	0.162	0.154	0.153	0.153	0.153	0.159	0.149	0.15	0.144	0.132	0.127
265.2	0	0	0.189	0.315	0.18	0.162	0.154	0.154	0.153	0.153	0.159	0.149	0.151	0.145	0.133	0.127
265.3	0	0	0.19	0.317	0.181	0.163	0.155	0.154	0.154	0.154	0.16	0.15	0.151	0.145	0.133	0.127
265.4	0	0	0.191	0.319	0.182	0.164	0.156	0.155	0.154	0.154	0.161	0.15	0.151	0.146	0.134	0.127
265.5	0	0	0.192	0.321	0.183	0.165	0.156	0.156	0.155	0.155	0.161	0.151	0.152	0.147	0.134	0.127
265.6	0	0	0.193	0.323	0.184	0.165	0.157	0.156	0.155	0.156	0.162	0.151	0.152	0.147	0.135	0.127
265.7	0	0	0.194	0.326	0.184	0.166	0.158	0.157	0.156	0.156	0.163	0.152	0.153	0.148	0.135	0.128
265.8	0	0	0.195	0.328	0.185	0.167	0.158	0.158	0.157	0.157	0.163	0.153	0.154	0.149	0.136	0.128
265.9	0	0	0.196	0.33	0.186	0.168	0.159	0.158	0.158	0.158	0.164	0.154	0.154	0.149	0.136	0.129
266	0	0	0.196	0.332	0.187	0.169	0.16	0.159	0.159	0.159	0.165	0.155	0.155	0.15	0.137	0.129
266.1	0	0	0.197	0.335	0.188	0.169	0.16	0.16	0.16	0.159	0.165	0.155	0.156	0.151	0.137	0.129
266.2	0	0	0.198	0.337	0.189	0.17	0.161	0.161	0.161	0.16	0.166	0.156	0.157	0.151	0.138	0.13
266.3	0	0	0.199	0.339	0.19	0.172	0.162	0.162	0.162	0.161	0.167	0.157	0.158	0.152	0.138	0.131
266.4	0	0	0.2	0.342	0.191	0.172	0.163	0.163	0.162	0.162	0.167	0.157	0.159	0.153	0.138	0.131
266.5	0	0	0.201	0.344	0.192	0.173	0.164	0.163	0.163	0.163	0.168	0.158	0.159	0.153	0.139	0.132
266.6	0	0	0.202	0.346	0.193	0.174	0.165	0.164	0.163	0.163	0.169	0.159	0.16	0.154	0.139	0.133
266.7	0	-0.001	0.203	0.349	0.194	0.175	0.165	0.164	0.164	0.164	0.17	0.159	0.16	0.154	0.14	0.133
266.8	0	-0.001	0.204	0.351	0.195	0.175	0.166	0.165	0.164	0.164	0.17	0.16	0.16	0.154	0.14	0.133
266.9	0	0	0.205	0.354	0.196	0.176	0.167	0.166	0.165	0.165	0.171	0.161	0.161	0.156	0.141	0.134
267	0	-0.001	0.207	0.356	0.197	0.177	0.168	0.167	0.166	0.166	0.172	0.161	0.161	0.156	0.142	0.134
267.1	0	0	0.208	0.359	0.198	0.178	0.169	0.168	0.167	0.167	0.173	0.162	0.162	0.157	0.143	0.134
267.2	0.001	0	0.209	0.361	0.199	0.18	0.17	0.169	0.168	0.168	0.174	0.163	0.163	0.158	0.143	0.135
267.3	0.001	0	0.21	0.363	0.2	0.18	0.171	0.17	0.169	0.169	0.174	0.164	0.164	0.159	0.144	0.135
267.4	0	0	0.211	0.366	0.201	0.181	0.172	0.171	0.17	0.169	0.175	0.165	0.165	0.16	0.145	0.136
267.5	0	0	0.212	0.368	0.202	0.182	0.172	0.172	0.171	0.17	0.176	0.165	0.166	0.16	0.145	0.136
267.6	0	0	0.213	0.371	0.203	0.183	0.173	0.172	0.172	0.171	0.177	0.166	0.166	0.161	0.146	0.137
267.7	0	0	0.214	0.373	0.205	0.184	0.174	0.173	0.172	0.172	0.178	0.167	0.167	0.162	0.146	0.137
267.8	0	0	0.215	0.376	0.206	0.185	0.175	0.174	0.173	0.173	0.179	0.168	0.167	0.163	0.147	0.138
267.9	0	0	0.216	0.379	0.207	0.186	0.176	0.175	0.174	0.174	0.179	0.169	0.169	0.164	0.147	0.139
268	0	0	0.218	0.381	0.208	0.188	0.177	0.176	0.175	0.175	0.18	0.17	0.169	0.165	0.148	0.139
268.1	0	0	0.219	0.384	0.209	0.189	0.178	0.178	0.177	0.176	0.181	0.171	0.17	0.166	0.149	0.14
268.2	0	0	0.22	0.387	0.21	0.19	0.179	0.179	0.178	0.177	0.182	0.172	0.172	0.167	0.15	0.141
268.3	0	0	0.221	0.389	0.211	0.191	0.18	0.18	0.179	0.178	0.183	0.173	0.173	0.168	0.15	0.141
268.4	0	0	0.223	0.392	0.213	0.192	0.181	0.181	0.18	0.179	0.184	0.173	0.174	0.168	0.151	0.142
268.5	0	0	0.224	0.395	0.214	0.193	0.182	0.181	0.18	0.18	0.185	0.174	0.175	0.169	0.152	0.143
268.6	0	0	0.225	0.397	0.215	0.194	0.183	0.182	0.181	0.181	0.186	0.175	0.176	0.17	0.152	0.144
268.7	0	0	0.226	0.4	0.216	0.195	0.184	0.183	0.182	0.181	0.187	0.176	0.176	0.171	0.153	0.144
268.8	0	0	0.228	0.403	0.218	0.196	0.185	0.184	0.183	0.183	0.188	0.177	0.178	0.172	0.153	0.145
268.9	0	0	0.229	0.406	0.219	0.197	0.186	0.186	0.185	0.184	0.189	0.178	0.179	0.173	0.154	0.145
269	0	0	0.23	0.409	0.22	0.198	0.187	0.187	0.186	0.185	0.19	0.179	0.18	0.174	0.155	0.146
269.1	0	0	0.232	0.411	0.221	0.2	0.188	0.188	0.187	0.186	0.191	0.18	0.181	0.175	0.157	0.147
269.2	0	0	0.233	0.414	0.223	0.201	0.19	0.189	0.188	0.187	0.192	0.181	0.182	0.176	0.157	0.148
269.3	0	0.001	0.234	0.417	0.224	0.202	0.191	0.19	0.189	0.189	0.193	0.182	0.183	0.177	0.159	0.149
269.4	0	0.001	0.236	0.42	0.225	0.203	0.192	0.191	0.191	0.19	0.194	0.183	0.184	0.178	0.159	0.15
269.5	0.001	0.001	0.237	0.423	0.227	0.205	0.193	0.192	0.192	0.191	0.195	0.184	0.186	0.179	0.16	0.151
269.6	0	0	0.238	0.426	0.228	0.206	0.194	0.193	0.193	0.192	0.196	0.185	0.186	0.18	0.16	0.152
269.7	0	0	0.24	0.429	0.229	0.207	0.195	0.195	0.194	0.193	0.197	0.186	0.187	0.181	0.162	0.153
269.8	0	0	0.241	0.432	0.231	0.208	0.196	0.196	0.195	0.194	0.198	0.187	0.188	0.182	0.162	0.153
269.9	0	0	0.243	0.435	0.232	0.21	0.197	0.197	0.196	0.195	0.199	0.188	0.189	0.183	0.163	0.154
270	0	0	0.244	0.438	0.233	0.211	0.199	0.198	0.198	0.197	0.2	0.189	0.19	0.184	0.164	0.155
270.1	0	0	0.246	0.441	0.235	0.212	0.2	0.199	0.199	0.198	0.202	0.191	0.192	0.185	0.165	0.155
270.2	0	0	0.247	0.444	0.236	0.214	0.201	0.2	0.2	0.199	0.203	0.192	0.193	0.186	0.166	0.156
270.3	0	0	0.249	0.447	0.238	0.215	0.203	0.202	0.201	0.2	0.204	0.193	0.194	0.188	0.167	0.157
270.4	0	0	0.25	0.451	0.239	0.217	0.204	0.203	0.203	0.201	0.205	0.194	0.195	0.189	0.168	0.158
270.5	0	0	0.252	0.454	0.241	0.218	0.205	0.204	0.204	0.202	0.206	0.196	0.196	0.19	0.169	0.159
270.6	0	0	0.253	0.457	0.242	0.22	0.206	0.205	0.205	0.204	0.207	0.197	0.197	0.191	0.17	0.159
270.7	0	0	0.255	0.46	0.244	0.221	0.208	0.207	0.206	0.205	0.208	0.198	0.199	0.192	0.171	0.161
270.8	0	0	0.256	0.464	0.245	0.223	0.209	0.208	0.208	0.207	0.21	0.199	0.2	0.193	0.172	0.161
270.9	0	0	0.258	0.467	0.246	0.224	0.21	0.21	0.209	0.208	0.211	0.2	0.201	0.194	0.173	0.162
271	0	0	0.259	0.47	0.248	0.226	0.212	0.211	0.21	0.209	0.212	0.202	0.202	0.195	0.174	0.163
271.1	0	0	0.261	0.474	0.249	0.227	0.213	0.213	0.212	0.211	0.213	0.203	0.204	0.197	0.175	0.164
271.2	0	0	0.263	0.477	0.251	0.229	0.215	0.214	0.213	0.212	0.214	0.204	0.205	0.198	0.176	0.165
271.3	0	0	0.264	0.48	0.252	0.23	0.216	0.216	0.215	0.213	0.216	0.206	0.207	0.199	0.177	0.166
271.4	0	0	0.266	0.484	0.254	0.232	0.218	0.217	0.216	0.215	0.217	0.207	0.208	0.201	0.178	0.167
271.5	0	0	0.267	0.487	0.256	0.234	0.22	0.219	0.218	0.216	0.218	0.208	0.209	0.202	0.18	0.168
271.6	0.001	0	0.269	0.491	0.257	0.235	0.221	0.22	0.219	0.218	0.219	0.21	0.211	0.203	0.181	0.17
271.7	0	0	0.271	0.494	0.259	0.237	0.222	0.222	0.221	0.219	0.221	0.211	0.212	0.205	0.182	0.171
271.8	0	0	0.272	0.498	0.26	0.238	0.223	0.223	0.222	0.221	0.222	0.212	0.213	0.206	0.183	0.171
271.9	0	0	0.274	0.501	0.262	0.24	0.224	0.224	0.223	0.222	0.223	0.214	0.214	0.207	0.184	0.172
272	0	-0.001	0.276	0.505	0.263	0.241	0.226	0.226	0.225	0.224	0.225	0.215	0.215	0.208	0.185	0.173
272.1	0	0	0.277	0.508	0.265	0.243	0.227	0.227	0.226	0.225	0.226	0.217	0.217	0.21	0.186	0.174
272.2	0	-0.001	0.279	0.512	0.267	0.245	0.229	0.229	0.227	0.226	0.227	0.218	0.218	0.211	0.187	0.176
272.3	0	0	0.281	0.516	0.268	0.246	0.231	0.23	0.228	0.228	0.229	0.22	0.219	0.212	0.188	0.177
272.4	0	0	0.283	0.519	0.27	0.248	0.232	0.231	0.23	0.229	0.23	0.221	0.221	0.213	0.189	0.178
272.5	0	0	0.284	0.523	0.271	0.249	0.234	0.232	0.231	0.231	0.231	0.222	0.222	0.215	0.19	0.179
272.6	0	0	0.286	0.526	0.273	0.251	0.235	0.234	0.233	0.232	0.233	0.223	0.223	0.216	0.191	0.18
272.7	0	0	0.288	0.53	0.275	0.252	0.236	0.235	0.234	0.233	0.234	0.224	0.225	0.217	0.192	0.18
272.8	-0.001	-0.001	0.29	0.534	0.276	0.254	0.237	0.236	0.235	0.234	0.235	0.225	0.226	0.218	0.193	0.181
272.9	0	-0.001	0.291	0.537	0.278	0.255	0.238	0.238	0.237	0.236	0.237	0.227	0.227	0.219	0.194	0.182
273	0	0	0.293	0.541	0.28	0.257	0.24	0.24	0.238	0.237	0.238	0.228	0.229	0.221	0.195	0.183
273.1	0	0	0.295	0.545	0.281	0.258	0.241	0.241	0.239	0.238	0.239	0.229	0.23	0.222	0.196	0.184
273.2	0	0	0.297	0.548	0.283	0.26	0.243	0.242	0.241	0.24	0.241	0.231	0.231	0.223	0.197	0.185
273.3	0	0	0.298	0.552	0.285	0.262	0.244	0.244	0.243	0.241	0.242	0.232	0.233	0.225	0.198	0.186
273.4	0	0	0.3	0.555	0.286	0.263	0.246	0.245	0.244	0.242	0.243	0.233	0.234	0.226	0.199	0.187
273.5	0	0	0.302	0.559	0.288	0.265	0.247	0.246	0.245	0.244	0.245	0.235	0.235	0.227	0.2	0.188
273.6	0	0	0.304	0.562	0.289	0.266	0.249	0.248	0.247	0.245	0.246	0.236	0.237	0.228	0.201	0.189
273.7	0	0	0.305	0.566	0.291	0.268	0.25	0.249	0.248	0.246	0.247	0.237	0.238	0.23	0.202	0.19
273.8	0	0	0.307	0.57	0.293	0.269	0.251	0.25	0.249	0.248	0.248	0.238	0.239	0.231	0.203	0.191
273.9	0	0	0.309	0.573	0.294	0.27	0.253	0.251	0.251	0.249	0.25	0.239	0.24	0.232	0.204	0.191
274	0	0	0.31	0.577	0.296	0.272	0.254	0.252	0.251	0.25	0.251	0.24	0.241	0.233	0.205	0.192
274.1	0	0	0.312	0.58	0.297	0.273	0.255	0.254	0.253	0.252	0.252	0.242	0.242	0.234	0.206	0.193
274.2	0	0	0.314	0.583	0.299	0.274	0.256	0.255	0.254	0.253	0.254	0.243	0.243	0.235	0.207	0.194
274.3	0	0	0.316	0.587	0.301	0.276	0.258	0.256	0.255	0.254	0.255	0.244	0.244	0.236	0.208	0.195
274.4	0	0	0.317	0.59	0.302	0.277	0.259	0.257	0.256	0.255	0.256	0.245	0.245	0.237	0.209	0.196
274.5	0	0	0.319	0.594	0.304	0.278	0.26	0.259	0.257	0.256	0.257	0.246	0.247	0.238	0.21	0.197
274.6	0	0	0.321	0.597	0.305	0.279	0.261	0.26	0.258	0.257	0.259	0.247	0.247	0.239	0.21	0.197
274.7	0	0	0.322	0.601	0.307	0.281	0.262	0.261	0.259	0.259	0.26	0.248	0.249	0.24	0.211	0.198
274.8	0	0	0.324	0.604	0.309	0.283	0.263	0.262	0.261	0.26	0.261	0.25	0.25	0.242	0.212	0.199
274.9	0	0	0.326	0.608	0.31	0.284	0.265	0.264	0.262	0.261	0.263	0.251	0.251	0.243	0.213	0.2
275	0	0	0.327	0.611	0.312	0.285	0.266	0.265	0.263	0.263	0.264	0.252	0.252	0.244	0.214	0.201
275.1	0	0	0.329	0.614	0.313	0.286	0.267	0.266	0.264	0.264	0.265	0.253	0.253	0.245	0.215	0.202
275.2	0	0	0.331	0.618	0.315	0.288	0.268	0.267	0.266	0.265	0.266	0.254	0.255	0.246	0.216	0.203
275.3	0	0	0.333	0.621	0.316	0.289	0.269	0.269	0.267	0.266	0.268	0.255	0.255	0.247	0.217	0.203
275.4	0	0	0.334	0.625	0.318	0.29	0.27	0.269	0.268	0.267	0.269	0.256	0.256	0.248	0.218	0.204
275.5	0	0	0.336	0.628	0.32	0.291	0.271	0.271	0.269	0.268	0.27	0.257	0.258	0.25	0.218	0.204
275.6	0	0	0.338	0.631	0.321	0.293	0.272	0.272	0.27	0.269	0.272	0.258	0.259	0.251	0.22	0.205
275.7	0	0	0.339	0.635	0.323	0.294	0.274	0.273	0.271	0.27	0.273	0.259	0.26	0.251	0.22	0.206
275.8	0	0	0.341	0.638	0.324	0.295	0.275	0.274	0.272	0.271	0.274	0.26	0.261	0.253	0.221	0.207
275.9	0	0	0.343	0.642	0.326	0.297	0.276	0.276	0.273	0.273	0.275	0.262	0.262	0.254	0.222	0.208
276	0	0	0.344	0.645	0.328	0.298	0.277	0.277	0.274	0.274	0.277	0.263	0.264	0.255	0.223	0.209
276.1	0.001	0.001	0.346	0.649	0.329	0.3	0.279	0.278	0.276	0.276	0.278	0.264	0.265	0.256	0.224	0.21
276.2	0	0.001	0.348	0.652	0.331	0.301	0.28	0.279	0.277	0.277	0.279	0.265	0.266	0.257	0.224	0.211
276.3	0	0	0.35	0.656	0.332	0.302	0.281	0.28	0.278	0.278	0.281	0.266	0.267	0.257	0.225	0.211
276.4	0	0	0.351	0.659	0.334	0.303	0.282	0.281	0.279	0.279	0.282	0.267	0.268	0.258	0.226	0.212
276.5	0	0	0.353	0.663	0.335	0.304	0.283	0.282	0.28	0.28	0.283	0.268	0.269	0.259	0.227	0.213
276.6	0	0	0.355	0.666	0.337	0.305	0.284	0.283	0.281	0.281	0.284	0.268	0.269	0.26	0.228	0.213
276.7	0	0	0.356	0.67	0.339	0.306	0.285	0.284	0.283	0.282	0.286	0.27	0.27	0.261	0.229	0.214
276.8	0	0	0.358	0.673	0.34	0.308	0.287	0.286	0.284	0.283	0.287	0.271	0.272	0.263	0.23	0.215
276.9	0	0	0.36	0.676	0.342	0.309	0.288	0.287	0.285	0.284	0.288	0.273	0.273	0.264	0.231	0.216
277	0	0	0.361	0.68	0.343	0.311	0.289	0.289	0.287	0.286	0.289	0.274	0.274	0.265	0.232	0.217
277.1	0	0	0.363	0.683	0.345	0.312	0.291	0.29	0.288	0.287	0.291	0.275	0.276	0.266	0.233	0.218
277.2	0	0	0.365	0.687	0.347	0.313	0.292	0.291	0.289	0.288	0.292	0.276	0.277	0.267	0.234	0.219
277.3	0	0	0.367	0.69	0.348	0.315	0.293	0.292	0.29	0.29	0.293	0.277	0.277	0.268	0.235	0.22
277.4	0	0	0.368	0.694	0.35	0.316	0.294	0.293	0.292	0.291	0.295	0.279	0.279	0.269	0.236	0.221
277.5	0	0	0.37	0.697	0.351	0.317	0.295	0.294	0.293	0.292	0.296	0.28	0.28	0.27	0.237	0.221
277.6	0	0	0.372	0.701	0.353	0.319	0.297	0.296	0.294	0.293	0.297	0.281	0.281	0.272	0.238	0.223
277.7	0	0	0.374	0.704	0.355	0.321	0.298	0.297	0.296	0.295	0.299	0.282	0.283	0.273	0.239	0.224
277.8	0	0	0.375	0.707	0.356	0.322	0.3	0.299	0.297	0.296	0.3	0.284	0.284	0.275	0.24	0.225
277.9	0	0	0.377	0.711	0.358	0.324	0.302	0.301	0.299	0.298	0.301	0.285	0.286	0.276	0.241	0.226
278	0	0	0.379	0.715	0.36	0.326	0.303	0.302	0.3	0.299	0.303	0.287	0.287	0.278	0.243	0.227
278.1	0	0.001	0.381	0.718	0.361	0.328	0.305	0.304	0.302	0.301	0.304	0.288	0.289	0.279	0.244	0.229
278.2	0	0	0.382	0.722	0.363	0.329	0.306	0.305	0.304	0.303	0.305	0.29	0.29	0.28	0.245	0.23
278.3	0	0	0.384	0.725	0.364	0.331	0.307	0.307	0.305	0.304	0.307	0.291	0.291	0.281	0.246	0.231
278.4	0	0	0.386	0.729	0.366	0.332	0.308	0.308	0.306	0.305	0.308	0.292	0.292	0.282	0.247	0.231
278.5	0	0	0.388	0.732	0.368	0.333	0.31	0.309	0.308	0.307	0.309	0.293	0.294	0.284	0.248	0.233
278.6	0	0	0.389	0.736	0.369	0.335	0.311	0.311	0.309	0.308	0.311	0.295	0.295	0.285	0.249	0.233
278.7	0	0	0.391	0.739	0.371	0.337	0.313	0.312	0.311	0.31	0.312	0.296	0.297	0.287	0.251	0.235
278.8	0	0	0.393	0.743	0.373	0.339	0.315	0.314	0.313	0.312	0.313	0.298	0.298	0.288	0.252	0.236
278.9	0	0	0.395	0.746	0.374	0.341	0.317	0.315	0.315	0.313	0.315	0.3	0.3	0.29	0.253	0.237
279	0	0	0.397	0.75	0.376	0.343	0.318	0.317	0.316	0.315	0.316	0.302	0.302	0.291	0.255	0.238
279.1	0	0	0.398	0.753	0.378	0.345	0.32	0.319	0.318	0.317	0.318	0.303	0.303	0.293	0.256	0.24
279.2	0.001	0.001	0.4	0.757	0.379	0.347	0.322	0.321	0.32	0.319	0.319	0.305	0.305	0.294	0.258	0.241
279.3	0	0.001	0.402	0.76	0.381	0.349	0.324	0.322	0.322	0.321	0.32	0.306	0.307	0.296	0.259	0.242
279.4	0.001	0.001	0.404	0.764	0.382	0.351	0.326	0.324	0.324	0.322	0.322	0.308	0.308	0.298	0.261	0.243
279.5	0.001	0.001	0.405	0.767	0.384	0.353	0.328	0.326	0.325	0.324	0.323	0.31	0.31	0.299	0.262	0.245
279.6	0.001	0.001	0.407	0.771	0.386	0.355	0.33	0.328	0.327	0.326	0.324	0.311	0.312	0.301	0.264	0.246
279.7	0	0	0.409	0.774	0.387	0.356	0.331	0.329	0.328	0.327	0.325	0.313	0.313	0.302	0.265	0.247
279.8	0	0	0.41	0.777	0.389	0.358	0.333	0.331	0.33	0.329	0.327	0.315	0.315	0.304	0.266	0.248
279.9	0	0	0.412	0.781	0.39	0.36	0.335	0.333	0.331	0.33	0.328	0.316	0.317	0.306	0.267	0.249
280	0	0	0.414	0.784	0.392	0.362	0.336	0.334	0.333	0.332	0.329	0.318	0.318	0.307	0.269	0.251
280.1	0	0	0.415	0.787	0.393	0.364	0.338	0.336	0.334	0.334	0.33	0.319	0.319	0.309	0.27	0.252
280.2	0.001	0	0.417	0.79	0.395	0.366	0.34	0.338	0.336	0.336	0.331	0.321	0.321	0.31	0.271	0.253
280.3	0	0.001	0.418	0.794	0.396	0.368	0.341	0.34	0.337	0.337	0.333	0.322	0.322	0.312	0.272	0.254
280.4	0	0.001	0.42	0.797	0.397	0.369	0.343	0.341	0.338	0.339	0.334	0.323	0.324	0.313	0.273	0.256
280.5	0	0.001	0.421	0.8	0.399	0.371	0.344	0.343	0.34	0.34	0.335	0.325	0.325	0.314	0.275	0.257
280.6	0	0.001	0.423	0.802	0.4	0.372	0.346	0.344	0.342	0.341	0.336	0.327	0.327	0.316	0.276	0.257
280.7	0	0.001	0.424	0.805	0.401	0.374	0.347	0.346	0.343	0.343	0.337	0.328	0.328	0.317	0.277	0.259
280.8	0	0	0.426	0.808	0.402	0.375	0.349	0.347	0.344	0.344	0.338	0.329	0.329	0.318	0.278	0.26
280.9	0	0.001	0.427	0.811	0.404	0.377	0.35	0.349	0.346	0.346	0.339	0.331	0.331	0.32	0.279	0.261
281	0	0.001	0.428	0.813	0.405	0.378	0.351	0.35	0.347	0.347	0.34	0.332	0.332	0.321	0.28	0.261
281.1	0	0	0.43	0.816	0.406	0.379	0.352	0.351	0.348	0.348	0.34	0.333	0.333	0.322	0.281	0.262
281.2	0	0.001	0.431	0.818	0.407	0.381	0.353	0.352	0.349	0.349	0.341	0.334	0.334	0.324	0.282	0.263
281.3	0	0.001	0.432	0.82	0.408	0.382	0.355	0.353	0.35	0.35	0.342	0.335	0.335	0.324	0.283	0.264
281.4	0	0.001	0.433	0.822	0.409	0.383	0.356	0.354	0.351	0.351	0.343	0.336	0.336	0.325	0.283	0.264
281.5	0	0.001	0.434	0.824	0.41	0.384	0.357	0.355	0.352	0.352	0.343	0.337	0.337	0.326	0.284	0.265
281.6	0	0.001	0.435	0.826	0.41	0.385	0.357	0.355	0.353	0.352	0.344	0.337	0.338	0.327	0.284	0.266
281.7	0	0	0.436	0.827	0.411	0.385	0.357	0.356	0.353	0.353	0.345	0.338	0.338	0.327	0.285	0.266
281.8	0	0	0.437	0.829	0.412	0.386	0.358	0.357	0.354	0.354	0.345	0.338	0.339	0.327	0.285	0.267
281.9	-0.001	0	0.438	0.831	0.412	0.386	0.358	0.357	0.354	0.354	0.346	0.338	0.339	0.328	0.285	0.267
282	-0.001	0	0.438	0.832	0.413	0.386	0.358	0.357	0.355	0.354	0.346	0.339	0.339	0.328	0.285	0.267
282.1	-0.001	0	0.439	0.833	0.413	0.387	0.359	0.358	0.355	0.355	0.346	0.339	0.34	0.328	0.286	0.267
282.2	0	0	0.44	0.834	0.414	0.387	0.359	0.358	0.355	0.355	0.347	0.34	0.34	0.329	0.286	0.267
282.3	0	0	0.44	0.835	0.414	0.387	0.36	0.358	0.356	0.355	0.347	0.34	0.34	0.329	0.286	0.267
282.4	0	0	0.441	0.836	0.415	0.388	0.36	0.358	0.356	0.355	0.347	0.34	0.34	0.329	0.286	0.267
282.5	0	0	0.441	0.836	0.415	0.387	0.36	0.358	0.355	0.356	0.347	0.34	0.34	0.329	0.286	0.267
282.6	0	0	0.441	0.837	0.415	0.388	0.36	0.358	0.355	0.356	0.347	0.34	0.34	0.329	0.286	0.267
282.7	0	0	0.442	0.837	0.415	0.387	0.36	0.358	0.355	0.355	0.348	0.339	0.34	0.329	0.286	0.267
282.8	0	0	0.442	0.838	0.415	0.387	0.359	0.357	0.355	0.355	0.348	0.339	0.339	0.328	0.285	0.267
282.9	0	0	0.442	0.838	0.415	0.386	0.359	0.357	0.354	0.355	0.348	0.339	0.339	0.328	0.285	0.266
283	0	0	0.442	0.838	0.415	0.386	0.359	0.357	0.354	0.354	0.348	0.338	0.338	0.328	0.285	0.266
283.1	0	0	0.442	0.838	0.415	0.385	0.359	0.356	0.354	0.354	0.347	0.338	0.338	0.327	0.284	0.266
283.2	0	-0.001	0.442	0.838	0.415	0.385	0.358	0.356	0.353	0.353	0.347	0.337	0.337	0.326	0.284	0.265
283.3	0	0	0.442	0.837	0.415	0.384	0.357	0.355	0.352	0.352	0.347	0.337	0.336	0.326	0.283	0.264
283.4	0	0	0.442	0.837	0.414	0.384	0.356	0.355	0.351	0.351	0.347	0.336	0.336	0.326	0.283	0.263
283.5	0	0	0.442	0.836	0.414	0.383	0.355	0.354	0.351	0.35	0.347	0.336	0.335	0.325	0.283	0.263
283.6	0	0	0.442	0.836	0.414	0.382	0.355	0.353	0.35	0.35	0.346	0.335	0.334	0.324	0.282	0.263
283.7	0	0	0.441	0.835	0.413	0.381	0.354	0.352	0.349	0.35	0.346	0.335	0.334	0.323	0.281	0.262
283.8	0	0	0.441	0.834	0.413	0.38	0.353	0.351	0.349	0.349	0.346	0.334	0.333	0.322	0.281	0.262
283.9	0	0	0.44	0.833	0.412	0.379	0.352	0.35	0.348	0.348	0.345	0.333	0.332	0.321	0.28	0.261
284	0	0	0.44	0.832	0.412	0.378	0.351	0.349	0.347	0.347	0.345	0.332	0.331	0.32	0.279	0.26
284.1	0	0	0.439	0.831	0.411	0.376	0.35	0.348	0.345	0.345	0.344	0.33	0.33	0.319	0.278	0.259
284.2	0	0	0.439	0.83	0.411	0.376	0.349	0.347	0.345	0.344	0.344	0.33	0.329	0.319	0.278	0.259
284.3	0	0.001	0.438	0.829	0.41	0.374	0.348	0.346	0.343	0.343	0.343	0.328	0.328	0.318	0.276	0.258
284.4	0	0	0.438	0.828	0.409	0.373	0.347	0.345	0.342	0.342	0.343	0.327	0.327	0.317	0.275	0.257
284.5	0	0	0.437	0.826	0.409	0.372	0.345	0.343	0.341	0.341	0.342	0.326	0.326	0.316	0.275	0.256
284.6	0	0	0.436	0.825	0.408	0.371	0.344	0.342	0.34	0.34	0.341	0.325	0.325	0.315	0.274	0.255
284.7	0	0	0.436	0.823	0.407	0.369	0.343	0.341	0.339	0.339	0.341	0.324	0.324	0.314	0.273	0.255
284.8	0.001	0	0.435	0.822	0.406	0.368	0.342	0.34	0.338	0.338	0.34	0.323	0.323	0.312	0.272	0.254
284.9	0	0	0.434	0.82	0.406	0.367	0.34	0.338	0.336	0.336	0.339	0.322	0.322	0.311	0.271	0.253
285	0	0	0.433	0.819	0.405	0.365	0.339	0.336	0.335	0.335	0.339	0.32	0.32	0.309	0.269	0.252
285.1	0	0	0.433	0.817	0.404	0.364	0.338	0.335	0.333	0.334	0.338	0.319	0.319	0.308	0.268	0.251
285.2	0	0	0.432	0.815	0.403	0.363	0.337	0.334	0.332	0.333	0.337	0.318	0.318	0.307	0.267	0.25
285.3	0	0	0.431	0.814	0.402	0.361	0.335	0.333	0.331	0.331	0.337	0.316	0.316	0.306	0.266	0.249
285.4	0	0	0.43	0.812	0.401	0.36	0.334	0.332	0.33	0.33	0.336	0.315	0.315	0.305	0.266	0.248
285.5	0	0	0.429	0.81	0.401	0.359	0.333	0.331	0.329	0.329	0.335	0.314	0.314	0.304	0.265	0.247
285.6	0	0	0.428	0.809	0.4	0.357	0.332	0.33	0.327	0.328	0.334	0.313	0.313	0.303	0.264	0.246
285.7	0	0	0.427	0.807	0.399	0.356	0.331	0.329	0.327	0.327	0.334	0.312	0.312	0.302	0.263	0.246
285.8	0	0	0.426	0.805	0.398	0.355	0.33	0.328	0.326	0.326	0.333	0.311	0.311	0.301	0.263	0.245
285.9	0	0	0.425	0.803	0.397	0.354	0.329	0.327	0.325	0.325	0.332	0.31	0.309	0.3	0.262	0.244
286	0	0	0.425	0.802	0.396	0.353	0.328	0.326	0.324	0.323	0.332	0.309	0.309	0.299	0.261	0.243
286.1	0	0	0.424	0.8	0.395	0.352	0.327	0.325	0.323	0.322	0.331	0.308	0.308	0.298	0.26	0.243
286.2	0	0	0.423	0.798	0.394	0.35	0.325	0.324	0.321	0.321	0.33	0.307	0.306	0.297	0.258	0.242
286.3	0	0	0.422	0.796	0.393	0.349	0.325	0.322	0.321	0.32	0.329	0.306	0.306	0.296	0.258	0.241
286.4	0	0	0.421	0.795	0.393	0.348	0.324	0.321	0.319	0.319	0.329	0.305	0.305	0.295	0.257	0.24
286.5	0	0	0.42	0.793	0.392	0.347	0.323	0.321	0.318	0.319	0.328	0.304	0.304	0.295	0.256	0.24
286.6	0	0	0.419	0.791	0.391	0.346	0.322	0.32	0.318	0.318	0.327	0.303	0.303	0.294	0.255	0.239
286.7	0	0	0.418	0.79	0.39	0.345	0.321	0.319	0.317	0.317	0.326	0.303	0.302	0.293	0.255	0.238
286.8	0	0	0.417	0.788	0.389	0.344	0.32	0.318	0.316	0.316	0.326	0.302	0.302	0.292	0.254	0.238
286.9	0	0	0.416	0.786	0.388	0.343	0.319	0.317	0.315	0.315	0.325	0.301	0.301	0.291	0.253	0.237
287	0	0	0.415	0.784	0.387	0.343	0.318	0.316	0.315	0.314	0.324	0.301	0.3	0.29	0.253	0.237
287.1	0	0	0.414	0.783	0.387	0.342	0.318	0.316	0.314	0.314	0.324	0.3	0.3	0.29	0.253	0.236
287.2	0	0	0.414	0.781	0.386	0.342	0.318	0.316	0.313	0.313	0.323	0.3	0.299	0.29	0.252	0.236
287.3	0	0	0.413	0.779	0.385	0.341	0.317	0.315	0.313	0.312	0.322	0.299	0.299	0.289	0.252	0.235
287.4	0	0	0.412	0.778	0.384	0.341	0.317	0.315	0.313	0.312	0.321	0.298	0.298	0.289	0.251	0.235
287.5	0	-0.001	0.411	0.776	0.383	0.34	0.316	0.314	0.312	0.311	0.321	0.298	0.298	0.288	0.251	0.234
287.6	0	-0.001	0.41	0.774	0.382	0.339	0.316	0.314	0.312	0.311	0.32	0.297	0.298	0.288	0.251	0.234
287.7	0	-0.001	0.409	0.773	0.382	0.339	0.315	0.314	0.311	0.311	0.319	0.297	0.297	0.287	0.25	0.234
287.8	0	-0.001	0.408	0.771	0.381	0.339	0.316	0.314	0.311	0.311	0.319	0.297	0.298	0.288	0.25	0.234
287.9	0	0	0.407	0.769	0.38	0.339	0.316	0.314	0.311	0.311	0.318	0.297	0.298	0.288	0.25	0.234
288	0	0	0.406	0.767	0.379	0.339	0.315	0.313	0.311	0.311	0.317	0.297	0.298	0.288	0.25	0.234
288.1	0	0	0.405	0.765	0.378	0.34	0.315	0.313	0.311	0.311	0.316	0.297	0.298	0.288	0.25	0.235
288.2	0	0	0.405	0.764	0.377	0.34	0.315	0.313	0.311	0.31	0.316	0.297	0.297	0.288	0.25	0.235
288.3	0	0	0.404	0.762	0.376	0.34	0.315	0.313	0.311	0.31	0.315	0.297	0.297	0.288	0.25	0.234
288.4	0	-0.001	0.403	0.76	0.375	0.339	0.315	0.313	0.311	0.31	0.314	0.297	0.297	0.287	0.25	0.234
288.5	0	0	0.402	0.757	0.374	0.339	0.315	0.313	0.311	0.31	0.313	0.297	0.297	0.288	0.25	0.234
288.6	0	0	0.401	0.755	0.373	0.34	0.315	0.313	0.311	0.31	0.312	0.297	0.297	0.287	0.25	0.234
288.7	0	0	0.399	0.753	0.372	0.34	0.315	0.313	0.312	0.31	0.311	0.297	0.297	0.287	0.25	0.234
288.8	0	0	0.398	0.751	0.371	0.34	0.315	0.313	0.312	0.311	0.31	0.297	0.297	0.287	0.25	0.234
288.9	0	0	0.397	0.748	0.37	0.339	0.315	0.314	0.312	0.311	0.31	0.297	0.297	0.287	0.25	0.234
289	0	0	0.396	0.746	0.369	0.34	0.315	0.314	0.312	0.311	0.309	0.297	0.297	0.288	0.25	0.234
289.1	0	0	0.395	0.743	0.368	0.339	0.315	0.313	0.311	0.311	0.307	0.297	0.297	0.288	0.25	0.234
289.2	0	0	0.394	0.74	0.366	0.34	0.315	0.314	0.311	0.311	0.306	0.297	0.297	0.288	0.25	0.234
289.3	0	0	0.392	0.737	0.365	0.339	0.315	0.313	0.311	0.31	0.305	0.297	0.297	0.287	0.249	0.233
289.4	0	0	0.391	0.734	0.363	0.339	0.315	0.313	0.311	0.31	0.304	0.296	0.297	0.287	0.249	0.233
289.5	0	0	0.39	0.731	0.362	0.339	0.314	0.312	0.31	0.31	0.303	0.296	0.296	0.287	0.249	0.233
289.6	0	0	0.388	0.727	0.36	0.338	0.314	0.312	0.31	0.309	0.302	0.296	0.296	0.287	0.249	0.233
289.7	0	0	0.387	0.724	0.359	0.338	0.313	0.312	0.309	0.309	0.3	0.295	0.295	0.286	0.248	0.232
289.8	0	0	0.385	0.72	0.357	0.337	0.313	0.311	0.309	0.308	0.299	0.295	0.295	0.286	0.248	0.232
289.9	0	0	0.383	0.716	0.356	0.337	0.312	0.31	0.308	0.308	0.298	0.294	0.294	0.285	0.247	0.231
290	0	0	0.382	0.712	0.354	0.336	0.311	0.31	0.308	0.307	0.296	0.294	0.293	0.284	0.247	0.231
290.1	0	0	0.38	0.708	0.352	0.335	0.311	0.309	0.307	0.306	0.295	0.293	0.293	0.283	0.247	0.231
290.2	0	0	0.378	0.703	0.35	0.334	0.31	0.308	0.306	0.306	0.293	0.292	0.292	0.282	0.246	0.23
290.3	0	0	0.376	0.699	0.348	0.333	0.309	0.307	0.305	0.305	0.291	0.292	0.291	0.281	0.245	0.229
290.4	0	0	0.374	0.694	0.346	0.332	0.309	0.306	0.304	0.304	0.29	0.291	0.29	0.281	0.245	0.228
290.5	0	0	0.372	0.689	0.344	0.331	0.307	0.305	0.303	0.303	0.288	0.29	0.289	0.28	0.243	0.227
290.6	0	0	0.369	0.684	0.341	0.329	0.306	0.303	0.301	0.301	0.286	0.288	0.287	0.278	0.242	0.226
290.7	0	0	0.367	0.678	0.339	0.328	0.304	0.302	0.299	0.3	0.284	0.287	0.286	0.277	0.241	0.225
290.8	0	0	0.365	0.673	0.336	0.326	0.302	0.3	0.297	0.298	0.282	0.285	0.284	0.275	0.239	0.223
290.9	0	0	0.362	0.667	0.334	0.324	0.301	0.298	0.295	0.296	0.28	0.284	0.282	0.274	0.238	0.222
291	0	0	0.36	0.661	0.331	0.322	0.299	0.296	0.294	0.295	0.278	0.282	0.281	0.272	0.237	0.221
291.1	0	0	0.357	0.655	0.329	0.32	0.297	0.294	0.291	0.293	0.276	0.28	0.279	0.27	0.235	0.219
291.2	0	0	0.354	0.649	0.326	0.318	0.295	0.292	0.289	0.291	0.273	0.278	0.277	0.269	0.234	0.218
291.3	0.001	0	0.351	0.642	0.323	0.316	0.293	0.29	0.287	0.289	0.271	0.276	0.275	0.267	0.232	0.216
291.4	0	0	0.348	0.636	0.32	0.313	0.291	0.287	0.285	0.287	0.269	0.274	0.273	0.265	0.23	0.214
291.5	0	0	0.345	0.629	0.317	0.31	0.288	0.285	0.282	0.284	0.266	0.271	0.27	0.262	0.227	0.212
291.6	0	0	0.342	0.622	0.314	0.307	0.286	0.282	0.279	0.281	0.264	0.269	0.267	0.26	0.225	0.21
291.7	0	0	0.339	0.614	0.311	0.304	0.283	0.279	0.276	0.278	0.261	0.266	0.264	0.257	0.223	0.208
291.8	0	0	0.335	0.607	0.307	0.3	0.279	0.276	0.273	0.275	0.258	0.263	0.262	0.255	0.22	0.206
291.9	0	0	0.332	0.599	0.304	0.297	0.276	0.272	0.269	0.271	0.255	0.26	0.259	0.252	0.218	0.204
292	0	0	0.328	0.592	0.3	0.293	0.273	0.269	0.266	0.268	0.252	0.257	0.256	0.249	0.215	0.202
292.1	0	0	0.324	0.584	0.297	0.289	0.269	0.265	0.262	0.264	0.25	0.254	0.253	0.246	0.212	0.199
292.2	0.001	0.001	0.321	0.576	0.293	0.286	0.265	0.262	0.258	0.261	0.247	0.25	0.25	0.243	0.209	0.196
292.3	0.001	0	0.317	0.568	0.29	0.282	0.262	0.257	0.254	0.257	0.244	0.247	0.246	0.239	0.206	0.193
292.4	0.001	0	0.313	0.56	0.286	0.278	0.258	0.254	0.25	0.253	0.241	0.243	0.242	0.235	0.203	0.191
292.5	0.001	0	0.309	0.552	0.282	0.274	0.254	0.25	0.247	0.249	0.237	0.239	0.239	0.232	0.2	0.188
292.6	0.001	0	0.305	0.543	0.278	0.269	0.25	0.246	0.243	0.245	0.234	0.236	0.235	0.228	0.197	0.185
292.7	0.001	0	0.301	0.535	0.274	0.265	0.246	0.242	0.239	0.241	0.231	0.232	0.231	0.224	0.193	0.182
292.8	0.001	0.001	0.297	0.526	0.27	0.26	0.242	0.238	0.234	0.236	0.227	0.228	0.227	0.221	0.19	0.179
292.9	0.001	0.001	0.293	0.517	0.266	0.254	0.237	0.233	0.23	0.231	0.224	0.223	0.223	0.216	0.187	0.176
293	0.001	0	0.288	0.508	0.261	0.25	0.234	0.229	0.225	0.226	0.221	0.219	0.219	0.212	0.183	0.172
293.1	0.001	0	0.284	0.499	0.257	0.245	0.229	0.224	0.221	0.222	0.217	0.215	0.214	0.208	0.179	0.169
293.2	0.001	0.001	0.279	0.49	0.253	0.24	0.224	0.22	0.216	0.217	0.213	0.21	0.21	0.204	0.176	0.166
293.3	0	0	0.275	0.481	0.249	0.234	0.219	0.215	0.211	0.212	0.21	0.206	0.205	0.2	0.172	0.162
293.4	0	0	0.27	0.472	0.244	0.229	0.215	0.21	0.207	0.207	0.206	0.202	0.201	0.196	0.168	0.158
293.5	0	0	0.266	0.463	0.24	0.224	0.209	0.205	0.202	0.203	0.203	0.197	0.196	0.191	0.164	0.155
293.6	0	0	0.261	0.453	0.235	0.218	0.204	0.2	0.197	0.198	0.199	0.192	0.192	0.187	0.161	0.151
293.7	0	0	0.256	0.444	0.231	0.213	0.199	0.195	0.192	0.193	0.195	0.188	0.187	0.182	0.157	0.148
293.8	0	0	0.252	0.435	0.227	0.208	0.193	0.19	0.188	0.189	0.192	0.183	0.183	0.178	0.153	0.144
293.9	0	0	0.247	0.427	0.222	0.203	0.189	0.186	0.183	0.185	0.188	0.178	0.179	0.173	0.15	0.141
294	0	0	0.243	0.417	0.218	0.198	0.184	0.181	0.179	0.18	0.184	0.174	0.175	0.169	0.146	0.138
294.1	0	0	0.238	0.409	0.214	0.194	0.18	0.177	0.175	0.176	0.181	0.169	0.17	0.165	0.143	0.135
294.2	0	0	0.233	0.4	0.209	0.189	0.175	0.172	0.171	0.171	0.177	0.165	0.166	0.161	0.139	0.132
294.3	0	0	0.229	0.391	0.205	0.184	0.171	0.168	0.167	0.167	0.173	0.161	0.162	0.157	0.136	0.129
294.4	0	0	0.224	0.383	0.201	0.179	0.166	0.164	0.163	0.163	0.17	0.156	0.158	0.152	0.133	0.126
294.5	0	0	0.219	0.374	0.196	0.174	0.162	0.16	0.159	0.158	0.166	0.152	0.154	0.148	0.13	0.122
294.6	0	-0.001	0.215	0.365	0.192	0.169	0.157	0.156	0.155	0.154	0.163	0.148	0.15	0.144	0.127	0.119
294.7	0	-0.001	0.21	0.357	0.188	0.165	0.153	0.152	0.151	0.15	0.159	0.144	0.146	0.14	0.124	0.116
294.8	0	-0.001	0.205	0.348	0.183	0.16	0.148	0.148	0.148	0.146	0.156	0.141	0.142	0.137	0.12	0.113
294.9	0	-0.001	0.201	0.34	0.179	0.155	0.144	0.144	0.143	0.142	0.152	0.138	0.138	0.134	0.117	0.11
295	0	-0.001	0.196	0.332	0.175	0.151	0.14	0.14	0.139	0.139	0.149	0.134	0.134	0.13	0.113	0.107
295.1	0	-0.001	0.192	0.324	0.171	0.146	0.136	0.135	0.135	0.135	0.145	0.13	0.13	0.126	0.11	0.104
295.2	0	-0.001	0.188	0.316	0.167	0.142	0.132	0.131	0.13	0.131	0.142	0.126	0.127	0.122	0.107	0.1
295.3	0	-0.001	0.183	0.308	0.163	0.137	0.128	0.127	0.126	0.127	0.139	0.122	0.123	0.118	0.104	0.097
295.4	0	-0.001	0.179	0.301	0.16	0.133	0.124	0.123	0.122	0.124	0.135	0.117	0.119	0.113	0.101	0.094
295.5	0	-0.001	0.175	0.293	0.156	0.128	0.12	0.119	0.118	0.12	0.132	0.113	0.115	0.11	0.098	0.091
295.6	0	-0.001	0.171	0.286	0.152	0.124	0.116	0.115	0.115	0.116	0.129	0.11	0.111	0.106	0.096	0.089
295.7	0	-0.001	0.167	0.279	0.148	0.121	0.113	0.112	0.112	0.113	0.126	0.107	0.107	0.103	0.093	0.086
295.8	0	-0.001	0.163	0.272	0.145	0.116	0.109	0.109	0.108	0.11	0.123	0.103	0.104	0.1	0.09	0.084
295.9	0	-0.001	0.159	0.265	0.141	0.113	0.107	0.106	0.105	0.106	0.12	0.1	0.101	0.097	0.088	0.081
296	0	-0.001	0.155	0.258	0.137	0.109	0.103	0.102	0.102	0.103	0.117	0.097	0.097	0.094	0.086	0.079
296.1	0	-0.001	0.151	0.251	0.134	0.105	0.1	0.099	0.099	0.1	0.114	0.094	0.095	0.091	0.083	0.076
296.2	0.001	0	0.147	0.245	0.13	0.102	0.097	0.096	0.096	0.097	0.111	0.091	0.091	0.088	0.081	0.074
296.3	0.001	-0.001	0.143	0.238	0.127	0.099	0.094	0.092	0.093	0.094	0.108	0.089	0.088	0.086	0.078	0.072
296.4	0	-0.001	0.139	0.231	0.123	0.095	0.09	0.089	0.09	0.091	0.105	0.086	0.085	0.083	0.076	0.069
296.5	0	-0.001	0.135	0.225	0.12	0.092	0.087	0.086	0.088	0.088	0.102	0.083	0.082	0.08	0.072	0.067
296.6	0	0	0.132	0.219	0.117	0.089	0.084	0.084	0.085	0.085	0.1	0.081	0.08	0.078	0.071	0.065
296.7	0	0	0.128	0.213	0.114	0.086	0.081	0.081	0.082	0.082	0.097	0.078	0.077	0.075	0.068	0.063
296.8	0	0	0.125	0.207	0.11	0.084	0.079	0.079	0.079	0.08	0.094	0.075	0.075	0.072	0.066	0.061
296.9	0	0	0.121	0.201	0.107	0.082	0.077	0.076	0.076	0.078	0.092	0.073	0.072	0.07	0.064	0.06
297	0	0	0.118	0.195	0.104	0.079	0.074	0.074	0.074	0.075	0.089	0.071	0.07	0.068	0.063	0.058
297.1	0	0	0.115	0.189	0.102	0.077	0.072	0.071	0.072	0.073	0.087	0.068	0.068	0.066	0.061	0.056
297.2	0	0	0.112	0.184	0.099	0.074	0.07	0.069	0.069	0.07	0.085	0.066	0.066	0.064	0.059	0.055
297.3	0	0	0.109	0.179	0.096	0.071	0.067	0.066	0.067	0.067	0.082	0.064	0.064	0.062	0.057	0.053
297.4	0	-0.001	0.106	0.173	0.093	0.068	0.065	0.064	0.065	0.065	0.08	0.062	0.062	0.059	0.054	0.05
297.5	0	-0.001	0.103	0.168	0.091	0.066	0.063	0.062	0.063	0.063	0.078	0.06	0.06	0.057	0.053	0.049
297.6	0	-0.001	0.1	0.163	0.088	0.064	0.061	0.06	0.06	0.061	0.075	0.058	0.058	0.056	0.051	0.048
297.7	0	-0.001	0.097	0.158	0.085	0.062	0.059	0.058	0.059	0.059	0.073	0.056	0.056	0.054	0.049	0.046
297.8	0	-0.001	0.094	0.154	0.083	0.06	0.057	0.056	0.057	0.057	0.071	0.055	0.054	0.052	0.048	0.045
297.9	0	-0.001	0.091	0.149	0.08	0.058	0.055	0.055	0.055	0.055	0.069	0.053	0.053	0.051	0.047	0.044
298	0	-0.001	0.089	0.144	0.078	0.055	0.053	0.053	0.054	0.053	0.067	0.051	0.051	0.049	0.045	0.042
298.1	0	-0.001	0.086	0.14	0.076	0.054	0.052	0.051	0.052	0.052	0.065	0.05	0.049	0.047	0.044	0.041
298.2	0	-0.001	0.084	0.135	0.073	0.052	0.05	0.048	0.049	0.05	0.063	0.048	0.047	0.045	0.042	0.039
298.3	0	-0.001	0.081	0.131	0.071	0.05	0.048	0.047	0.047	0.048	0.062	0.046	0.046	0.044	0.041	0.038
298.4	0	-0.001	0.079	0.127	0.069	0.049	0.046	0.045	0.046	0.047	0.06	0.045	0.044	0.042	0.04	0.037
298.5	0	-0.001	0.077	0.123	0.067	0.047	0.045	0.043	0.044	0.045	0.058	0.043	0.043	0.041	0.038	0.036
298.6	0	-0.001	0.074	0.119	0.065	0.046	0.044	0.042	0.043	0.044	0.056	0.042	0.042	0.04	0.037	0.035
298.7	0	0	0.072	0.115	0.063	0.045	0.042	0.041	0.041	0.043	0.055	0.041	0.04	0.039	0.036	0.034
298.8	0	0	0.07	0.112	0.061	0.043	0.041	0.04	0.04	0.041	0.053	0.04	0.039	0.038	0.035	0.033
298.9	0	0	0.068	0.108	0.06	0.042	0.04	0.039	0.039	0.04	0.052	0.039	0.038	0.037	0.035	0.032
299	0	0	0.066	0.105	0.058	0.041	0.039	0.038	0.038	0.039	0.05	0.038	0.037	0.036	0.034	0.032
299.1	0	0	0.064	0.102	0.056	0.039	0.037	0.037	0.037	0.038	0.049	0.036	0.036	0.035	0.033	0.03
299.2	0	0	0.062	0.098	0.054	0.038	0.036	0.036	0.036	0.036	0.047	0.035	0.035	0.034	0.032	0.03
299.3	0	-0.001	0.06	0.095	0.053	0.037	0.035	0.035	0.035	0.035	0.046	0.034	0.034	0.033	0.031	0.029
299.4	0.001	0	0.058	0.092	0.051	0.036	0.035	0.034	0.034	0.035	0.045	0.033	0.033	0.032	0.03	0.028
299.5	0.001	-0.001	0.057	0.089	0.05	0.035	0.033	0.033	0.032	0.033	0.043	0.032	0.032	0.031	0.029	0.027
299.6	0.001	-0.001	0.055	0.086	0.048	0.034	0.032	0.032	0.032	0.032	0.042	0.031	0.031	0.03	0.029	0.027
299.7	0.001	0	0.053	0.083	0.047	0.033	0.031	0.031	0.03	0.032	0.041	0.03	0.03	0.029	0.028	0.026
299.8	0.001	0	0.052	0.081	0.045	0.032	0.031	0.03	0.03	0.031	0.04	0.03	0.029	0.029	0.027	0.026
299.9	0.001	-0.001	0.05	0.078	0.044	0.031	0.029	0.029	0.029	0.03	0.038	0.029	0.028	0.027	0.026	0.025
300	0	-0.001	0.048	0.075	0.043	0.03	0.029	0.028	0.028	0.029	0.037	0.028	0.027	0.027	0.026	0.024
300.1	0.001	-0.001	0.047	0.073	0.041	0.029	0.028	0.027	0.028	0.028	0.036	0.027	0.027	0.026	0.025	0.023
300.2	0	-0.001	0.045	0.07	0.04	0.028	0.027	0.027	0.027	0.027	0.035	0.026	0.026	0.025	0.024	0.023
300.3	0.001	0	0.044	0.068	0.039	0.028	0.027	0.027	0.026	0.026	0.034	0.026	0.025	0.025	0.023	0.022
300.4	0.001	0	0.043	0.066	0.038	0.027	0.026	0.026	0.026	0.026	0.033	0.025	0.025	0.024	0.023	0.022
300.5	0	0	0.041	0.064	0.037	0.026	0.025	0.025	0.025	0.025	0.032	0.025	0.024	0.023	0.022	0.021
300.6	0	0	0.04	0.062	0.035	0.025	0.024	0.024	0.024	0.024	0.031	0.024	0.023	0.023	0.022	0.021
300.7	0	0	0.039	0.059	0.034	0.025	0.024	0.023	0.024	0.024	0.03	0.023	0.023	0.022	0.021	0.02
300.8	0	0	0.038	0.057	0.033	0.024	0.023	0.023	0.023	0.023	0.03	0.023	0.022	0.022	0.02	0.02
300.9	0	-0.001	0.037	0.056	0.032	0.023	0.022	0.022	0.022	0.022	0.029	0.022	0.021	0.021	0.02	0.019
301	0	-0.001	0.035	0.054	0.031	0.023	0.022	0.022	0.022	0.022	0.028	0.021	0.021	0.021	0.019	0.019
301.1	0	-0.001	0.034	0.052	0.03	0.022	0.021	0.021	0.021	0.021	0.027	0.021	0.02	0.02	0.019	0.019
301.2	0	0	0.033	0.05	0.03	0.022	0.021	0.021	0.021	0.02	0.026	0.02	0.02	0.02	0.018	0.018
301.3	0.001	0	0.032	0.048	0.029	0.021	0.02	0.02	0.02	0.02	0.026	0.02	0.019	0.019	0.018	0.018
301.4	0.001	0	0.031	0.047	0.028	0.02	0.02	0.02	0.02	0.019	0.025	0.019	0.019	0.019	0.018	0.017
301.5	0.001	0	0.03	0.045	0.027	0.02	0.02	0.019	0.019	0.019	0.024	0.019	0.019	0.018	0.018	0.017
301.6	0.001	0	0.03	0.044	0.026	0.019	0.019	0.019	0.018	0.018	0.024	0.019	0.018	0.017	0.017	0.017
301.7	0.001	0	0.029	0.042	0.026	0.018	0.018	0.018	0.018	0.018	0.023	0.018	0.018	0.017	0.017	0.016
301.8	0.001	0	0.028	0.041	0.025	0.018	0.018	0.017	0.017	0.017	0.022	0.018	0.017	0.017	0.016	0.016
301.9	0.001	0	0.027	0.04	0.024	0.018	0.018	0.017	0.017	0.017	0.022	0.017	0.017	0.016	0.016	0.016
302	0	0	0.026	0.039	0.024	0.018	0.017	0.016	0.017	0.016	0.021	0.017	0.017	0.016	0.015	0.015
302.1	0.001	0	0.026	0.037	0.023	0.018	0.017	0.016	0.017	0.016	0.021	0.016	0.016	0.016	0.015	0.015
302.2	0.001	0	0.025	0.036	0.022	0.018	0.016	0.016	0.016	0.016	0.02	0.016	0.016	0.015	0.015	0.015
302.3	0	0	0.024	0.035	0.022	0.017	0.016	0.015	0.016	0.016	0.02	0.016	0.016	0.015	0.015	0.015
302.4	0	-0.001	0.024	0.034	0.021	0.017	0.015	0.015	0.015	0.016	0.019	0.015	0.015	0.015	0.014	0.014
302.5	0	-0.001	0.023	0.033	0.021	0.016	0.015	0.015	0.015	0.015	0.019	0.015	0.015	0.015	0.014	0.014
302.6	0	-0.001	0.022	0.032	0.02	0.016	0.015	0.014	0.014	0.015	0.018	0.015	0.015	0.014	0.013	0.014
302.7	0	-0.001	0.022	0.031	0.02	0.015	0.015	0.014	0.014	0.014	0.018	0.014	0.015	0.014	0.013	0.014
302.8	0	0	0.021	0.03	0.019	0.015	0.015	0.014	0.014	0.014	0.018	0.014	0.014	0.014	0.013	0.013
302.9	0	-0.001	0.021	0.029	0.019	0.015	0.014	0.014	0.014	0.014	0.017	0.014	0.014	0.014	0.013	0.013
303	0	0	0.02	0.028	0.018	0.014	0.014	0.013	0.014	0.014	0.017	0.014	0.014	0.014	0.013	0.013
303.1	0	-0.001	0.02	0.027	0.018	0.014	0.014	0.013	0.013	0.013	0.016	0.014	0.013	0.013	0.012	0.013
303.2	0	-0.001	0.019	0.027	0.017	0.013	0.013	0.013	0.013	0.013	0.016	0.013	0.013	0.013	0.012	0.012
303.3	0	-0.001	0.019	0.026	0.017	0.013	0.013	0.012	0.013	0.013	0.016	0.013	0.012	0.013	0.011	0.012
303.4	0	0	0.018	0.025	0.017	0.013	0.012	0.012	0.012	0.012	0.015	0.012	0.012	0.013	0.011	0.012
303.5	-0.001	-0.001	0.018	0.024	0.016	0.012	0.012	0.012	0.012	0.012	0.015	0.012	0.012	0.012	0.011	0.011
303.6	-0.001	-0.001	0.018	0.024	0.016	0.012	0.011	0.011	0.011	0.012	0.015	0.012	0.012	0.012	0.011	0.011
303.7	-0.001	-0.001	0.017	0.023	0.016	0.012	0.011	0.011	0.011	0.012	0.015	0.012	0.012	0.012	0.01	0.011
303.8	-0.001	-0.001	0.017	0.022	0.015	0.012	0.011	0.011	0.011	0.011	0.014	0.011	0.011	0.011	0.01	0.011
303.9	0	-0.001	0.016	0.022	0.015	0.011	0.011	0.011	0.011	0.012	0.014	0.011	0.011	0.011	0.01	0.011
304	0	-0.001	0.016	0.021	0.015	0.011	0.011	0.011	0.011	0.011	0.014	0.011	0.011	0.011	0.01	0.011
304.1	0	-0.001	0.016	0.021	0.014	0.011	0.011	0.01	0.01	0.011	0.013	0.011	0.011	0.01	0.01	0.011
304.2	0	-0.001	0.015	0.02	0.014	0.011	0.011	0.01	0.01	0.011	0.013	0.011	0.011	0.01	0.009	0.011
304.3	0	-0.001	0.015	0.019	0.014	0.011	0.011	0.01	0.01	0.011	0.013	0.011	0.01	0.01	0.01	0.01
304.4	0	-0.001	0.015	0.019	0.013	0.011	0.01	0.01	0.01	0.01	0.013	0.011	0.01	0.01	0.009	0.01
304.5	0	-0.001	0.014	0.018	0.013	0.01	0.01	0.01	0.01	0.01	0.012	0.011	0.009	0.01	0.009	0.01
304.6	0	-0.001	0.014	0.018	0.013	0.011	0.01	0.01	0.01	0.01	0.012	0.011	0.009	0.01	0.009	0.01
304.7	0	-0.001	0.014	0.018	0.013	0.011	0.01	0.01	0.01	0.01	0.012	0.01	0.009	0.01	0.009	0.01
304.8	0	-0.001	0.013	0.017	0.012	0.01	0.01	0.01	0.01	0.01	0.012	0.01	0.009	0.01	0.009	0.01
304.9	0	-0.001	0.013	0.017	0.012	0.009	0.009	0.009	0.009	0.009	0.011	0.01	0.009	0.009	0.009	0.01
305	0	-0.001	0.013	0.016	0.012	0.01	0.009	0.009	0.009	0.009	0.011	0.01	0.009	0.009	0.009	0.01
305.1	0	-0.001	0.013	0.016	0.012	0.009	0.009	0.009	0.009	0.009	0.011	0.009	0.009	0.009	0.008	0.009
305.2	0	0	0.012	0.015	0.011	0.009	0.009	0.009	0.009	0.008	0.011	0.008	0.009	0.008	0.008	0.009
305.3	0	0	0.012	0.015	0.011	0.009	0.008	0.008	0.009	0.008	0.011	0.008	0.008	0.008	0.008	0.009
305.4	0	0	0.012	0.015	0.011	0.009	0.008	0.008	0.009	0.008	0.011	0.008	0.008	0.008	0.008	0.009
305.5	0	0	0.012	0.014	0.011	0.008	0.008	0.008	0.008	0.008	0.01	0.008	0.008	0.008	0.008	0.008
305.6	0	0	0.011	0.014	0.011	0.008	0.008	0.008	0.009	0.008	0.01	0.008	0.008	0.008	0.008	0.008
305.7	0.001	0	0.011	0.014	0.01	0.008	0.008	0.008	0.009	0.008	0.01	0.008	0.008	0.008	0.008	0.008
305.8	0.001	0	0.011	0.013	0.01	0.008	0.008	0.008	0.009	0.008	0.01	0.008	0.008	0.008	0.008	0.008
305.9	0.001	0	0.011	0.013	0.01	0.008	0.008	0.008	0.008	0.008	0.01	0.008	0.008	0.008	0.008	0.008
306	0	0	0.011	0.013	0.01	0.008	0.008	0.008	0.008	0.007	0.009	0.007	0.008	0.008	0.008	0.008
306.1	0	0	0.01	0.012	0.01	0.008	0.007	0.008	0.008	0.007	0.009	0.008	0.008	0.008	0.008	0.008
306.2	0	0	0.01	0.012	0.009	0.008	0.007	0.008	0.008	0.007	0.009	0.008	0.007	0.007	0.008	0.008
306.3	0	-0.001	0.01	0.012	0.009	0.008	0.007	0.008	0.007	0.007	0.009	0.007	0.007	0.008	0.007	0.007
306.4	0	0	0.01	0.012	0.009	0.008	0.007	0.008	0.007	0.007	0.009	0.007	0.008	0.008	0.007	0.007
306.5	0	0	0.01	0.011	0.009	0.007	0.007	0.007	0.007	0.007	0.009	0.007	0.008	0.007	0.007	0.007
306.6	0	-0.001	0.009	0.011	0.009	0.007	0.007	0.007	0.007	0.007	0.009	0.007	0.008	0.007	0.007	0.007
306.7	0	-0.001	0.009	0.011	0.009	0.007	0.007	0.007	0.007	0.007	0.008	0.006	0.008	0.007	0.007	0.007
306.8	0	-0.001	0.009	0.01	0.009	0.007	0.006	0.007	0.007	0.006	0.008	0.006	0.007	0.007	0.006	0.007
306.9	-0.001	-0.001	0.009	0.01	0.008	0.007	0.006	0.007	0.007	0.006	0.008	0.006	0.007	0.006	0.006	0.007
307	0	-0.001	0.009	0.01	0.008	0.007	0.006	0.006	0.007	0.006	0.008	0.006	0.007	0.006	0.006	0.007
307.1	-0.001	-0.002	0.009	0.01	0.008	0.006	0.005	0.006	0.007	0.005	0.008	0.005	0.006	0.006	0.006	0.006
307.2	-0.001	-0.002	0.008	0.01	0.008	0.006	0.006	0.006	0.007	0.005	0.008	0.005	0.006	0.006	0.006	0.007
307.3	0	-0.002	0.008	0.009	0.008	0.006	0.006	0.006	0.006	0.005	0.008	0.005	0.006	0.006	0.005	0.006
307.4	0	-0.001	0.008	0.009	0.008	0.006	0.006	0.006	0.007	0.006	0.008	0.005	0.006	0.006	0.006	0.006
307.5	0	-0.001	0.008	0.009	0.008	0.006	0.005	0.006	0.006	0.005	0.008	0.005	0.005	0.006	0.005	0.006
307.6	0	-0.001	0.008	0.009	0.007	0.006	0.005	0.005	0.006	0.006	0.007	0.005	0.006	0.006	0.005	0.006
307.7	0	-0.001	0.008	0.009	0.007	0.005	0.005	0.005	0.006	0.005	0.007	0.005	0.005	0.006	0.005	0.006
307.8	0	-0.001	0.008	0.008	0.007	0.005	0.005	0.005	0.006	0.005	0.007	0.005	0.005	0.006	0.005	0.006
307.9	0	-0.001	0.008	0.008	0.007	0.005	0.005	0.005	0.006	0.005	0.007	0.005	0.006	0.006	0.006	0.006
308	0	-0.001	0.007	0.008	0.007	0.005	0.005	0.005	0.006	0.006	0.007	0.005	0.006	0.006	0.006	0.006
308.1	0	-0.001	0.007	0.008	0.007	0.005	0.005	0.005	0.006	0.005	0.007	0.005	0.006	0.005	0.005	0.006
308.2	0	-0.001	0.007	0.008	0.007	0.005	0.005	0.005	0.005	0.005	0.007	0.005	0.006	0.005	0.005	0.006
308.3	0	-0.001	0.007	0.008	0.007	0.005	0.005	0.005	0.005	0.005	0.007	0.005	0.006	0.005	0.005	0.006
308.4	0	-0.001	0.007	0.008	0.007	0.005	0.005	0.005	0.006	0.005	0.007	0.005	0.005	0.005	0.005	0.006
308.5	0	-0.001	0.007	0.008	0.007	0.005	0.005	0.005	0.006	0.005	0.007	0.005	0.005	0.005	0.005	0.006
308.6	0	-0.001	0.007	0.007	0.007	0.005	0.005	0.005	0.006	0.005	0.006	0.005	0.005	0.005	0.005	0.006
308.7	0	-0.001	0.007	0.007	0.006	0.005	0.005	0.005	0.006	0.005	0.006	0.005	0.005	0.005	0.005	0.005
308.8	0.001	0	0.007	0.007	0.006	0.005	0.005	0.005	0.006	0.005	0.006	0.005	0.005	0.005	0.005	0.006
308.9	0	-0.001	0.006	0.007	0.006	0.005	0.005	0.005	0.006	0.005	0.006	0.005	0.005	0.005	0.005	0.005
309	0	0	0.006	0.007	0.006	0.005	0.005	0.005	0.006	0.005	0.006	0.005	0.005	0.005	0.005	0.005
309.1	0.001	-0.001	0.006	0.007	0.006	0.005	0.005	0.005	0.005	0.005	0.006	0.005	0.005	0.005	0.005	0.005
309.2	0	-0.001	0.006	0.007	0.006	0.005	0.005	0.005	0.005	0.005	0.006	0.005	0.005	0.005	0.005	0.005
309.3	0	-0.001	0.006	0.007	0.006	0.004	0.005	0.005	0.005	0.005	0.006	0.005	0.005	0.005	0.005	0.005
309.4	0.001	-0.001	0.006	0.006	0.006	0.005	0.005	0.005	0.005	0.005	0.006	0.005	0.004	0.005	0.005	0.005
309.5	0	-0.001	0.006	0.006	0.006	0.004	0.004	0.005	0.005	0.005	0.006	0.005	0.004	0.004	0.005	0.004
309.6	0.001	-0.001	0.006	0.006	0.006	0.005	0.004	0.005	0.005	0.005	0.006	0.005	0.005	0.004	0.005	0.005
309.7	0.001	0	0.006	0.006	0.006	0.005	0.005	0.005	0.005	0.005	0.006	0.005	0.005	0.004	0.005	0.005
309.8	0.001	0	0.006	0.006	0.006	0.005	0.005	0.005	0.005	0.005	0.006	0.005	0.005	0.005	0.005	0.005
309.9	0	0	0.005	0.006	0.005	0.005	0.005	0.004	0.005	0.005	0.006	0.005	0.004	0.004	0.005	0.004
310	0	0	0.005	0.006	0.005	0.004	0.004	0.004	0.005	0.004	0.005	0.004	0.004	0.004	0.005	0.004
310.1	0	-0.001	0.005	0.006	0.005	0.004	0.004	0.003	0.004	0.004	0.005	0.004	0.004	0.003	0.004	0.004
310.2	-0.001	-0.001	0.005	0.006	0.005	0.003	0.003	0.003	0.003	0.003	0.005	0.003	0.002	0.003	0.003	0.003
310.3	-0.001	-0.002	0.005	0.005	0.005	0.003	0.002	0.002	0.003	0.002	0.005	0.002	0.002	0.002	0.003	0.003
310.4	-0.001	-0.002	0.005	0.005	0.005	0.002	0.002	0.002	0.002	0.002	0.005	0.002	0.002	0.002	0.003	0.003
310.5	-0.001	-0.002	0.005	0.005	0.005	0.002	0.002	0.002	0.002	0.002	0.005	0.002	0.002	0.002	0.003	0.003
310.6	-0.001	-0.002	0.005	0.005	0.005	0.002	0.002	0.002	0.002	0.002	0.005	0.003	0.002	0.002	0.003	0.003
310.7	0	-0.002	0.005	0.005	0.005	0.002	0.002	0.003	0.003	0.002	0.005	0.003	0.003	0.003	0.003	0.004
310.8	0	-0.002	0.005	0.005	0.005	0.002	0.002	0.003	0.003	0.002	0.005	0.002	0.003	0.002	0.003	0.003
310.9	0	-0.002	0.005	0.005	0.005	0.002	0.002	0.003	0.003	0.002	0.005	0.002	0.002	0.002	0.003	0.003
311	0	-0.002	0.004	0.005	0.005	0.002	0.003	0.003	0.003	0.003	0.005	0.002	0.002	0.002	0.003	0.003
311.1	0	-0.001	0.004	0.005	0.005	0.002	0.003	0.003	0.003	0.003	0.005	0.002	0.002	0.002	0.003	0.003
311.2	0	-0.001	0.004	0.005	0.005	0.002	0.003	0.003	0.003	0.003	0.005	0.002	0.002	0.002	0.003	0.003
311.3	0	-0.001	0.004	0.004	0.004	0.002	0.003	0.003	0.003	0.003	0.005	0.003	0.002	0.002	0.003	0.003
311.4	0	-0.002	0.004	0.004	0.004	0.002	0.003	0.003	0.003	0.003	0.004	0.003	0.002	0.003	0.003	0.003
311.5	0	-0.002	0.004	0.004	0.004	0.002	0.003	0.003	0.003	0.003	0.004	0.003	0.002	0.002	0.003	0.003
311.6	0	-0.001	0.004	0.004	0.004	0.002	0.002	0.003	0.002	0.003	0.004	0.003	0.002	0.002	0.003	0.002
311.7	0	-0.001	0.004	0.004	0.004	0.003	0.002	0.002	0.002	0.003	0.004	0.002	0.002	0.002	0.003	0.002
311.8	0	-0.001	0.004	0.004	0.004	0.002	0.002	0.002	0.002	0.002	0.004	0.002	0.002	0.001	0.003	0.002
311.9	0	-0.001	0.004	0.004	0.004	0.002	0.002	0.002	0.002	0.002	0.004	0.002	0.002	0.001	0.003	0.002
312	0	-0.001	0.004	0.004	0.004	0.002	0.002	0.002	0.002	0.002	0.004	0.002	0.002	0.001	0.003	0.002
312.1	0	-0.001	0.004	0.004	0.004	0.002	0.002	0.002	0.002	0.002	0.004	0.002	0.002	0.002	0.003	0.002
312.2	0	-0.001	0.004	0.004	0.004	0.001	0.002	0.002	0.002	0.002	0.004	0.002	0.002	0.001	0.003	0.002
312.3	0	-0.001	0.004	0.004	0.004	0.001	0.002	0.002	0.002	0.002	0.004	0.002	0.002	0.001	0.002	0.002
312.4	0	-0.001	0.004	0.004	0.004	0.001	0.002	0.002	0.003	0.002	0.004	0.002	0.002	0.001	0.002	0.002
312.5	0	-0.001	0.004	0.004	0.004	0.001	0.002	0.002	0.003	0.002	0.004	0.002	0.002	0.001	0.002	0.002
312.6	0	-0.001	0.004	0.004	0.004	0.001	0.002	0.002	0.002	0.002	0.004	0.002	0.001	0.002	0.002	0.002
312.7	0	-0.002	0.004	0.004	0.004	0.001	0.002	0.002	0.002	0.002	0.004	0.002	0.001	0.002	0.002	0.002
312.8	0	-0.001	0.004	0.004	0.004	0.002	0.002	0.002	0.002	0.002	0.004	0.002	0.002	0.002	0.003	0.002
312.9	0	-0.002	0.004	0.004	0.004	0.002	0.002	0.002	0.002	0.002	0.004	0.002	0.002	0.002	0.002	0.002
313	0	-0.002	0.004	0.004	0.004	0.002	0.001	0.002	0.001	0.002	0.004	0.001	0.002	0.002	0.003	0.001
313.1	-0.001	-0.002	0.004	0.004	0.004	0.001	0.001	0.001	0.001	0.001	0.004	0.001	0.002	0.001	0.002	0.001
313.2	-0.001	-0.002	0.004	0.004	0.004	0.001	0.001	0.001	0.001	0.002	0.004	0.001	0.002	0.001	0.002	0.001
313.3	0	-0.002	0.004	0.004	0.004	0.001	0.001	0.001	0.001	0.002	0.004	0.001	0.002	0.001	0.003	0.001
313.4	-0.001	-0.002	0.004	0.004	0.004	0.001	0.001	0.001	0.002	0.002	0.004	0.001	0.001	0.001	0.003	0.001
313.5	-0.001	-0.002	0.004	0.004	0.004	0.001	0.001	0.001	0.002	0.002	0.004	0.001	0.002	0.001	0.002	0.002
313.6	0	-0.001	0.004	0.004	0.004	0.001	0.001	0.001	0.002	0.002	0.004	0.002	0.001	0.001	0.002	0.002
313.7	-0.001	-0.002	0.004	0.004	0.004	0.001	0.001	0.001	0.002	0.002	0.004	0.001	0.001	0.001	0.002	0.001
313.8	-0.001	-0.002	0.004	0.004	0.004	0.001	0.001	0.001	0.002	0.002	0.004	0.001	0.001	0.001	0.002	0.001
313.9	-0.001	-0.002	0.004	0.004	0.004	0.001	0.002	0.001	0.002	0.002	0.004	0.002	0.001	0.001	0.002	0.002
314	-0.001	-0.002	0.004	0.004	0.004	0.001	0.002	0.001	0.002	0.002	0.004	0.002	0.001	0.002	0.002	0.002
314.1	0	-0.002	0.004	0.004	0.004	0.001	0.002	0.001	0.002	0.002	0.004	0.002	0.001	0.002	0.002	0.002
314.2	0	-0.001	0.004	0.004	0.004	0.001	0.002	0.001	0.002	0.002	0.004	0.002	0.001	0.002	0.002	0.002
314.3	0	-0.002	0.004	0.004	0.004	0.001	0.002	0.001	0.001	0.001	0.004	0.002	0.001	0.002	0.002	0.002
314.4	0	-0.002	0.004	0.004	0.004	0.002	0.002	0.001	0.002	0.002	0.004	0.002	0.001	0.002	0.002	0.001
314.5	0	-0.001	0.004	0.004	0.004	0.002	0.002	0.001	0.002	0.002	0.004	0.002	0.002	0.002	0.003	0.002
314.6	0	-0.002	0.004	0.003	0.004	0.002	0.002	0.001	0.002	0.002	0.004	0.002	0.001	0.002	0.003	0.002
314.7	-0.001	-0.002	0.004	0.003	0.004	0.002	0.002	0.002	0.002	0.002	0.004	0.002	0.002	0.002	0.003	0.002
314.8	0	-0.001	0.004	0.003	0.004	0.002	0.002	0.002	0.002	0.003	0.004	0.002	0.002	0.002	0.003	0.002
314.9	0	-0.001	0.004	0.003	0.004	0.002	0.002	0.002	0.002	0.002	0.004	0.002	0.002	0.002	0.003	0.002
315	0	-0.002	0.004	0.003	0.004	0.002	0.002	0.002	0.002	0.002	0.004	0.002	0.002	0.002	0.002	0.002
315.1	0	-0.001	0.004	0.003	0.004	0.003	0.003	0.002	0.002	0.002	0.004	0.002	0.002	0.002	0.003	0.002
315.2	0	-0.001	0.004	0.003	0.004	0.003	0.003	0.002	0.002	0.002	0.004	0.002	0.002	0.002	0.002	0.002
315.3	0	-0.001	0.004	0.003	0.004	0.003	0.003	0.002	0.002	0.002	0.004	0.003	0.002	0.002	0.002	0.002
315.4	0	-0.001	0.004	0.003	0.004	0.002	0.002	0.002	0.001	0.002	0.004	0.002	0.001	0.002	0.002	0.002
315.5	-0.001	-0.001	0.004	0.003	0.004	0.002	0.002	0.001	0.001	0.002	0.004	0.002	0.001	0.002	0.002	0.001
315.6	-0.001	-0.001	0.004	0.003	0.004	0.002	0.002	0.001	0.001	0.001	0.004	0.002	0.001	0.002	0.002	0.001
315.7	-0.001	-0.002	0.004	0.003	0.004	0.002	0.002	0.001	0.001	0.001	0.004	0.002	0.001	0.001	0.002	0.001
315.8	-0.001	-0.001	0.004	0.003	0.004	0.002	0.001	0.001	0.001	0.001	0.004	0.002	0.001	0.002	0.002	0.001
315.9	-0.001	-0.001	0.004	0.003	0.004	0.002	0.001	0.001	0.001	0.001	0.004	0.002	0.001	0.001	0.002	0.001
316	0	-0.001	0.004	0.003	0.004	0.002	0.001	0.001	0.001	0.002	0.004	0.002	0.001	0.001	0.002	0.001
316.1	0	-0.002	0.004	0.003	0.004	0.001	0.001	0.001	0.001	0.002	0.004	0.002	0.001	0.001	0.002	0.001
316.2	0	-0.001	0.004	0.003	0.004	0.002	0.001	0.001	0.001	0.002	0.003	0.002	0.001	0.001	0.002	0.001
316.3	0	-0.001	0.004	0.003	0.004	0.002	0.001	0.001	0.001	0.002	0.004	0.002	0.001	0.002	0.002	0.001
316.4	0	-0.002	0.004	0.003	0.004	0.002	0.001	0.001	0.001	0.001	0.003	0.002	0.001	0.002	0.002	0.001
316.5	0	-0.002	0.004	0.003	0.004	0.002	0.002	0.001	0.001	0.001	0.003	0.002	0.001	0.002	0.002	0.001
316.6	-0.001	-0.002	0.004	0.003	0.004	0.002	0.001	0.001	0.001	0.001	0.003	0.002	0.001	0.002	0.002	0.001
316.7	-0.001	-0.002	0.004	0.003	0.004	0.002	0.001	0.001	0.001	0.001	0.003	0.002	0.001	0.002	0.002	0.001
316.8	-0.001	-0.002	0.003	0.003	0.004	0.001	0.001	0.001	0.001	0	0.003	0.001	0.001	0.001	0.001	0.001
316.9	-0.001	-0.002	0.003	0.003	0.004	0.001	0.001	0.001	0.001	0	0.003	0.001	0.001	0.001	0.001	0.001
317	-0.001	-0.002	0.003	0.003	0.004	0.001	0.001	0.001	0.001	0	0.003	0.001	0.001	0.001	0.001	0.001
317.1	-0.001	-0.002	0.003	0.003	0.004	0	0	0.001	0.001	0	0.003	0.001	0.001	0.001	0.001	0.001
317.2	-0.001	-0.002	0.003	0.003	0.003	0.001	0.001	0.001	0.001	0	0.003	0.001	0.001	0.001	0.002	0.001
317.3	0	-0.002	0.003	0.003	0.003	0.001	0.001	0.001	0.001	0.001	0.003	0.001	0.001	0.001	0.002	0.001
317.4	0	-0.002	0.003	0.003	0.003	0.001	0.001	0.001	0.001	0.001	0.003	0.001	0.002	0.001	0.002	0.001
317.5	0	-0.002	0.003	0.003	0.003	0.002	0.001	0.001	0.001	0.001	0.003	0.001	0.002	0.001	0.002	0.001
317.6	0	-0.002	0.003	0.003	0.003	0.002	0.001	0.001	0.001	0.001	0.003	0.001	0.002	0.001	0.002	0.002
317.7	-0.001	-0.002	0.003	0.003	0.003	0.002	0	0.001	0.001	0.001	0.003	0	0.001	0.001	0.001	0.002
317.8	-0.001	-0.002	0.003	0.003	0.003	0.001	0	0	0.001	0.001	0.003	0	0.001	0.001	0.001	0.002
317.9	-0.001	-0.002	0.003	0.003	0.003	0.001	0	0	0.001	0.001	0.003	0	0.001	0	0.001	0.002
318	-0.001	-0.002	0.003	0.003	0.003	0.001	0	0	0.001	0.001	0.003	0	0.001	0.001	0.001	0.002
318.1	0	-0.002	0.003	0.003	0.003	0.001	0.001	0.001	0.001	0.001	0.003	0	0.001	0.001	0.001	0.002
318.2	0	-0.002	0.003	0.003	0.003	0.001	0.001	0.001	0.001	0.001	0.003	0.001	0.001	0.001	0.001	0.002
318.3	0	-0.002	0.003	0.003	0.003	0.001	0.001	0.001	0.001	0.001	0.003	0.001	0.001	0.001	0.001	0.002
318.4	0	-0.002	0.003	0.003	0.003	0.001	0.001	0.001	0.001	0.001	0.003	0.001	0.001	0.001	0.001	0.002
318.5	0	-0.001	0.003	0.003	0.003	0.001	0.001	0.001	0.002	0.001	0.003	0.001	0.002	0.001	0.001	0.002
318.6	0	-0.002	0.003	0.003	0.003	0.001	0.001	0.001	0.001	0.001	0.003	0.001	0.001	0.001	0.001	0.001
318.7	0	-0.002	0.003	0.003	0.003	0.001	0.001	0.001	0.002	0.001	0.003	0.001	0.001	0.001	0.001	0.001
318.8	0	-0.002	0.003	0.003	0.003	0.001	0.001	0.001	0.001	0.001	0.003	0.001	0.001	0.001	0.001	0.002
318.9	0	-0.002	0.003	0.003	0.003	0.001	0.001	0.001	0.001	0.001	0.003	0.001	0.001	0.001	0.001	0.002
319	0	-0.002	0.003	0.003	0.003	0.001	0.001	0.001	0.001	0.001	0.003	0.001	0.001	0.001	0.001	0.001
319.1	0	-0.002	0.003	0.003	0.003	0.001	0.001	0.001	0.002	0.001	0.003	0.001	0.001	0.001	0.001	0.002
319.2	0	-0.002	0.003	0.003	0.003	0.001	0.001	0.001	0.001	0.001	0.003	0.001	0.001	0.001	0.001	0.002
319.3	0	-0.001	0.003	0.003	0.003	0.001	0.001	0.001	0.001	0.001	0.003	0.001	0.001	0.001	0.001	0.001
319.4	0	-0.001	0.003	0.003	0.003	0.001	0.001	0.001	0.001	0.001	0.003	0.001	0.001	0.001	0.001	0.001
319.5	0	-0.001	0.003	0.003	0.003	0.001	0.001	0.001	0.001	0.001	0.003	0.001	0.001	0.001	0.001	0.001
319.6	0	-0.001	0.003	0.003	0.003	0.001	0	0.001	0.001	0.001	0.003	0.001	0.001	0.001	0.001	0.001
319.7	0	-0.001	0.003	0.003	0.003	0.001	0	0.001	0.001	0.001	0.003	0.001	0.001	0.001	0.001	0.001
319.8	0	-0.002	0.003	0.003	0.003	0.001	0	0.001	0.001	0.001	0.003	0.002	0.001	0.001	0.001	0.001
319.9	0	-0.001	0.003	0.003	0.003	0.001	0.001	0.001	0.001	0.001	0.003	0.002	0.001	0	0.001	0.001
320	0	-0.001	0.003	0.003	0.003	0.001	0.001	0.001	0.001	0.001	0.003	0.001	0	0	0.001	0.002

## Sheet: Kinetics (Adsorption)-MMT2.R2
Wavelength nm.	BLANK	MQ	50 PPM	100 PPM	MM2. 1. Min	MM2. 3. Min	MM2. 6. Min	MM2. 9. Min	MM2. 12 Min	MM2. 15 Min	MM2. 20 Min	MM2. 30 Min	MM2. 45. Min	MM2. 60. Min	MM2. 90 Min	MM2. 120 Min
200	0.002	0.01	5.12	6	5.829	5.318	6	6	6	6	5.358	6	4.573	4.873	5.062	6
200.1	0.002	0.01	5.163	6	6	5.24	6	5.807	6	5.832	5.343	6	4.538	5.116	5.303	5.771
200.2	0.002	0.01	5.2	6	5.9	5.671	6	6	6	5.242	5.374	6	4.642	5.742	5.507	5.039
200.3	0.001	0.009	5.255	6	5.997	5.593	6	5.509	6	4.931	5.41	5.68	4.573	6	5.217	5.043
200.4	0.001	0.009	5.278	6	6	5.307	6	5.111	6	4.945	5.44	5.655	4.793	6	5.034	5.031
200.5	0.001	0.008	5.351	6	6	6	6	5.306	6	4.767	5.46	6	4.996	6	4.702	4.733
200.6	0	0.007	5.361	6	6	6	6	6	6	4.909	5.43	5.459	5.285	6	4.762	4.704
200.7	0	0.007	5.38	6	6	6	6	5.287	5.755	4.911	5.413	4.98	5.297	5.297	4.601	4.902
200.8	0	0.007	5.507	6	6	5.553	6	5.203	6	5.283	5.435	4.884	6	4.96	4.754	4.81
200.9	0	0.008	5.78	6	6	5.316	6	6	5.904	5.413	5.472	5.26	4.826	4.872	4.862	4.667
201	0	0.008	6	6	6	4.824	6	6	5.655	6	5.564	5.503	5.058	4.788	5.177	5.089
201.1	0.001	0.01	6	6	6	4.906	6	5.483	6	6	5.551	4.922	4.768	4.876	4.882	4.837
201.2	0	0.01	6	6	6	4.959	4.933	5.823	5.371	6	5.554	5.052	4.683	4.989	5.479	5.122
201.3	0	0.011	6	6	6	4.814	5.026	6	4.742	6	5.551	4.944	4.722	5.065	5.096	4.937
201.4	0	0.01	6	6	6	4.685	4.879	6	4.729	6	5.48	5.08	4.752	6	4.806	4.761
201.5	0	0.009	6	6	6	4.742	4.837	6	4.702	6	5.532	5.075	4.678	6	4.938	4.69
201.6	0	0.008	6	6	6	4.651	5.37	6	4.633	5.049	5.562	6	4.925	6	5.163	4.756
201.7	0	0.007	6	6	6	4.709	6	6	5.02	5.124	5.403	6	4.779	6	5.105	4.637
201.8	0	0.007	6	6	6	5.112	6	6	5.871	4.795	5.432	6	4.892	5.097	5	4.791
201.9	0	0.007	6	6	6	6	6	5.214	5.712	4.641	5.391	5.307	4.878	4.828	6	4.721
202	0	0.007	6	6	6	6	6	4.989	6	4.727	5.546	4.996	4.753	4.999	5.5	4.695
202.1	0	0.007	6	6	6	6	6	4.938	6	4.721	5.776	4.804	4.852	4.815	4.961	4.789
202.2	0	0.007	6	6	6	6	6	4.912	5.393	4.68	5.548	4.922	6	4.87	5.434	4.63
202.3	0	0.007	6	6	5.861	6	5.25	4.724	6	5.155	5.569	4.888	6	6	5.344	4.731
202.4	-0.001	0.006	6	6	5.805	5.777	5.482	4.574	6	5.523	5.527	5.008	6	4.99	5.318	5.45
202.5	0	0.007	6	6	5.535	5.419	6	4.667	4.911	5.156	5.596	5.16	6	4.796	5.394	5.074
202.6	0	0.007	6	6	5.482	5.283	4.875	4.57	5.386	5.401	5.632	5.579	6	4.696	5.557	4.924
202.7	0	0.007	6	6	5.524	5.257	4.741	4.625	5.204	4.839	5.47	5.935	5.529	4.759	5.494	5.055
202.8	0.001	0.007	6	6	5.444	4.866	4.741	4.513	5.138	4.852	5.359	5.116	5.457	4.687	5.968	4.769
202.9	0.001	0.007	6	6	5.557	4.96	4.75	4.69	4.973	4.741	5.264	4.982	5.112	4.789	5.079	4.509
203	0.001	0.006	6	6	5.515	4.847	4.78	4.603	5.094	4.726	5.249	4.766	5.523	5.052	4.978	4.485
203.1	0.001	0.006	6	6	5.629	4.99	4.677	4.618	4.818	4.643	5.233	4.737	5.201	5.254	4.833	4.494
203.2	0.001	0.006	6	6	5.651	5.213	4.799	4.617	4.961	5.135	5.22	4.629	5.45	4.909	4.641	4.423
203.3	0	0.005	6	6	5.523	5.964	4.889	4.909	5.044	4.885	5.12	4.681	5.196	5.031	4.627	4.449
203.4	0	0.005	6	6	5.446	5.288	4.793	4.807	4.843	4.912	5.025	4.954	5.115	5.08	4.65	4.574
203.5	-0.001	0.006	6	6	5.533	5.371	4.871	5.106	5.04	6	4.97	5.235	5.655	4.948	4.655	4.787
203.6	-0.001	0.006	6	6	5.556	5.18	5.15	6	5.045	6	4.988	4.955	6	5.476	4.689	4.683
203.7	-0.002	0.005	6	6	5.511	4.84	4.87	6	5.12	6	4.91	5.003	6	6	4.722	4.78
203.8	-0.001	0.005	6	6	5.536	4.835	4.96	6	4.713	6	4.836	4.987	6	5.355	4.764	4.654
203.9	-0.001	0.005	6	6	5.764	4.881	6	6	4.797	6	4.78	4.801	6	5.193	4.718	4.543
204	0	0.005	6	6	5.715	5.021	5.78	6	4.757	6	4.707	4.972	6	5.31	4.745	4.436
204.1	0	0.004	6	6	5.684	5.026	6	6	4.685	6	4.633	5.033	6	4.904	4.76	4.51
204.2	0	0.004	6	6	5.518	5.432	6	6	4.577	5.715	4.59	5.069	6	5.09	4.646	4.513
204.3	0	0.004	5.748	6	5.369	5.335	6	5.438	4.577	6	4.533	5.112	6	5.213	4.579	4.506
204.4	0	0.003	5.495	6	5.36	6	5.369	6	4.622	6	4.475	5.198	6	6	4.59	4.392
204.5	0	0.003	5.406	6	5.256	6	5.218	6	4.588	6	4.398	4.886	6	5.241	4.501	4.381
204.6	-0.001	0.003	5.221	6	5.101	6	5.106	6	4.56	5.916	4.332	4.84	6	4.994	4.492	4.247
204.7	-0.001	0.004	5.072	6	5.063	6	5.018	6	4.797	5.744	4.288	4.759	5.388	5.028	4.417	4.203
204.8	-0.001	0.004	5.029	6	5.03	6	4.772	6	5.552	6	4.232	4.689	5.056	4.812	4.372	4.169
204.9	-0.001	0.005	4.977	6	4.923	6	4.902	5.481	5.357	6	4.176	4.69	4.93	4.671	4.347	4.195
205	0	0.006	4.947	6	4.87	6	4.999	4.898	5.529	5.372	4.123	4.843	4.903	4.721	4.336	4.123
205.1	0	0.006	4.879	6	4.797	6	5.198	4.689	6	6	4.07	5.084	5.137	4.93	4.389	4.103
205.2	0.001	0.006	4.811	6	4.737	5.356	5.06	4.624	5.123	6	4.022	4.924	5.012	4.821	4.386	4.053
205.3	0	0.006	4.759	6	4.689	5.188	4.903	4.603	4.681	5.206	3.97	4.914	4.82	4.711	4.326	4.015
205.4	0	0.006	4.686	6	4.596	4.931	4.707	4.604	4.599	5.086	3.921	4.857	4.789	4.871	4.351	3.975
205.5	0	0.005	4.641	6	4.517	4.699	4.702	4.709	4.59	6	3.871	4.663	4.959	4.676	4.33	3.946
205.6	0	0.005	4.615	6	4.438	4.791	4.54	4.848	4.598	6	3.82	4.7	4.696	4.677	4.251	3.942
205.7	0	0.005	4.553	6	4.369	4.835	4.643	4.824	4.631	5.229	3.77	4.714	4.935	4.63	4.246	3.908
205.8	0	0.005	4.51	6	4.306	4.83	4.852	4.837	4.637	6	3.725	4.729	5.007	4.905	4.241	3.899
205.9	0	0.005	4.458	6	4.243	5.045	4.955	5.087	4.754	5.753	3.679	4.637	5.089	4.827	4.145	3.835
206	-0.001	0.005	4.408	6	4.175	5.197	4.771	4.915	4.606	4.865	3.633	4.736	4.842	4.703	4.109	3.764
206.1	-0.001	0.004	4.348	6	4.12	4.984	4.714	4.768	4.717	4.712	3.586	4.801	4.825	4.63	4.03	3.71
206.2	0	0.004	4.286	6	4.058	4.886	4.658	4.663	4.609	4.762	3.542	4.769	4.532	4.715	3.955	3.685
206.3	0	0.004	4.239	6	4.001	4.924	4.615	4.592	4.576	4.548	3.496	4.729	4.484	4.511	3.882	3.618
206.4	0	0.004	4.192	6	3.945	4.888	4.686	4.444	4.497	4.49	3.452	4.783	4.366	4.439	3.856	3.572
206.5	0	0.004	4.13	6	3.894	4.759	4.763	4.384	4.563	4.551	3.409	4.681	4.359	4.511	3.79	3.535
206.6	0	0.004	4.079	6	3.842	4.827	4.72	4.359	4.441	4.468	3.366	4.391	4.288	4.399	3.722	3.476
206.7	0	0.004	4.027	6	3.796	4.889	4.53	4.326	4.425	4.382	3.323	4.38	4.286	4.224	3.679	3.42
206.8	0.001	0.005	3.975	6	3.749	4.79	4.494	4.345	4.424	4.442	3.282	4.309	4.271	4.16	3.627	3.378
206.9	0	0.005	3.924	6	3.702	5.082	4.383	4.334	4.422	4.383	3.24	4.174	4.277	4.082	3.55	3.333
207	0	0.005	3.874	6	3.658	4.92	4.343	4.333	4.329	4.249	3.199	4.086	4.25	3.989	3.495	3.286
207.1	0	0.005	3.826	6	3.614	4.89	4.263	4.339	4.241	4.191	3.159	4.069	4.194	3.923	3.443	3.242
207.2	0.001	0.005	3.779	6	3.57	4.722	4.216	4.325	4.169	4.166	3.118	3.991	4.104	3.882	3.378	3.181
207.3	0	0.004	3.733	6	3.526	4.7	4.193	4.169	4.089	4.117	3.078	3.895	4.012	3.802	3.318	3.125
207.4	0.001	0.004	3.685	6	3.484	4.446	4.123	4.102	3.999	4.069	3.04	3.86	3.947	3.751	3.26	3.077
207.5	0	0.004	3.64	6	3.443	4.4	4.028	4.01	3.923	4.006	3.003	3.808	3.834	3.696	3.203	3.027
207.6	0	0.004	3.597	6	3.401	4.287	3.987	3.952	3.867	3.954	2.965	3.741	3.783	3.642	3.152	2.971
207.7	0	0.004	3.556	6	3.36	4.242	3.957	3.893	3.828	3.9	2.929	3.666	3.73	3.59	3.11	2.93
207.8	0	0.004	3.512	6	3.32	4.142	3.862	3.835	3.768	3.821	2.893	3.623	3.653	3.552	3.057	2.88
207.9	0	0.003	3.473	6	3.282	4.085	3.78	3.76	3.719	3.769	2.858	3.564	3.59	3.482	3.007	2.833
208	0	0.003	3.432	6	3.244	4.031	3.727	3.702	3.665	3.707	2.824	3.494	3.527	3.41	2.954	2.782
208.1	0	0.003	3.392	6	3.207	3.993	3.65	3.612	3.612	3.642	2.79	3.432	3.45	3.351	2.901	2.732
208.2	0	0.003	3.353	6	3.171	3.915	3.586	3.544	3.54	3.569	2.757	3.373	3.38	3.292	2.846	2.681
208.3	0	0.003	3.314	6	3.137	3.864	3.515	3.486	3.476	3.511	2.724	3.324	3.322	3.234	2.798	2.635
208.4	0	0.003	3.276	6	3.102	3.803	3.471	3.417	3.41	3.446	2.692	3.263	3.27	3.178	2.749	2.587
208.5	0	0.003	3.24	5.701	3.069	3.709	3.406	3.352	3.362	3.387	2.661	3.201	3.221	3.123	2.7	2.541
208.6	0	0.003	3.206	5.679	3.036	3.619	3.354	3.305	3.312	3.324	2.631	3.143	3.164	3.062	2.654	2.5
208.7	0	0.003	3.174	5.59	3.004	3.545	3.3	3.243	3.248	3.265	2.604	3.092	3.111	3.003	2.609	2.455
208.8	0.001	0.003	3.14	5.498	2.975	3.458	3.244	3.193	3.19	3.194	2.575	3.043	3.057	2.949	2.565	2.41
208.9	0.001	0.003	3.106	5.407	2.944	3.394	3.177	3.14	3.135	3.13	2.546	2.988	2.995	2.895	2.529	2.366
209	0.001	0.003	3.074	5.434	2.912	3.34	3.115	3.085	3.078	3.071	2.517	2.938	2.932	2.841	2.481	2.321
209.1	0	0.003	3.042	5.563	2.882	3.275	3.056	3.025	3.019	3.015	2.49	2.886	2.881	2.784	2.437	2.278
209.2	0	0.003	3.01	5.545	2.852	3.217	2.992	2.98	2.967	2.967	2.462	2.836	2.825	2.732	2.391	2.236
209.3	0	0.003	2.978	5.343	2.822	3.164	2.937	2.923	2.909	2.914	2.435	2.782	2.776	2.683	2.349	2.196
209.4	0	0.003	2.948	5.307	2.794	3.098	2.883	2.868	2.857	2.862	2.41	2.729	2.731	2.631	2.302	2.158
209.5	0	0.004	2.919	5.196	2.766	3.038	2.827	2.818	2.804	2.809	2.384	2.68	2.687	2.585	2.267	2.123
209.6	0	0.004	2.89	5.186	2.739	2.98	2.774	2.765	2.752	2.76	2.359	2.632	2.634	2.543	2.227	2.085
209.7	0	0.004	2.861	5.057	2.712	2.924	2.729	2.712	2.7	2.701	2.335	2.582	2.591	2.504	2.19	2.05
209.8	0	0.004	2.833	4.994	2.686	2.873	2.683	2.665	2.654	2.657	2.311	2.538	2.544	2.46	2.152	2.017
209.9	0	0.004	2.807	5.034	2.661	2.827	2.642	2.621	2.607	2.615	2.288	2.499	2.497	2.419	2.117	1.984
210	0	0.003	2.78	4.942	2.636	2.778	2.6	2.571	2.563	2.569	2.265	2.456	2.453	2.377	2.081	1.949
210.1	0	0.003	2.754	4.895	2.611	2.732	2.557	2.531	2.53	2.527	2.243	2.414	2.416	2.337	2.05	1.918
210.2	0	0.003	2.729	4.838	2.588	2.688	2.513	2.487	2.488	2.489	2.222	2.374	2.374	2.293	2.017	1.887
210.3	0	0.003	2.705	4.807	2.565	2.648	2.474	2.449	2.447	2.45	2.201	2.335	2.335	2.256	1.985	1.855
210.4	0	0.002	2.68	4.804	2.542	2.605	2.434	2.41	2.407	2.411	2.18	2.295	2.3	2.221	1.961	1.825
210.5	0	0.002	2.657	4.763	2.52	2.569	2.4	2.379	2.369	2.387	2.16	2.272	2.266	2.189	1.932	1.798
210.6	0	0.002	2.634	4.75	2.499	2.544	2.374	2.353	2.338	2.351	2.141	2.236	2.24	2.166	1.901	1.779
210.7	0.001	0.002	2.612	4.71	2.478	2.504	2.338	2.316	2.3	2.314	2.122	2.202	2.205	2.133	1.874	1.75
210.8	0.001	0.002	2.59	4.656	2.458	2.462	2.306	2.281	2.267	2.276	2.103	2.17	2.169	2.1	1.849	1.724
210.9	0	0.003	2.569	4.627	2.438	2.425	2.27	2.248	2.235	2.241	2.085	2.137	2.135	2.067	1.817	1.697
211	0	0.002	2.548	4.595	2.418	2.385	2.233	2.212	2.203	2.203	2.067	2.097	2.1	2.036	1.793	1.67
211.1	0	0.002	2.528	4.563	2.399	2.341	2.194	2.172	2.172	2.171	2.05	2.069	2.061	1.998	1.769	1.641
211.2	0	0.002	2.508	4.542	2.38	2.305	2.162	2.141	2.141	2.142	2.032	2.04	2.032	1.974	1.746	1.619
211.3	0	0.002	2.488	4.516	2.362	2.275	2.129	2.11	2.11	2.114	2.016	2.012	2.003	1.946	1.721	1.598
211.4	0	0.002	2.47	4.486	2.344	2.245	2.1	2.079	2.081	2.087	2.001	1.986	1.978	1.921	1.699	1.578
211.5	0	0.002	2.452	4.442	2.327	2.217	2.075	2.053	2.054	2.06	1.985	1.961	1.954	1.895	1.677	1.557
211.6	-0.001	0.002	2.434	4.414	2.311	2.192	2.05	2.028	2.023	2.035	1.97	1.936	1.931	1.873	1.657	1.538
211.7	0	0.002	2.417	4.387	2.296	2.173	2.025	2.004	2.001	2.01	1.957	1.913	1.908	1.849	1.637	1.52
211.8	0	0.002	2.4	4.366	2.28	2.148	2.002	1.982	1.978	1.986	1.943	1.891	1.886	1.827	1.619	1.506
211.9	0	0.002	2.384	4.339	2.264	2.122	1.979	1.961	1.957	1.964	1.929	1.87	1.865	1.806	1.601	1.489
212	0	0.002	2.368	4.305	2.249	2.099	1.955	1.94	1.935	1.942	1.916	1.848	1.843	1.785	1.583	1.473
212.1	0	0.002	2.352	4.278	2.235	2.073	1.933	1.917	1.912	1.92	1.903	1.828	1.822	1.764	1.563	1.456
212.2	0	0.002	2.337	4.272	2.221	2.047	1.913	1.897	1.89	1.899	1.89	1.809	1.802	1.745	1.546	1.441
212.3	0	0.002	2.322	4.246	2.206	2.026	1.895	1.877	1.87	1.882	1.877	1.793	1.786	1.728	1.531	1.426
212.4	0	0.002	2.307	4.215	2.193	2.007	1.878	1.86	1.852	1.863	1.865	1.776	1.77	1.713	1.516	1.414
212.5	0	0.002	2.293	4.204	2.179	1.989	1.861	1.843	1.835	1.845	1.853	1.762	1.754	1.698	1.502	1.402
212.6	0	0.002	2.279	4.19	2.166	1.972	1.845	1.831	1.821	1.828	1.841	1.748	1.74	1.685	1.49	1.392
212.7	0	0.002	2.266	4.172	2.154	1.956	1.83	1.817	1.805	1.813	1.83	1.733	1.726	1.673	1.477	1.381
212.8	0	0.002	2.253	4.149	2.141	1.94	1.816	1.804	1.791	1.796	1.819	1.718	1.711	1.66	1.464	1.369
212.9	0	0.002	2.24	4.123	2.129	1.924	1.801	1.789	1.777	1.781	1.808	1.705	1.697	1.647	1.451	1.358
213	0	0.001	2.228	4.102	2.118	1.911	1.788	1.775	1.763	1.767	1.798	1.692	1.686	1.634	1.438	1.348
213.1	0	0.002	2.216	4.087	2.106	1.897	1.774	1.76	1.747	1.754	1.788	1.679	1.673	1.622	1.428	1.337
213.2	0.001	0.002	2.204	4.073	2.095	1.883	1.762	1.746	1.735	1.741	1.778	1.667	1.662	1.61	1.417	1.329
213.3	0	0.002	2.192	4.057	2.085	1.869	1.749	1.733	1.723	1.728	1.769	1.654	1.65	1.599	1.407	1.322
213.4	0.001	0.002	2.181	4.045	2.074	1.858	1.737	1.723	1.711	1.716	1.76	1.643	1.639	1.588	1.398	1.315
213.5	0.001	0.003	2.17	4.036	2.064	1.846	1.726	1.713	1.701	1.705	1.751	1.633	1.628	1.58	1.389	1.307
213.6	0.001	0.003	2.16	4.022	2.055	1.837	1.716	1.704	1.693	1.695	1.742	1.624	1.619	1.571	1.381	1.301
[truncated: 1,064 more rows]

## Sheet: Desorption at pH. 5&9 (M1 & M2)
Wavelength nm.	Air	MQ	pH.5.M1 (Cycle-7).R1	pH.5.M1 (Cycle-7).R2	pH.5.M1 (Cycle-6).R1	pH.5.M1 (Cycle-6).R2	pH.5.M1 (Cycle-5).R1	pH.5.M1 (Cycle-5).R2	pH.5.M1 (Cycle-4).R1	pH.5.M1 (Cycle-4).R2	pH.5.M1 (Cycle-3).R1	pH.5.M1 (Cycle-3).R2	pH.5.M1 (Cycle-2).R1	pH.5.M1 (Cycle-2).R2	pH.5.M1 (Cycle-1).R1.X2	pH.5.M1 (Cycle-1).R2.X2	pH.5.M2 (Cycle-7).R1	pH.5.M2 (Cycle-7).R2	pH.5.M2 (Cycle-6).R1	pH.5.M2 (Cycle-6).R2	pH.5.M2 (Cycle-5).R1	pH.5.M2 (Cycle-5).R2	pH.5.M2 (Cycle-4).R1	pH.5.M2 (Cycle-4).R2	pH.5.M2 (Cycle-3).R1	pH.5.M2 (Cycle-3).R2	pH.5.M2 (Cycle-2).R1	pH.5.M2 (Cycle-2).R2	pH.5.M2 (Cycle-1).R1	pH.5.M2 (Cycle-1).R1.X2	pH.5.M2 (Cycle-1).R2.X2	pH.9.M2 (Cycle-7).R1	pH.9.M2 (Cycle-7).R2	pH.9.M1 (Cycle-6).R1	pH.9.M1 (Cycle-6).R2	pH.9.M1 (Cycle-5).R2	pH.9.M1 (Cycle-5).R1	pH.9.M1 (Cycle-4).R1	pH.9.M1 (Cycle-4).R2	pH.9.M1 (Cycle-3).R1	pH.9.M1 (Cycle-3).R2	pH.9.M1 (Cycle-2).R2.X2	pH.9.M1 (Cycle-2).R1.X2	pH.9.M1 (Cycle-1).R1.X2	pH.9.M1 (Cycle-1).R2.X2	pH.9.M2 (Cycle-7).R1.Final	pH.9.M2 (Cycle-7).R2.Final	pH.9.M2 (Cycle-6).R1	pH.9.M2 (Cycle-6).R2
[truncated: 1,201 more rows]
[truncated: 10 more columns]

[truncated: 13 more sheets: Desorption at pH.7 (M1&M2), Desorption at Temp. 35, 45 , Desorption at Temp. 25, Desorption_Ionic Strength(M1&M2, Desorption_Microbeads.M1.Lab, Desorption_Microbeads.M2.Lab, Desorption_Microbead.M1.R1.Soil, Desorption_Microbead.M1.R2.Soil, Desorption_Microbead.M2.R1.Soil, Desorption_Microbead.M2.R2.Soil, WCE_Synthesized Microbeads-1, WCE_Synthesized Microbeads-2, WCE_Synthesized Microbeads-3]
